# Supplementary material for: Integration of transcriptome and metabolome analyses reveals sorghum roots responding to cadmium stress through regulation of the flavonoid biosynthesis pathway
Source: Front Plant Sci. 2023 Feb 23;14:1144265. doi: 10.3389/fpls.2023.1144265 (PMC9996021; doi:10.3389/fpls.2023.1144265)
Supplement: Supplementary Table 1 — Statistics regarding transcriptome sequencing results. [file Table_1.xlsx]

## Sheet: Sheet1
Sample	Raw Reads	Clean Reads	Q20(%)	Q30(%)	GC Content(%)
CK-1	73410862	71139266	98.23	94.84	55.23
CK-2	78460256	76615166	98.19	94.72	54.83
CK-3	67160936	65370186	98.27	94.92	55.27
CD-1	70954944	69216108	98.27	94.91	55.42
CD-2	49073630	47571954	97.93	94.14	54.18
CD-3	68926714	67583900	98.32	95.02	55.27
