# Supplementary material for: Integration of transcriptome and metabolome analyses reveals sorghum roots responding to cadmium stress through regulation of the flavonoid biosynthesis pathway
Source: Front Plant Sci. 2023 Feb 23;14:1144265. doi: 10.3389/fpls.2023.1144265 (PMC9996021; doi:10.3389/fpls.2023.1144265)
Supplement: Supplementary Table 2 — Summary information of DEGs. [file Table_2.xlsx]

## Sheet: Sheet1
ID	CK-1_fpkm	CK-2_fpkm	CK-3_fpkm	CD-1_fpkm	CD-2_fpkm	CD-3_fpkm	CK-1_count	CK-2_count	CK-3_count	CD-1_count	CD-2_count	CD-3_count	CK_vs_CD.log2FoldChange	CK_vs_CD.pvalue	CK_vs_CD.padj	CK_vs_CD.regulated	chr	start	end	strand	gene_name	gene_description	KEGG	KEGG pathway	NR	Swissprot	Tremble	KOG	GO	Pfam	TF-Family	TF-Category	TF-Classification
Sobic.001G002500.v3.2	0.6115	0.4581	0.5764	1.2903	1.39	1.1885	43	35	38	90	66	81	1.23361	2.59518e-06	1.03937e-05	up	Chr01	245300	247573	+	Sobic.001G002500	--	K14516 ethylene-responsive transcription factor 1 | (RefSeq) ethylene-responsive transcription factor 1B (A)	ko04016: MAPK signaling pathway - plant; ko04075: Plant hormone signal transduction	ethylene-responsive transcription factor 1B [Sorghum bicolor]	ERFC3_SOLLC RecName: Full=Ethylene-response factor C3 {ECO:0000305}; Short=Sl.ERF.C.3 {ECO:0000303|PubMed:23057995}; AltName: Full=Ethylene-responsive element-binding factor C3 {ECO:0000305}; AltName: Full=Ethylene-responsive transcription factor C3 {ECO:0000305};	C5WRV0_SORBI RecName: Full=AP2/ERF domain-containing protein {ECO:0000259|PROSITE:PS51032};	At3g23240	GO:0005634,nucleus; GO:0003700,DNA-binding transcription factor activity; GO:0043565,sequence-specific DNA binding; GO:0006952,defense response; GO:0009873,ethylene-activated signaling pathway; GO:0045893,positive regulation of transcription, DNA-templated; GO:0031347,regulation of defense response; GO:0010104,regulation of ethylene-activated signaling pathway; GO:0003674,molecular_function; GO:0…	PF00847.20:AP2 domain	AP2/ERF-ERF	TF	AP2/ERF->AP2/ERF-ERF
Sobic.001G009700.v3.2	17.978	17.2916	19.4663	7.9764	6.7519	8.5479	3904	4080	3963	1718	990	1799	-1.22748	2.48984e-42	8.08279e-41	down	Chr01	881235	889724	+	Sobic.001G009700	--	K11251 histone H2A | (RefSeq) probable histone H2A.5 (A)	--	uncharacterized protein LOC110431715 [Sorghum bicolor]	H2A5_ORYSI RecName: Full=Probable histone H2A.5;	C5WS22_SORBI RecName: Full=Histone H2A {ECO:0000256|RuleBase:RU003767};	At5g02560	GO:0000786,nucleosome; GO:0005634,nucleus; GO:0003677,DNA binding; GO:0046982,protein heterodimerization activity; GO:0003674,molecular_function; GO:0003676,nucleic acid binding; GO:0005488,binding; GO:0097159,organic cyclic compound binding; GO:1901363,heterocyclic compound binding; GO:0005515,protein binding; GO:0046983,protein dimerization activity; GO:0000785,chromatin; GO:0005575,cellular_co…	PF08284.11:Retroviral aspartyl protease	--	--	--
Sobic.001G012000.v3.2	25.7686	23.9228	21.6529	95.3223	84.1515	90.2025	1946	1963	1533	7140	4291	6602	1.92082	1.80472e-128	3.89263e-126	up	Chr01	1031520	1034071	-	Sobic.001G012000	--	K13029 4-hydroxyphenylacetaldehyde oxime monooxygenase [EC:1.14.14.37] | (RefSeq) 4-hydroxyphenylacetaldehyde oxime monooxygenase-like (A)	ko00460: Cyanoamino acid metabolism; ko01100: Metabolic pathways; ko01110: Biosynthesis of secondary metabolites	4-hydroxyphenylacetaldehyde oxime monooxygenase-like [Sorghum bicolor]	C71E1_SORBI RecName: Full=4-hydroxyphenylacetaldehyde oxime monooxygenase; EC=1.14.14.37 {ECO:0000269|PubMed:26361733}; AltName: Full=Cytochrome P450 71E1;	C5WSW2_SORBI SubName: Full=Uncharacterized protein {ECO:0000313|EMBL:EER93094.1};	At3g26210	GO:0005789,endoplasmic reticulum membrane; GO:0016021,integral component of membrane; GO:0050592,4-hydroxyphenylacetaldehyde oxime monooxygenase activity; GO:0020037,heme binding; GO:0005506,iron ion binding; GO:0010132,dhurrin biosynthetic process; GO:0003674,molecular_function; GO:0003824,catalytic activity; GO:0004497,monooxygenase activity; GO:0016491,oxidoreductase activity; GO:0016705,oxido…	PF00067.22:Cytochrome P450	--	--	--
Sobic.001G012700.v3.2	0.3284	0.2519	0.3357	0.745	0.4661	0.9884	24	20	23	54	23	70	1.29024	0.000423179	0.00118408	up	Chr01	1194661	1197314	-	Sobic.001G012700	--	K20783 arabinosyltransferase [EC:2.4.2.-] | (RefSeq) arabinosyltransferase RRA3 isoform X1 (A)	ko00514: Other types of O-glycan biosynthesis	uncharacterized protein At1g28695 [Sorghum bicolor]	Y4597_ARATH RecName: Full=Uncharacterized protein At4g15970;	C5WSW9_SORBI RecName: Full=Nucleotid_trans domain-containing protein {ECO:0000259|Pfam:PF03407};	At1g14590	--	PF03407.16:Nucleotide-diphospho-sugar transferase	--	--	--
Sobic.001G016800.v3.2	3.5131	4.4089	4.1518	1.61	2.0693	1.9772	176	240	195	80	70	96	-1.10001	2.2793e-09	1.29968e-08	down	Chr01	1450134	1452644	+	Sobic.001G016800	--	K11271 sister chromatid cohesion protein DCC1 | (RefSeq) sister chromatid cohesion protein DCC1 (A)	--	sister chromatid cohesion protein DCC1 [Sorghum bicolor]	--	C5WT05_SORBI SubName: Full=Uncharacterized protein {ECO:0000313|EMBL:EER93113.2};	At2g44580_1	GO:0000785,chromatin; GO:0000775,chromosome, centromeric region; GO:0031390,Ctf18 RFC-like complex; GO:0005634,nucleus; GO:0006260,DNA replication; GO:0034088,maintenance of mitotic sister chromatid cohesion; GO:0006275,regulation of DNA replication; GO:0008150,biological_process; GO:0008152,metabolic process; GO:0009058,biosynthetic process; GO:0009059,macromolecule biosynthetic process; GO:0009…	PF09724.9:Sister chromatid cohesion protein Dcc1	--	--	--
Sobic.001G017000.v3.2	4.9673	4.2688	5.0878	2.7859	1.9	2.0026	151	141	145	84	39	59	-1.08135	7.42193e-07	3.19495e-06	down	Chr01	1473135	1474616	-	Sobic.001G017000	--	K02990 small subunit ribosomal protein S6 | (RefSeq) 30S ribosomal protein S6 alpha, chloroplastic (A)	ko03010: Ribosome	30S ribosomal protein S6 alpha, chloroplastic [Sorghum bicolor]	RR6_ARATH RecName: Full=30S ribosomal protein S6 alpha, chloroplastic; Flags: Precursor;	C5WT08_SORBI SubName: Full=Uncharacterized protein {ECO:0000313|EMBL:EER93115.1};	At1g64510	GO:0009507,chloroplast; GO:0009535,chloroplast thylakoid membrane; GO:0005634,nucleus; GO:0005840,ribosome; GO:0009579,thylakoid; GO:0003729,mRNA binding; GO:0070181,small ribosomal subunit rRNA binding; GO:0003735,structural constituent of ribosome; GO:0006412,translation; GO:0003674,molecular_function; GO:0003676,nucleic acid binding; GO:0003723,RNA binding; GO:0005488,binding; GO:0097159,organ…	PF01250.17:Ribosomal protein S6	--	--	--
Sobic.001G017500.v3.2	0.1306	0.0515	0.0796	2.0694	1.9344	1.9638	7	3	4	110	70	102	4.52659	2.44308e-23	3.62695e-22	up	Chr01	1495068	1497208	+	Sobic.001G017500	--	K22418 11beta/17beta-hydroxysteroid dehydrogenase [EC:1.1.1.146 1.1.1.-] | (RefSeq) 11-beta-hydroxysteroid dehydrogenase-like 5 (A)	--	11-beta-hydroxysteroid dehydrogenase-like 5 [Sorghum bicolor]	HSDB_SESIN RecName: Full=11-beta-hydroxysteroid dehydrogenase B {ECO:0000305}; EC=1.1.1.146 {ECO:0000269|PubMed:15331088}; AltName: Full=17-beta-hydroxysteroid dehydrogenase B {ECO:0000305}; EC=1.1.1.62 {ECO:0000269|PubMed:15331088}; AltName: Full=Seed oil body protein 3 {ECO:0000303|PubMed:15331088}; AltName: Full=Steroleosin-B {ECO:0000303|PubMed:15331088, ECO:0000312|EMBL:AAM46847.1};	A0A1B6QGW1_SORBI SubName: Full=Uncharacterized protein {ECO:0000313|EMBL:KXG37163.1};	At4g10020	GO:0016021,integral component of membrane; GO:0005811,lipid droplet; GO:0070524,11-beta-hydroxysteroid dehydrogenase (NADP+) activity; GO:0072582,17-beta-hydroxysteroid dehydrogenase (NADP+) activity; GO:0004303,estradiol 17-beta-dehydrogenase activity; GO:0003674,molecular_function; GO:0003824,catalytic activity; GO:0003845,11-beta-hydroxysteroid dehydrogenase [NAD(P)] activity; GO:0016229,stero…	PF00106.25:short chain dehydrogenase	--	--	--
Sobic.001G019500.v3.2	30.683	27.765	27.9464	12.8555	10.0135	12.1706	835	821	713	347	184	321	-1.28929	5.05899e-29	9.98973e-28	down	Chr01	1616904	1617783	-	Sobic.001G019500	--	--	--	uncharacterized protein LOC8079654 [Sorghum bicolor]	--	A0A1Z5S4G9_SORBI SubName: Full=Uncharacterized protein {ECO:0000313|EMBL:OQU90656.1};	--	--	PF05097.12:Protein of unknown function (DUF688)	--	--	--
Sobic.001G020350.v3.2	7.8251	7.6286	8.0828	19.8324	24.4605	22.8336	506	536	490	1272	1068	1431	1.51038	3.7705e-59	2.06292e-57	up	Chr01	1682765	1687187	+	Sobic.001G020350	--	K03320 ammonium transporter, Amt family | (RefSeq) ammonium transporter 3 member 2 (A)	--	hypothetical protein SORBI_3001G020350 [Sorghum bicolor]	AMT32_ORYSJ RecName: Full=Ammonium transporter 3 member 2; Short=OsAMT3;2;	A0A1Z5S3Z4_SORBI SubName: Full=Uncharacterized protein {ECO:0000313|EMBL:OQU90660.1};	At2g38290	GO:0005887,integral component of plasma membrane; GO:0008519,ammonium transmembrane transporter activity; GO:0019740,nitrogen utilization; GO:0003674,molecular_function; GO:0005215,transporter activity; GO:0008324,cation transmembrane transporter activity; GO:0015075,ion transmembrane transporter activity; GO:0015318,inorganic molecular entity transmembrane transporter activity; GO:0022857,transm…	--	--	--	--
Sobic.001G024800.v3.2	0.3769	0.6195	0.8041	1.2758	1.3558	1.139	14	25	28	47	34	41	1.06832	0.00334182	0.00780141	up	Chr01	1948990	1950281	+	Sobic.001G024800	--	--	--	cell number regulator 10 [Sorghum bicolor]	CNR10_MAIZE RecName: Full=Cell number regulator 10; AltName: Full=ZmCNR10;	A0A1Z5S4D8_SORBI SubName: Full=Uncharacterized protein {ECO:0000313|EMBL:OQU90679.1};	At1g14870	GO:0016021,integral component of membrane; GO:0005575,cellular_component; GO:0016020,membrane; GO:0031224,intrinsic component of membrane; GO:0110165,cellular anatomical entity	PF04749.17:PLAC8 family	--	--	--
Sobic.001G025101.v3.2	28.8493	27.1344	26.5115	89.0478	79.7235	80.2718	455	465	392	1393	849	1227	1.59745	1.31234e-64	8.0653e-63	up	Chr01	1966362	1968430	+	Sobic.001G025101	--	K08726 soluble epoxide hydrolase / lipid-phosphate phosphatase [EC:3.3.2.10 3.1.3.76] | (RefSeq) uncharacterized protein LOC8071538 (A)	ko00590: Arachidonic acid metabolism; ko01100: Metabolic pathways; ko04146: Peroxisome	hypothetical protein SORBI_3001G025101 [Sorghum bicolor]	PIP_ARATH RecName: Full=Proline iminopeptidase; Short=PIP; EC=3.4.11.5; AltName: Full=Prolyl aminopeptidase; Short=PAP;	C5WU07_SORBI RecName: Full=AB hydrolase-1 domain-containing protein {ECO:0000259|Pfam:PF00561};	At2g26740	GO:0009507,chloroplast; GO:0005829,cytosol; GO:0005739,mitochondrion; GO:0099503,secretory vesicle; GO:0004177,aminopeptidase activity; GO:0003674,molecular_function; GO:0003824,catalytic activity; GO:0008233,peptidase activity; GO:0008238,exopeptidase activity; GO:0016787,hydrolase activity; GO:0140096,catalytic activity, acting on a protein; GO:0005575,cellular_component; GO:0005622,intracellul…	PF00561.20:alpha/beta hydrolase fold	--	--	--
Sobic.001G025300.v3.2	15.8274	14.3406	15.3266	31.5573	32.4452	30.8751	1161	1143	1054	2296	1607	2195	1.06136	3.32128e-47	1.26921e-45	up	Chr01	1970548	1974756	+	Sobic.001G025300	--	K08726 soluble epoxide hydrolase / lipid-phosphate phosphatase [EC:3.3.2.10 3.1.3.76] | (RefSeq) uncharacterized protein LOC8071538 (A)	ko00590: Arachidonic acid metabolism; ko01100: Metabolic pathways; ko04146: Peroxisome	hypothetical protein SORBI_3001G025300 [Sorghum bicolor]	--	A0A1Z5S437_SORBI RecName: Full=AB hydrolase-1 domain-containing protein {ECO:0000259|Pfam:PF00561};	At4g02340	GO:0016787,hydrolase activity; GO:0003674,molecular_function; GO:0003824,catalytic activity	PF00561.20:alpha/beta hydrolase fold	--	--	--
Sobic.001G027800.v3.2	1.0759	1.0438	0.6669	2.2135	2.0026	2.0703	74	78	43	151	93	138	1.17371	9.55158e-08	4.57529e-07	up	Chr01	2143844	2146691	+	Sobic.001G027800	--	K19355 mannan endo-1,4-beta-mannosidase [EC:3.2.1.78] | (RefSeq) mannan endo-1,4-beta-mannosidase 3 (A)	ko00051: Fructose and mannose metabolism; ko01100: Metabolic pathways	hypothetical protein SORBI_3001G027800 [Sorghum bicolor]	MAN3_ORYSJ RecName: Full=Mannan endo-1,4-beta-mannosidase 3; EC=3.2.1.78; AltName: Full=Beta-mannanase 3; AltName: Full=Endo-beta-1,4-mannanase 3; AltName: Full=OsMAN3; Flags: Precursor;	A0A1Z5S421_SORBI RecName: Full=Mannan endo-1,4-beta-mannosidase {ECO:0000256|ARBA:ARBA00012706}; EC=3.2.1.78 {ECO:0000256|ARBA:ARBA00012706};	At5g66460	GO:0005576,extracellular region; GO:0016985,mannan endo-1,4-beta-mannosidase activity; GO:0071704,organic substance metabolic process; GO:0003674,molecular_function; GO:0003824,catalytic activity; GO:0004553,hydrolase activity, hydrolyzing O-glycosyl compounds; GO:0004567,beta-mannosidase activity; GO:0015923,mannosidase activity; GO:0016787,hydrolase activity; GO:0016798,hydrolase activity, acti…	PF00150.18:Cellulase (glycosyl hydrolase family 5)	--	--	--
Sobic.001G028600.v3.2	1.0288	1.2911	0.848	0	0	0.0241	44	60	34	0	0	1	-6.77076	4.39633e-08	2.19494e-07	down	Chr01	2247054	2248954	+	Sobic.001G028600	--	--	--	uncharacterized protein LOC8080213 [Sorghum bicolor]	--	C5WU35_SORBI SubName: Full=Uncharacterized protein {ECO:0000313|EMBL:EER90597.1};	--	--	--	--	--	--
Sobic.001G030200.v3.2	1.1627	1.2114	1.404	0.5529	0.6173	0.6338	53	60	60	25	19	28	-1.06478	0.00083709	0.00221669	down	Chr01	2330250	2333441	-	Sobic.001G030200	--	--	--	uncharacterized protein LOC8079705 [Sorghum bicolor]	--	C5WU52_SORBI SubName: Full=Uncharacterized protein {ECO:0000313|EMBL:EER93171.1};	At3g09210	GO:0006355,regulation of transcription, DNA-templated; GO:0006139,nucleobase-containing compound metabolic process; GO:0006351,transcription, DNA-templated; GO:0006725,cellular aromatic compound metabolic process; GO:0006807,nitrogen compound metabolic process; GO:0008150,biological_process; GO:0008152,metabolic process; GO:0009058,biosynthetic process; GO:0009059,macromolecule biosynthetic proce…	PF02357.19:Transcription termination factor nusG	--	--	--
Sobic.001G032100.v3.2	122.883	109.496	109.304	47.7832	43.5487	44.2496	5533	5357	4614	2134	1324	1931	-1.33063	2.37714e-70	1.72013e-68	down	Chr01	2443609	2445280	+	Sobic.001G032100	--	--	--	uncharacterized protein LOC8057035 isoform X1 [Sorghum bicolor]	IBB3_WHEAT RecName: Full=Bowman-Birk type trypsin inhibitor; Short=WTI;	A0A1B6QH45_SORBI RecName: Full=BOWMAN_BIRK domain-containing protein {ECO:0000259|SMART:SM00269};	--	GO:0005576,extracellular region; GO:0004867,serine-type endopeptidase inhibitor activity; GO:0003674,molecular_function; GO:0004857,enzyme inhibitor activity; GO:0004866,endopeptidase inhibitor activity; GO:0030234,enzyme regulator activity; GO:0030414,peptidase inhibitor activity; GO:0061134,peptidase regulator activity; GO:0061135,endopeptidase regulator activity; GO:0098772,molecular function …	--	--	--	--
Sobic.001G035100.v3.2	6.4928	6.0927	4.7257	16.4036	15.4984	14.2917	255	260	174	639	411	544	1.41535	2.833e-28	5.42234e-27	up	Chr01	2642280	2643549	-	Sobic.001G035100	--	--	--	zinc finger protein ZAT5 [Sorghum bicolor]	ZAT5_ARATH RecName: Full=Zinc finger protein ZAT5;	C5WV18_SORBI SubName: Full=Uncharacterized protein {ECO:0000313|EMBL:EER93194.1};	At2g28200	GO:0005634,nucleus; GO:0003700,DNA-binding transcription factor activity; GO:0046872,metal ion binding; GO:0000976,transcription regulatory region sequence-specific DNA binding; GO:0006355,regulation of transcription, DNA-templated; GO:0003674,molecular_function; GO:0140110,transcription regulator activity; GO:0005488,binding; GO:0043167,ion binding; GO:0043169,cation binding; GO:0001067,regulato…	PF13912.6:C2H2-type zinc finger	C2H2	TF	C2H2
Sobic.001G035300.v3.2	1.062	0.7974	1.2521	3.9449	3.3941	3.8354	38	31	42	140	82	133	1.85935	4.56407e-14	3.9837e-13	up	Chr01	2659341	2660497	+	Sobic.001G035300	--	--	--	zinc finger protein ZAT12 [Sorghum bicolor]	ZAT11_ARATH RecName: Full=Zinc finger protein ZAT11;	C5WV19_SORBI SubName: Full=Uncharacterized protein {ECO:0000313|EMBL:EER90627.1};	At2g28710	GO:0005634,nucleus; GO:0003700,DNA-binding transcription factor activity; GO:0046872,metal ion binding; GO:0000976,transcription regulatory region sequence-specific DNA binding; GO:0071289,cellular response to nickel ion; GO:2000280,regulation of root development; GO:0006355,regulation of transcription, DNA-templated; GO:0010200,response to chitin; GO:0003674,molecular_function; GO:0140110,transc…	PF13912.6:C2H2-type zinc finger	C2H2	TF	C2H2
Sobic.001G035600.v3.2	112.112	95.7035	103.448	244.487	201.227	231.85	4209	3904	3641	9104	5101	8436	1.12541	4.91775e-39	1.44203e-37	up	Chr01	2674768	2676463	+	Sobic.001G035600	--	K01859 chalcone isomerase [EC:5.5.1.6] | (RefSeq) chalcone--flavonone isomerase (A)	ko00941: Flavonoid biosynthesis; ko01100: Metabolic pathways; ko01110: Biosynthesis of secondary metabolites	chalcone--flavonone isomerase [Sorghum bicolor]	CFI_MAIZE RecName: Full=Chalcone--flavanone isomerase; Short=Chalcone isomerase; EC=5.5.1.6;	C5WV22_SORBI RecName: Full=Chalcone-flavonone isomerase family protein {ECO:0000256|RuleBase:RU361158};	At3g55120	GO:0045430,chalcone isomerase activity; GO:0009813,flavonoid biosynthetic process; GO:0003674,molecular_function; GO:0003824,catalytic activity; GO:0016853,isomerase activity; GO:0016872,intramolecular lyase activity; GO:0008150,biological_process; GO:0008152,metabolic process; GO:0009058,biosynthetic process; GO:0009812,flavonoid metabolic process; GO:0071704,organic substance metabolic process;…	PF02431.15:Chalcone-flavanone isomerase	--	--	--
Sobic.001G038400.v3.2	6.7696	7.2082	6.6951	15.0861	12.4106	15.507	618	715	573	1366	765	1372	1.06327	1.01168e-25	1.72186e-24	up	Chr01	2858259	2861478	+	Sobic.001G038400	--	K23877 xyloglucan O-acetyltransferase | (RefSeq) protein ALTERED XYLOGLUCAN 4 (A)	--	protein trichome birefringence-like 34 [Sorghum bicolor]	TBL34_ARATH RecName: Full=Protein trichome birefringence-like 34;	C5WV50_SORBI RecName: Full=PMR5N domain-containing protein {ECO:0000259|Pfam:PF14416};	At2g38320	GO:0005794,Golgi apparatus; GO:0000139,Golgi membrane; GO:0016021,integral component of membrane; GO:0016413,O-acetyltransferase activity; GO:1990538,xylan O-acetyltransferase activity; GO:0045492,xylan biosynthetic process; GO:0003674,molecular_function; GO:0003824,catalytic activity; GO:0008374,O-acyltransferase activity; GO:0016407,acetyltransferase activity; GO:0016740,transferase activity; G…	PF13839.6:GDSL/SGNH-like Acyl-Esterase family found in Pmr5 and Cas1p	--	--	--
Sobic.001G038500.v3.2	18.1738	16.2963	17.2071	8.0291	9.0294	7.9161	1246	1214	1106	546	418	526	-1.05239	7.47494e-31	1.58636e-29	down	Chr01	2882557	2884958	-	Sobic.001G038500	--	K14209 solute carrier family 36 (proton-coupled amino acid transporter) | (RefSeq) amino acid transporter ANT1 isoform X1 (A)	--	amino acid transporter ANT1 isoform X1 [Sorghum bicolor]	ANT1_ARATH RecName: Full=Amino acid transporter ANT1 {ECO:0000305}; AltName: Full=Aromatic and neutral amino acid transporter 1 {ECO:0000303|PubMed:11299361};	C5WV51_SORBI RecName: Full=Aa_trans domain-containing protein {ECO:0000259|Pfam:PF01490};	At3g11900	GO:0005789,endoplasmic reticulum membrane; GO:0016021,integral component of membrane; GO:0016020,membrane; GO:0015171,amino acid transmembrane transporter activity; GO:0015173,aromatic amino acid transmembrane transporter activity; GO:0015175,neutral amino acid transmembrane transporter activity; GO:0003333,amino acid transmembrane transport; GO:0009624,response to nematode; GO:0003674,molecular_…	PF01490.18:Transmembrane amino acid transporter protein	--	--	--
Sobic.001G040200.v3.2	235.052	223.791	219.239	110.596	107.879	108.814	12488	12919	10920	5828	3870	5603	-1.04922	1.37568e-70	1.01178e-68	down	Chr01	2987435	2989263	-	Sobic.001G040200	--	--	--	NAC domain-containing protein 67 [Sorghum bicolor]	NAC2_ORYSJ RecName: Full=NAC domain-containing protein 2 {ECO:0000303|PubMed:15029955}; Short=ONAC002 {ECO:0000303|PubMed:15029955}; AltName: Full=OsNAC19 {ECO:0000303|Ref.1}; AltName: Full=Protein STRESS-RESPONSIVE NAC 1 {ECO:0000303|PubMed:16924117};	C5WVY8_SORBI SubName: Full=NAC5 {ECO:0000313|EMBL:AQY17415.1};	At5g63790	GO:0005634,nucleus; GO:0042803,protein homodimerization activity; GO:0043565,sequence-specific DNA binding; GO:1901002,positive regulation of response to salt stress; GO:1902584,positive regulation of response to water deprivation; GO:0006355,regulation of transcription, DNA-templated; GO:0003674,molecular_function; GO:0005488,binding; GO:0005515,protein binding; GO:0042802,identical protein bind…	PF02365.15:No apical meristem (NAM) protein	NAC	TF	NAC
Sobic.001G040400.v3.2	2.6474	2.306	1.9667	13.2028	8.6119	10.6826	56	53	39	277	123	219	2.2414	1.18843e-24	1.8907e-23	up	Chr01	3012491	3013174	-	Sobic.001G040400	--	K13448 calcium-binding protein CML | (RefSeq) probable calcium-binding protein CML18 (A)	ko04626: Plant-pathogen interaction	probable calcium-binding protein CML32 [Sorghum bicolor]	CML21_ORYSJ RecName: Full=Probable calcium-binding protein CML21; AltName: Full=Calmodulin-like protein 21;	A0A1Z5S4R2_SORBI SubName: Full=Uncharacterized protein {ECO:0000313|EMBL:OQU90756.1};	At1g18210	GO:0005509,calcium ion binding; GO:0003674,molecular_function; GO:0005488,binding; GO:0043167,ion binding; GO:0043169,cation binding; GO:0046872,metal ion binding	PF00036.32:EF hand	--	--	--
Sobic.001G043000.v3.2	2.563	2.0246	2.2099	0.6029	0.8857	0.8595	120	103	97	28	28	39	-1.54417	5.60823e-09	3.07138e-08	down	Chr01	3224513	3226322	-	Sobic.001G043000	--	K15095 (+)-neomenthol dehydrogenase [EC:1.1.1.208] | (RefSeq) (+)-neomenthol dehydrogenase (A)	ko00902: Monoterpenoid biosynthesis; ko01110: Biosynthesis of secondary metabolites	(+)-neomenthol dehydrogenase [Sorghum bicolor]	SALR_PAPBR RecName: Full=Salutaridine reductase {ECO:0000312|EMBL:ABO93462.1}; EC=1.1.1.248;	C5WW14_SORBI SubName: Full=Uncharacterized protein {ECO:0000313|EMBL:EER93229.1};	At3g61220	GO:0047037,salutaridine reductase (NADPH) activity; GO:0009820,alkaloid metabolic process; GO:0003674,molecular_function; GO:0003824,catalytic activity; GO:0016491,oxidoreductase activity; GO:0016614,oxidoreductase activity, acting on CH-OH group of donors; GO:0016616,oxidoreductase activity, acting on the CH-OH group of donors, NAD or NADP as acceptor; GO:0006807,nitrogen compound metabolic proc…	PF00106.25:short chain dehydrogenase	--	--	--
Sobic.001G044800.v3.2	0.6842	0.5019	0.6875	2.2794	1.5126	1.9337	69	55	65	228	103	189	1.6282	6.40605e-14	5.51422e-13	up	Chr01	3325484	3330705	-	Sobic.001G044800	--	K06617 raffinose synthase [EC:2.4.1.82] | (RefSeq) probable galactinol--sucrose galactosyltransferase 2 (A)	ko00052: Galactose metabolism; ko01100: Metabolic pathways	probable galactinol--sucrose galactosyltransferase 2 [Sorghum bicolor]	RFS2_ARATH RecName: Full=Probable galactinol--sucrose galactosyltransferase 2; EC=2.4.1.82; AltName: Full=Protein SEED IMBIBITION 2; AltName: Full=Raffinose synthase 2;	C5WW34_SORBI SubName: Full=Uncharacterized protein {ECO:0000313|EMBL:EER93235.1};	At3g57520	GO:0009506,plasmodesma; GO:0052692,raffinose alpha-galactosidase activity; GO:0016757,transferase activity, transferring glycosyl groups; GO:0034484,raffinose catabolic process; GO:0080167,response to karrikin; GO:0006979,response to oxidative stress; GO:0003674,molecular_function; GO:0003824,catalytic activity; GO:0004553,hydrolase activity, hydrolyzing O-glycosyl compounds; GO:0004557,alpha-gal…	PF05691.12:Raffinose synthase or seed imbibition protein Sip1	--	--	--
Sobic.001G050100.v3.2	9.4977	9.618	8.2673	24.1792	17.4532	19.3044	299	329	244	755	371	589	1.16099	3.03577e-18	3.41859e-17	up	Chr01	3680509	3681526	-	Sobic.001G050100	--	--	--	germin-like protein 3-7 [Sorghum bicolor]	GL37_ORYSJ RecName: Full=Germin-like protein 3-7; AltName: Full=Germin-like protein 7; Short=OsGER7; Flags: Precursor;	C5WX01_SORBI RecName: Full=Germin-like protein {ECO:0000256|RuleBase:RU366015};	At1g18970	GO:0048046,apoplast; GO:0005618,cell wall; GO:0030145,manganese ion binding; GO:0003674,molecular_function; GO:0005488,binding; GO:0043167,ion binding; GO:0043169,cation binding; GO:0046872,metal ion binding; GO:0046914,transition metal ion binding; GO:0005575,cellular_component; GO:0005576,extracellular region; GO:0110165,cellular anatomical entity; GO:0030312,external encapsulating structure; G…	PF00190.22:Cupin	--	--	--
Sobic.001G054100.v3.2	0.6721	0.6529	1.0223	0.3639	0.4424	0.2697	54	57	77	29	24	21	-1.1394	0.000546731	0.00149838	down	Chr01	4050198	4055183	-	Sobic.001G054100	--	K19788 obg-like ATPase 1 | (RefSeq) obg-like ATPase 1 (A)	--	probable GTP-binding protein OBGC2 [Sorghum bicolor]	OBGC2_ORYSJ RecName: Full=Probable GTP-binding protein OBGC2;	C5WX42_SORBI SubName: Full=Uncharacterized protein {ECO:0000313|EMBL:EER93277.1};	At5g18570	GO:0005739,mitochondrion; GO:0005525,GTP binding; GO:0003924,GTPase activity; GO:0000166,nucleotide binding; GO:0001882,nucleoside binding; GO:0001883,purine nucleoside binding; GO:0003674,molecular_function; GO:0005488,binding; GO:0017076,purine nucleotide binding; GO:0019001,guanyl nucleotide binding; GO:0032549,ribonucleoside binding; GO:0032550,purine ribonucleoside binding; GO:0032553,ribonu…	PF01926.23:50S ribosome-binding GTPase	--	--	--
Sobic.001G056500.v3.2	3.708	3.4569	3.236	0.4855	0.6062	0.4969	154	156	126	20	17	20	-2.72576	2.32095e-23	3.45249e-22	down	Chr01	4246883	4248653	+	Sobic.001G056500	--	K13222 indole-3-glycerol-phosphate lyase [EC:4.1.2.8] | (RefSeq) indole-3-glycerol phosphate lyase, chloroplastic (A)	ko00402: Benzoxazinoid biosynthesis; ko01100: Metabolic pathways	indole-3-glycerol phosphate lyase, chloroplastic [Sorghum bicolor]	TRPA_MAIZE RecName: Full=Indole-3-glycerol phosphate lyase, chloroplastic; EC=4.1.2.8; AltName: Full=Benzoxazineless 1; AltName: Full=Indole synthase; AltName: Full=Tryptophan synthase alpha chain; EC=4.2.1.20; Flags: Precursor;	C5WX67_SORBI RecName: Full=Tryptophan synthase {ECO:0000256|ARBA:ARBA00012043}; EC=4.2.1.20 {ECO:0000256|ARBA:ARBA00012043};	At4g02610	GO:0009507,chloroplast; GO:0005829,cytosol; GO:0033984,indole-3-glycerol-phosphate lyase activity; GO:0004834,tryptophan synthase activity; GO:0000162,tryptophan biosynthetic process; GO:0003674,molecular_function; GO:0003824,catalytic activity; GO:0016829,lyase activity; GO:0016830,carbon-carbon lyase activity; GO:0016832,aldehyde-lyase activity; GO:0016835,carbon-oxygen lyase activity; GO:00168…	PF00290.20:Tryptophan synthase alpha chain	--	--	--
Sobic.001G059300.v3.2	4.9047	3.8841	3.4675	2.4724	1.2669	2.2361	86	74	57	43	15	38	-1.00382	0.00107857	0.0027948	down	Chr01	4454188	4454754	-	Sobic.001G059300	--	--	--	uncharacterized protein LOC8081267 [Sorghum bicolor]	--	C5WY11_SORBI RecName: Full=N-acetyltransferase domain-containing protein {ECO:0000259|PROSITE:PS51186};	At2g32030	GO:0008080,N-acetyltransferase activity; GO:0003674,molecular_function; GO:0003824,catalytic activity; GO:0016407,acetyltransferase activity; GO:0016410,N-acyltransferase activity; GO:0016740,transferase activity; GO:0016746,transferase activity, transferring acyl groups; GO:0016747,transferase activity, transferring acyl groups other than amino-acyl groups	PF13302.7:Acetyltransferase (GNAT) domain	GNAT	TR	GNAT
Sobic.001G059500.v3.2	3.8043	4.0317	6.1483	13.0756	9.4756	11.0027	66	76	100	225	111	185	1.27765	1.78694e-09	1.0286e-08	up	Chr01	4456445	4457189	-	Sobic.001G059500	--	--	--	non-specific lipid transfer protein GPI-anchored 2 [Sorghum bicolor]	LTG15_ARATH RecName: Full=Non-specific lipid transfer protein GPI-anchored 15 {ECO:0000303|PubMed:23893219}; Short=AtLTPG-15 {ECO:0000303|PubMed:23893219}; Short=Protein LTP-GPI-ANCHORED 15 {ECO:0000303|PubMed:23893219}; AltName: Full=Xylogen-like protein 10 {ECO:0000303|PubMed:21558309}; Short=AtXYLP11 {ECO:0000303|PubMed:21558309}; Short=AtXYP7 {ECO:0000303|PubMed:21558309}; Flags: Precursor;	C5WY13_SORBI RecName: Full=AAI domain-containing protein {ECO:0000259|Pfam:PF14368};	At2g48130	GO:0031225,anchored component of membrane; GO:0005886,plasma membrane; GO:0008289,lipid binding; GO:0005319,lipid transporter activity; GO:0015908,fatty acid transport; GO:0010214,seed coat development; GO:0009845,seed germination; GO:0003674,molecular_function; GO:0005488,binding; GO:0005215,transporter activity; GO:0006810,transport; GO:0006811,ion transport; GO:0006820,anion transport; GO:0006…	PF14368.6:Probable lipid transfer	--	--	--
Sobic.001G059600.v3.2	13.2917	12.2327	11.2454	36.5449	32.8643	34.4468	469	469	372	1279	783	1178	1.50126	1.94048e-53	8.91985e-52	up	Chr01	4459687	4461026	+	Sobic.001G059600	--	--	--	non-specific lipid-transfer protein-like protein At2g13820 [Sorghum bicolor]	LTG16_ARATH RecName: Full=Non-specific lipid transfer protein GPI-anchored 16 {ECO:0000303|PubMed:23893219}; Short=AtLTPG-16 {ECO:0000303|PubMed:23893219}; Short=Protein LTP-GPI-ANCHORED 16 {ECO:0000303|PubMed:23893219}; AltName: Full=Protein EMBRYO SAC DEVELOPMENT ARREST 4 {ECO:0000303|PubMed:15634699}; AltName: Full=Xylogen like protein 6 {ECO:0000303|Ref.1}; Short=AtXYP6 {ECO:0000303|Ref.1}; F…	C5WY14_SORBI RecName: Full=AAI domain-containing protein {ECO:0000259|Pfam:PF14368};	At2g48140	GO:0031225,anchored component of membrane; GO:0005886,plasma membrane; GO:0009561,megagametogenesis; GO:0007275,multicellular organism development; GO:0008150,biological_process; GO:0009553,embryo sac development; GO:0032501,multicellular organismal process; GO:0032502,developmental process; GO:0048229,gametophyte development; GO:0048856,anatomical structure development; GO:0005575,cellular_compo…	PF14368.6:Probable lipid transfer	--	--	--
Sobic.001G059700.v3.2	65.9301	62.3259	57.3862	183.255	152.514	170.067	2098	2155	1712	5784	3277	5245	1.44959	7.22085e-67	4.7362e-65	up	Chr01	4462699	4463940	+	Sobic.001G059700	--	--	--	non-specific lipid-transfer protein-like protein At2g13820 isoform X2 [Sorghum bicolor]	LTPG5_ARATH RecName: Full=Non-specific lipid transfer protein GPI-anchored 5 {ECO:0000303|PubMed:23893219}; Short=AtLTPG-5 {ECO:0000303|PubMed:23893219}; Short=Protein LTP-GPI-ANCHORED 5 {ECO:0000303|PubMed:23893219}; AltName: Full=Xylogen like protein 12 {ECO:0000303|PubMed:21558309}; Short=AtXYLP12 {ECO:0000303|PubMed:21558309}; Short=AtXYP8 {ECO:0000303|PubMed:21558309}; Flags: Precursor;	A0A1B6QHI2_SORBI RecName: Full=AAI domain-containing protein {ECO:0000259|SMART:SM00499};	At3g22600	GO:0031225,anchored component of membrane; GO:0005829,cytosol; GO:0005886,plasma membrane; GO:0008289,lipid binding; GO:0050832,defense response to fungus; GO:0006869,lipid transport; GO:0140426,PAMP-triggered immunity signalling pathway; GO:0002237,response to molecule of bacterial origin; GO:0002240,response to molecule of oomycetes origin; GO:0003674,molecular_function; GO:0005488,binding; GO:…	PF14368.6:Probable lipid transfer	--	--	--
Sobic.001G060100.v3.2	0.6295	0.4345	0.5332	0.2147	0.2194	0.3439	68	51	54	23	16	36	-1.02185	0.00222239	0.00539648	down	Chr01	4502761	4511929	-	Sobic.001G060100	--	K02218 casein kinase 1 [EC:2.7.11.1] | (RefSeq) casein kinase 1-like protein 2 (A)	--	casein kinase 1-like protein HD16 [Sorghum bicolor]	HD16N_ORYSJ RecName: Full=Casein kinase 1-like protein HD16 {ECO:0000305}; EC=2.7.11.1 {ECO:0000305}; AltName: Full=Os03g0793500 protein {ECO:0000312|EMBL:BAF13445.1}; AltName: Full=Protein EARLY FLOWERING 1 {ECO:0000303|PubMed:20400938}; AltName: Full=Protein HEADING DATE 16 {ECO:0000303|PubMed:23789941};	C5WY18_SORBI RecName: Full=Protein kinase domain-containing protein {ECO:0000259|PROSITE:PS50011};	At5g18190	GO:0005737,cytoplasm; GO:0005634,nucleus; GO:0005524,ATP binding; GO:0106310,protein serine kinase activity; GO:0004674,protein serine/threonine kinase activity; GO:0106311,protein threonine kinase activity; GO:0006897,endocytosis; GO:0009908,flower development; GO:0009740,gibberellic acid mediated signaling pathway; GO:0010476,gibberellin mediated signaling pathway; GO:0018105,peptidyl-serine ph…	PF00069.25:Protein kinase domain	--	--	--
Sobic.001G063000.v3.2	1.0206	1.2367	1.2519	11.8334	8.4898	9.2144	60	79	69	690	337	525	3.08118	1.7612e-73	1.38622e-71	up	Chr01	4710854	4712754	+	Sobic.001G063000	--	K14493 gibberellin receptor GID1 [EC:3.-.-.-] | (RefSeq) gibberellin receptor GID1-like (A)	ko04075: Plant hormone signal transduction	probable carboxylesterase 15 [Sorghum bicolor]	CXE15_ARATH RecName: Full=Probable carboxylesterase 15; AltName: Full=AtCXE15; EC=3.1.1.1;	C5WY46_SORBI RecName: Full=Abhydrolase_3 domain-containing protein {ECO:0000259|Pfam:PF07859};	At5g06570	GO:0016787,hydrolase activity; GO:0080030,methyl indole-3-acetate esterase activity; GO:0003674,molecular_function; GO:0003824,catalytic activity; GO:0016788,hydrolase activity, acting on ester bonds; GO:0052689,carboxylic ester hydrolase activity	PF07859.13:alpha/beta hydrolase fold	--	--	--
Sobic.001G063200.v3.2	1.7965	1.5628	1.5487	6.2028	5.4305	6.094	73	69	59	250	149	240	1.85977	5.10648e-24	7.85656e-23	up	Chr01	4718332	4719645	-	Sobic.001G063200	--	K20725 MAP kinase substrate 1 | (RefSeq) VQ motif-containing protein 20 (A)	ko04016: MAPK signaling pathway - plant	hypothetical protein SORBI_3001G063200 [Sorghum bicolor]	VQ8_ARATH RecName: Full=VQ motif-containing protein 8, chloroplastic {ECO:0000303|PubMed:22535423}; Short=AtVQ8 {ECO:0000303|PubMed:22535423}; Flags: Precursor;	C5WY48_SORBI RecName: Full=VQ domain-containing protein {ECO:0000259|Pfam:PF05678};	At1g68450	GO:0009507,chloroplast; GO:0005634,nucleus; GO:0005575,cellular_component; GO:0005622,intracellular anatomical structure; GO:0005737,cytoplasm; GO:0009536,plastid; GO:0043226,organelle; GO:0043227,membrane-bounded organelle; GO:0043229,intracellular organelle; GO:0043231,intracellular membrane-bounded organelle; GO:0110165,cellular anatomical entity	PF05678.14:VQ motif	--	--	--
Sobic.001G065600.v3.2	0.8382	0.9874	0.9834	2.214	2.9295	2.508	50	64	55	131	118	145	1.43876	2.00295e-11	1.39362e-10	up	Chr01	4988890	4994406	-	Sobic.001G065600	--	K11517 (S)-2-hydroxy-acid oxidase [EC:1.1.3.15] | (RefSeq) peroxisomal (S)-2-hydroxy-acid oxidase GLO1 isoform X2 (A)	ko00630: Glyoxylate and dicarboxylate metabolism; ko01100: Metabolic pathways; ko01110: Biosynthesis of secondary metabolites; ko01200: Carbon metabolism; ko04146: Peroxisome	peroxisomal (S)-2-hydroxy-acid oxidase GLO1 isoform X1 [Sorghum bicolor]	GLO1_ORYSI RecName: Full=Peroxisomal (S)-2-hydroxy-acid oxidase GLO1; EC=1.1.3.15; AltName: Full=Glycolate oxidase 1; Short=GOX 1; Short=OsGLO1; AltName: Full=Short chain alpha-hydroxy acid oxidase GLO1;	C5WY71_SORBI RecName: Full=(S)-2-hydroxy-acid oxidase {ECO:0000256|ARBA:ARBA00013087}; EC=1.1.3.15 {ECO:0000256|ARBA:ARBA00013087};	At3g14420	GO:0005777,peroxisome; GO:0010181,FMN binding; GO:0008891,glycolate oxidase activity; GO:0052853,long-chain-(S)-2-hydroxy-long-chain-acid oxidase activity; GO:0052854,medium-chain-(S)-2-hydroxy-acid oxidase activity; GO:0052852,very-long-chain-(S)-2-hydroxy-acid oxidase activity; GO:0019048,modulation by virus of host process; GO:0009854,oxidative photosynthetic carbon pathway; GO:0009853,photore…	PF01070.18:FMN-dependent dehydrogenase	--	--	--
Sobic.001G065800.v3.2	24.4821	21.1274	22.0268	64.1199	55.8765	60.2356	1412	1324	1191	3668	2176	3367	1.41731	3.71882e-64	2.25461e-62	up	Chr01	5014838	5016799	+	Sobic.001G065800	--	K00799 glutathione S-transferase [EC:2.5.1.18] | (RefSeq) probable glutathione S-transferase GSTU1 (A)	ko00480: Glutathione metabolism; ko01100: Metabolic pathways	probable glutathione S-transferase GSTU1 [Sorghum bicolor]	GSTU1_ORYSI RecName: Full=Probable glutathione S-transferase GSTU1; EC=2.5.1.18;	C5WY74_SORBI SubName: Full=Uncharacterized protein {ECO:0000313|EMBL:EER90776.1};	At1g17180	GO:0004364,glutathione transferase activity; GO:0006749,glutathione metabolic process; GO:0003674,molecular_function; GO:0003824,catalytic activity; GO:0016740,transferase activity; GO:0016765,transferase activity, transferring alkyl or aryl (other than methyl) groups; GO:0006518,peptide metabolic process; GO:0006575,cellular modified amino acid metabolic process; GO:0006790,sulfur compound metab…	PF13417.6:Glutathione S-transferase, N-terminal domain	--	--	--
Sobic.001G065900.v3.2	0.441	0.7666	0.7316	12.1516	12.1903	13.4976	9	17	14	246	168	267	4.28786	8.81017e-53	3.99252e-51	up	Chr01	5021922	5022589	-	Sobic.001G065900	--	K00799 glutathione S-transferase [EC:2.5.1.18] | (RefSeq) probable glutathione S-transferase GSTU1 (A)	ko00480: Glutathione metabolism; ko01100: Metabolic pathways	LOW QUALITY PROTEIN: hypothetical protein SORBI_3001G065900 [Sorghum bicolor]	GSTU1_ORYSI RecName: Full=Probable glutathione S-transferase GSTU1; EC=2.5.1.18;	C5WY75_SORBI SubName: Full=Uncharacterized protein {ECO:0000313|EMBL:EER93341.1};	At1g17180	GO:0004364,glutathione transferase activity; GO:0006749,glutathione metabolic process; GO:0003674,molecular_function; GO:0003824,catalytic activity; GO:0016740,transferase activity; GO:0016765,transferase activity, transferring alkyl or aryl (other than methyl) groups; GO:0006518,peptide metabolic process; GO:0006575,cellular modified amino acid metabolic process; GO:0006790,sulfur compound metab…	PF13417.6:Glutathione S-transferase, N-terminal domain	--	--	--
Sobic.001G066000.v3.2	16.3818	16.863	13.9128	50.6835	40.819	46.5025	422	472	336	1295	710	1161	1.55386	1.94549e-45	7.07313e-44	up	Chr01	5024430	5025262	+	Sobic.001G066000	--	K00799 glutathione S-transferase [EC:2.5.1.18] | (RefSeq) probable glutathione S-transferase GSTU1 (A)	ko00480: Glutathione metabolism; ko01100: Metabolic pathways	probable glutathione S-transferase GSTU1 [Sorghum bicolor]	GSTU1_ORYSJ RecName: Full=Probable glutathione S-transferase GSTU1; EC=2.5.1.18;	C5WY76_SORBI SubName: Full=Uncharacterized protein {ECO:0000313|EMBL:EER90777.1};	At1g53680	GO:0005737,cytoplasm; GO:0004364,glutathione transferase activity; GO:0006749,glutathione metabolic process; GO:0003674,molecular_function; GO:0003824,catalytic activity; GO:0016740,transferase activity; GO:0016765,transferase activity, transferring alkyl or aryl (other than methyl) groups; GO:0006518,peptide metabolic process; GO:0006575,cellular modified amino acid metabolic process; GO:0006790…	PF13417.6:Glutathione S-transferase, N-terminal domain	--	--	--
Sobic.001G066100.v3.2	8.3276	7.0551	7.8839	3.2224	3.2913	3.4395	667	614	592	256	178	267	-1.22158	2.55642e-25	4.25728e-24	down	Chr01	5025532	5030409	-	Sobic.001G066100	--	--	--	transcription factor PCF6 [Sorghum bicolor]	PCF6_ORYSJ RecName: Full=Transcription factor PCF6;	C5WY77_SORBI RecName: Full=TCP domain-containing protein {ECO:0000259|PROSITE:PS51369};	At1g30210	GO:0005634,nucleus; GO:0003700,DNA-binding transcription factor activity; GO:0043565,sequence-specific DNA binding; GO:0007275,multicellular organism development; GO:2000032,regulation of secondary shoot formation; GO:0003674,molecular_function; GO:0140110,transcription regulator activity; GO:0003676,nucleic acid binding; GO:0003677,DNA binding; GO:0005488,binding; GO:0097159,organic cyclic compo…	PF03634.13:TCP family transcription factor	TCP	TF	TCP
Sobic.001G068500.v3.2	33.8664	35.5203	32.1184	115.193	93.4121	105.476	487	555	433	1643	907	1470	1.63467	4.20659e-60	2.36497e-58	up	Chr01	5240870	5241367	-	Sobic.001G068500	--	--	--	hypothetical protein SORBI_3001G068500 [Sorghum bicolor]	--	A0A1Z5S4N0_SORBI SubName: Full=Uncharacterized protein {ECO:0000313|EMBL:OQU90890.1};	--	--	--	--	--	--
Sobic.001G070300.v3.2	10.8967	10.5906	13.2345	4.8611	4.9985	6.6995	339	358	386	150	105	202	-1.05851	2.05578e-11	1.42949e-10	down	Chr01	5321909	5322914	-	Sobic.001G070300	--	--	--	uncharacterized protein LOC8083937 [Sorghum bicolor]	--	C5WZ30_SORBI SubName: Full=Uncharacterized protein {ECO:0000313|EMBL:EER93357.1};	At3g12870	GO:0016021,integral component of membrane; GO:0005575,cellular_component; GO:0016020,membrane; GO:0031224,intrinsic component of membrane; GO:0110165,cellular anatomical entity	PF17197.4:Domain of unknown function (DUF5134)	--	--	--
Sobic.001G070500.v3.2	5.234	4.1731	6.4396	1.7764	1.9187	1.5773	202	175	233	68	50	59	-1.59083	4.79449e-14	4.17183e-13	down	Chr01	5375327	5376677	+	Sobic.001G070500	--	K02694 photosystem I subunit III | (RefSeq) photosystem I reaction center subunit III, chloroplastic (A)	ko00195: Photosynthesis; ko01100: Metabolic pathways	photosystem I reaction center subunit III, chloroplastic [Sorghum bicolor]	PSAF_HORVU RecName: Full=Photosystem I reaction center subunit III, chloroplastic; AltName: Full=Light-harvesting complex I 17 kDa protein; AltName: Full=PSI-F; Flags: Precursor;	C5WZ31_SORBI RecName: Full=PSI-F {ECO:0000256|ARBA:ARBA00021540};	At1g31330	GO:0009543,chloroplast thylakoid lumen; GO:0009538,photosystem I reaction center; GO:0015979,photosynthesis; GO:0008150,biological_process; GO:0008152,metabolic process; GO:0009987,cellular process; GO:0044237,cellular metabolic process; GO:0005575,cellular_component; GO:0005622,intracellular anatomical structure; GO:0005737,cytoplasm; GO:0009507,chloroplast; GO:0009534,chloroplast thylakoid; GO:…	PF02507.15:Photosystem I reaction centre subunit III	--	--	--
Sobic.001G071000.v3.2	0.6446	0.8819	0.7062	2.1606	2.1933	1.7437	37	55	38	123	85	97	1.44386	3.47302e-09	1.94524e-08	up	Chr01	5407631	5409957	-	Sobic.001G071000	--	--	--	transcription factor JUNGBRUNNEN 1 [Sorghum bicolor]	NAC42_ARATH RecName: Full=Transcription factor JUNGBRUNNEN 1; AltName: Full=NAC domain-containing protein 42; Short=ANAC042;	C5WZ37_SORBI RecName: Full=NAC domain-containing protein {ECO:0000259|PROSITE:PS51005};	At2g43000	GO:0005634,nucleus; GO:0003677,DNA binding; GO:0003700,DNA-binding transcription factor activity; GO:0009718,anthocyanin-containing compound biosynthetic process; GO:0010120,camalexin biosynthetic process; GO:0042538,hyperosmotic salinity response; GO:0010150,leaf senescence; GO:1900056,negative regulation of leaf senescence; GO:0006561,proline biosynthetic process; GO:0005992,trehalose biosynthe…	PF02365.15:No apical meristem (NAM) protein	NAC	TF	NAC
Sobic.001G071100.v3.2	8.8973	6.8091	6.9732	21.831	23.0951	23.3949	279	232	205	679	489	711	1.5922	9.59595e-40	2.89712e-38	up	Chr01	5420226	5421968	-	Sobic.001G071100	--	K09539 DnaJ homolog subfamily C member 19 | (RefSeq) mitochondrial import inner membrane translocase subunit TIM14-3 (A)	--	mitochondrial import inner membrane translocase subunit TIM14-3 [Sorghum bicolor]	TI143_ARATH RecName: Full=Mitochondrial import inner membrane translocase subunit TIM14-3; AltName: Full=Chaperone DnaJ-domain containing protein 3;	C5WZ38_SORBI RecName: Full=J domain-containing protein {ECO:0000259|PROSITE:PS50076};	At5g03030	GO:0016021,integral component of membrane; GO:0001405,PAM complex, Tim23 associated import motor; GO:0001671,ATPase activator activity; GO:0030150,protein import into mitochondrial matrix; GO:0003674,molecular_function; GO:0008047,enzyme activator activity; GO:0030234,enzyme regulator activity; GO:0060589,nucleoside-triphosphatase regulator activity; GO:0060590,ATPase regulator activity; GO:00987…	PF00226.31:DnaJ domain	--	--	--
Sobic.001G072300.v3.2	3.2555	3.9529	4.7565	1.7652	2.3094	1.5525	119	157	163	64	57	55	-1.10319	8.05011e-07	3.4508e-06	down	Chr01	5495675	5498967	-	Sobic.001G072300	--	--	--	uncharacterized protein LOC8084168 [Sorghum bicolor]	--	C5WZ47_SORBI SubName: Full=Uncharacterized protein {ECO:0000313|EMBL:EER93365.1};	--	--	PF12274.8:Protein of unknown function (DUF3615)	--	--	--
Sobic.001G073400.v3.2	2.4008	2.7005	3.5093	0.6873	1.3608	1.0092	81	99	111	23	31	33	-1.52128	1.4993e-07	7.02431e-07	down	Chr01	5573810	5575812	-	Sobic.001G073400	--	--	--	uncharacterized protein LOC8083951 [Sorghum bicolor]	--	C5WZ60_SORBI SubName: Full=Uncharacterized protein {ECO:0000313|EMBL:EER93373.1};	--	GO:0009507,chloroplast; GO:0009535,chloroplast thylakoid membrane; GO:0005575,cellular_component; GO:0005622,intracellular anatomical structure; GO:0005737,cytoplasm; GO:0009536,plastid; GO:0043226,organelle; GO:0043227,membrane-bounded organelle; GO:0043229,intracellular organelle; GO:0043231,intracellular membrane-bounded organelle; GO:0110165,cellular anatomical entity; GO:0009534,chloroplast …	--	--	--	--
Sobic.001G073800.v3.2	1.2951	1.0926	0.9353	2.8018	2.7571	2.6586	96	88	65	206	138	191	1.30628	1.57942e-12	1.21251e-11	up	Chr01	5618990	5621480	-	Sobic.001G073800	--	K01176 alpha-amylase [EC:3.2.1.1] | (RefSeq) alpha-amylase isozyme 2A (A)	ko00500: Starch and sucrose metabolism; ko01100: Metabolic pathways; ko01110: Biosynthesis of secondary metabolites	L-type lectin-domain containing receptor kinase IX.1 [Sorghum bicolor]	LRK91_ARATH RecName: Full=L-type lectin-domain containing receptor kinase IX.1 {ECO:0000303|PubMed:19773388}; Short=LecRK-IX.1 {ECO:0000303|PubMed:19773388}; EC=2.7.11.1 {ECO:0000255|PROSITE-ProRule:PRU00159}; Flags: Precursor;	A0A1B6QHR9_SORBI RecName: Full=Protein kinase domain-containing protein {ECO:0000259|PROSITE:PS50011};	At5g10530	GO:0016021,integral component of membrane; GO:0005886,plasma membrane; GO:0005524,ATP binding; GO:0030246,carbohydrate binding; GO:0106310,protein serine kinase activity; GO:0106311,protein threonine kinase activity; GO:0004675,transmembrane receptor protein serine/threonine kinase activity; GO:0042742,defense response to bacterium; GO:0002229,defense response to oomycetes; GO:0010942,positive re…	PF00139.19:Legume lectin domain	--	--	--
Sobic.001G075400.v3.2	5.6843	6.3854	7.6533	2.6969	3.0331	3.2775	408	498	515	192	147	228	-1.12814	9.72131e-16	9.48536e-15	down	Chr01	5750904	5754421	+	Sobic.001G075400	--	--	--	muscle M-line assembly protein unc-89 [Sorghum bicolor]	--	C5WZ78_SORBI SubName: Full=Uncharacterized protein {ECO:0000313|EMBL:EER90819.2};	At4g17000	--	--	--	--	--
Sobic.001G077400.v3.2	127.719	113.922	114.694	49.1191	48.2878	49.1245	7141	6921	6012	2724	1823	2662	-1.28028	8.68515e-78	7.52221e-76	down	Chr01	5940863	5942670	+	Sobic.001G077400	--	K01723 hydroperoxide dehydratase [EC:4.2.1.92] | (RefSeq) allene oxide synthase 1, chloroplastic (A)	ko00592: alpha-Linolenic acid metabolism; ko01100: Metabolic pathways; ko01110: Biosynthesis of secondary metabolites	allene oxide synthase 1, chloroplastic [Sorghum bicolor]	C74A1_ORYSJ RecName: Full=Allene oxide synthase 1, chloroplastic; EC=4.2.1.92; AltName: Full=Cytochrome P450 74A1; AltName: Full=Hydroperoxide dehydrase 1; Flags: Precursor;	C5WZ95_SORBI SubName: Full=Uncharacterized protein {ECO:0000313|EMBL:EER90827.1};	At5g42650	GO:0031969,chloroplast membrane; GO:0009535,chloroplast thylakoid membrane; GO:0005739,mitochondrion; GO:0010287,plastoglobule; GO:0009978,allene oxide synthase activity; GO:0020037,heme binding; GO:0047987,hydroperoxide dehydratase activity; GO:0005506,iron ion binding; GO:0004497,monooxygenase activity; GO:0016491,oxidoreductase activity; GO:0016705,oxidoreductase activity, acting on paired don…	PF00067.22:Cytochrome P450	--	--	--
Sobic.001G079500.v3.2	278.341	258.317	253.18	115.587	100.989	109.82	15356	15485	13095	6325	3762	5872	-1.27192	2.06215e-70	1.50188e-68	down	Chr01	6104059	6105842	+	Sobic.001G079500	--	--	--	zinc finger protein 1 [Sorghum bicolor]	ZFP1_WHEAT RecName: Full=Zinc finger protein 1; AltName: Full=WZF1;	C5X031_SORBI SubName: Full=Uncharacterized protein {ECO:0000313|EMBL:EER90834.1};	At5g04340	GO:0005634,nucleus; GO:0003677,DNA binding; GO:0003700,DNA-binding transcription factor activity; GO:0046872,metal ion binding; GO:0003674,molecular_function; GO:0003676,nucleic acid binding; GO:0005488,binding; GO:0097159,organic cyclic compound binding; GO:1901363,heterocyclic compound binding; GO:0140110,transcription regulator activity; GO:0043167,ion binding; GO:0043169,cation binding; GO:00…	PF13912.6:C2H2-type zinc finger	C2H2	TF	C2H2
Sobic.001G082200.v3.2	11.3532	10.615	10.4351	35.3058	30.2531	32.5476	817	830	704	2520	1470	2270	1.60221	6.58144e-77	5.57113e-75	up	Chr01	6335415	6337862	-	Sobic.001G082200	--	K24188 cytochrome P450 family 93 subfamily A [EC:1.14.-.-] | (RefSeq) cytochrome P450 93A3 (A)	--	isoflavone 2'-hydroxylase [Sorghum bicolor]	CYQ32_CATRO RecName: Full=Cytochrome P450 81Q32 {ECO:0000303|PubMed:24710322}; Short=CrCYP81Q32 {ECO:0000303|PubMed:24710322}; EC=1.14.-.- {ECO:0000305};	C5X058_SORBI SubName: Full=Uncharacterized protein {ECO:0000313|EMBL:EER93412.1};	At4g37320	GO:0016021,integral component of membrane; GO:0020037,heme binding; GO:0005506,iron ion binding; GO:0004497,monooxygenase activity; GO:0016705,oxidoreductase activity, acting on paired donors, with incorporation or reduction of molecular oxygen; GO:0003674,molecular_function; GO:0005488,binding; GO:0046906,tetrapyrrole binding; GO:0097159,organic cyclic compound binding; GO:1901363,heterocyclic c…	PF00067.22:Cytochrome P450	--	--	--
Sobic.001G082300.v3.2	23.5527	20.2992	21.3486	7.8621	8.9941	9.9168	1338	1253	1137	443	345	546	-1.28289	1.78477e-35	4.59128e-34	down	Chr01	6356930	6358870	-	Sobic.001G082300	--	K24188 cytochrome P450 family 93 subfamily A [EC:1.14.-.-] | (RefSeq) cytochrome P450 93A3 (A)	--	isoflavone 2'-hydroxylase [Sorghum bicolor]	CYQ32_CATRO RecName: Full=Cytochrome P450 81Q32 {ECO:0000303|PubMed:24710322}; Short=CrCYP81Q32 {ECO:0000303|PubMed:24710322}; EC=1.14.-.- {ECO:0000305};	C5X059_SORBI SubName: Full=Uncharacterized protein {ECO:0000313|EMBL:EER93413.1};	At4g37320	GO:0016021,integral component of membrane; GO:0020037,heme binding; GO:0005506,iron ion binding; GO:0004497,monooxygenase activity; GO:0016705,oxidoreductase activity, acting on paired donors, with incorporation or reduction of molecular oxygen; GO:0003674,molecular_function; GO:0005488,binding; GO:0046906,tetrapyrrole binding; GO:0097159,organic cyclic compound binding; GO:1901363,heterocyclic c…	PF00067.22:Cytochrome P450	--	--	--
Sobic.001G082400.v3.2	20.8276	20.1699	20.1264	155.548	150.481	148.857	1531	1611	1387	11341	7469	10605	2.89724	0	0	up	Chr01	6361908	6364544	-	Sobic.001G082400	--	K24188 cytochrome P450 family 93 subfamily A [EC:1.14.-.-] | (RefSeq) cytochrome P450 93A3 (A)	--	isoflavone 2'-hydroxylase [Sorghum bicolor]	CYQ32_CATRO RecName: Full=Cytochrome P450 81Q32 {ECO:0000303|PubMed:24710322}; Short=CrCYP81Q32 {ECO:0000303|PubMed:24710322}; EC=1.14.-.- {ECO:0000305};	A0A1B6QHU4_SORBI SubName: Full=Uncharacterized protein {ECO:0000313|EMBL:KXG37498.1};	At4g37320	GO:0016021,integral component of membrane; GO:0020037,heme binding; GO:0005506,iron ion binding; GO:0004497,monooxygenase activity; GO:0016705,oxidoreductase activity, acting on paired donors, with incorporation or reduction of molecular oxygen; GO:0003674,molecular_function; GO:0005488,binding; GO:0046906,tetrapyrrole binding; GO:0097159,organic cyclic compound binding; GO:1901363,heterocyclic c…	PF00067.22:Cytochrome P450	--	--	--
Sobic.001G082500.v3.2	1.9736	1.6533	1.6463	4.0306	3.41	3.5506	78	71	61	158	91	136	1.06656	2.58603e-07	1.17667e-06	up	Chr01	6373381	6375806	+	Sobic.001G082500	--	K24188 cytochrome P450 family 93 subfamily A [EC:1.14.-.-] | (RefSeq) cytochrome P450 93A3 (A)	--	hypothetical protein SORBI_3001G082500, partial [Sorghum bicolor]	C81E9_MEDTR RecName: Full=Isoflavone 3'-hydroxylase {ECO:0000303|PubMed:14617078}; EC=1.14.14.88 {ECO:0000269|PubMed:14617078}; AltName: Full=Cytochrome P450 81E9 {ECO:0000303|PubMed:14617078}; Flags: Fragment;	A0A1Z5S4V6_SORBI SubName: Full=Uncharacterized protein {ECO:0000313|EMBL:OQU90944.1}; Flags: Fragment;	At2g23220	GO:0005789,endoplasmic reticulum membrane; GO:0016021,integral component of membrane; GO:0020037,heme binding; GO:0005506,iron ion binding; GO:0048000,isoflavone 3'-hydroxylase activity; GO:0003674,molecular_function; GO:0005488,binding; GO:0046906,tetrapyrrole binding; GO:0097159,organic cyclic compound binding; GO:1901363,heterocyclic compound binding; GO:0043167,ion binding; GO:0043169,cation …	PF00067.22:Cytochrome P450	--	--	--
Sobic.001G083800.v3.2	3.4271	2.9261	3.0844	1.4239	1.2887	1.6299	512	475	432	211	130	236	-1.10916	1.07294e-16	1.10557e-15	down	Chr01	6481717	6487453	-	Sobic.001G083800	--	K05391 cyclic nucleotide gated channel, plant | (RefSeq) cyclic nucleotide-gated ion channel 2 (A)	ko04626: Plant-pathogen interaction	cyclic nucleotide-gated ion channel 2 [Sorghum bicolor]	CNGC2_ARATH RecName: Full=Cyclic nucleotide-gated ion channel 2; Short=AtCNGC2; AltName: Full=Cyclic nucleotide- and calmodulin-regulated ion channel 2; AltName: Full=Protein DEFENSE NO DEATH 1;	C5X071_SORBI RecName: Full=Cyclic nucleotide-binding domain-containing protein {ECO:0000259|PROSITE:PS50042};	At5g15410	GO:0016021,integral component of membrane; GO:0005886,plasma membrane; GO:0005262,calcium channel activity; GO:0005516,calmodulin binding; GO:0030552,cAMP binding; GO:0030553,cGMP binding; GO:0005222,intracellular cAMP-activated cation channel activity; GO:0005221,intracellular cyclic nucleotide activated cation channel activity; GO:0005242,inward rectifier potassium channel activity; GO:0070509,…	PF00027.29:Cyclic nucleotide-binding domain	--	--	--
Sobic.001G084200.v3.2	0.3187	0.2493	0.357	3.4385	3.3516	3.8643	20	17	21	214	142	235	3.53996	9.35007e-44	3.18271e-42	up	Chr01	6524053	6526188	-	Sobic.001G084200	--	K13030 cyanohydrin beta-glucosyltransferase [EC:2.4.1.85] | (RefSeq) cyanohydrin beta-glucosyltransferase (A)	ko00460: Cyanoamino acid metabolism; ko01100: Metabolic pathways; ko01110: Biosynthesis of secondary metabolites	putative glucosyl transferase [Sorghum bicolor]	U83A1_ARATH RecName: Full=UDP-glycosyltransferase 83A1; EC=2.4.1.-;	Q8LKT1_SORBI SubName: Full=Putative glucosyl transferase {ECO:0000313|EMBL:AAM47594.1};	At3g02100	GO:0043231,intracellular membrane-bounded organelle; GO:0008194,UDP-glycosyltransferase activity; GO:0003674,molecular_function; GO:0003824,catalytic activity; GO:0016740,transferase activity; GO:0016757,transferase activity, transferring glycosyl groups; GO:0005575,cellular_component; GO:0005622,intracellular anatomical structure; GO:0043226,organelle; GO:0043227,membrane-bounded organelle; GO:0…	PF00201.18:UDP-glucoronosyl and UDP-glucosyl transferase	--	--	--
Sobic.001G086500.v3.2	1.0341	0.8724	1.2868	0.6516	0.351	0.289	48	44	56	30	11	13	-1.28206	0.000878546	0.00231853	down	Chr01	6699580	6708049	+	Sobic.001G086500	--	K09264 MADS-box transcription factor, plant | (RefSeq) MADS-box transcription factor 14 isoform X2 (A)	--	MADS-box transcription factor 14 isoform X2 [Sorghum bicolor]	MAD14_ORYSJ RecName: Full=MADS-box transcription factor 14; AltName: Full=FDRMADS6; AltName: Full=OsMADS14; AltName: Full=Protein AGAMOUS-like 10; AltName: Full=Protein APETALA1-like B; AltName: Full=RMADS211;	C5X094_SORBI SubName: Full=Uncharacterized protein {ECO:0000313|EMBL:EER90862.1};	At1g69120	GO:0005634,nucleus; GO:0000981,DNA-binding transcription factor activity, RNA polymerase II-specific; GO:0046983,protein dimerization activity; GO:0000978,RNA polymerase II cis-regulatory region sequence-specific DNA binding; GO:0030154,cell differentiation; GO:0009908,flower development; GO:0045944,positive regulation of transcription by RNA polymerase II; GO:0006357,regulation of transcription …	PF01486.17:K-box region	MADS-MIKC	TF	MADS->MADS-MIKC
Sobic.001G086800.v3.2	0.6894	1.0905	0.9192	4.5829	4.1796	3.9789	32	55	40	211	131	179	2.23893	8.47612e-25	1.36494e-23	up	Chr01	6729584	6731483	-	Sobic.001G086800	--	K16292 KDEL-tailed cysteine endopeptidase [EC:3.4.22.-] | (RefSeq) senescence-specific cysteine protease SAG39 (A)	--	senescence-specific cysteine protease SAG39 [Sorghum bicolor]	SAG39_ORYSI RecName: Full=Senescence-specific cysteine protease SAG39 {ECO:0000305}; EC=3.4.22.- {ECO:0000305}; AltName: Full=Cysteine proteinase SAG39 {ECO:0000305}; AltName: Full=Protein SENESCENCE-ASSOCIATED GENE 39 {ECO:0000250|UniProtKB:Q7XWK5}; Flags: Precursor;	C5X096_SORBI SubName: Full=Uncharacterized protein {ECO:0000313|EMBL:EER93437.1};	At5g45890	GO:0010282,senescence-associated vacuole; GO:0008234,cysteine-type peptidase activity; GO:0007568,aging; GO:0010150,leaf senescence; GO:0010623,programmed cell death involved in cell development; GO:0009737,response to abscisic acid; GO:0009723,response to ethylene; GO:0009739,response to gibberellin; GO:0003674,molecular_function; GO:0003824,catalytic activity; GO:0008233,peptidase activity; GO:…	PF00112.23:Papain family cysteine protease	--	--	--
Sobic.001G090700.v3.2	1.5626	0.6457	0.7143	0.3215	0.4251	0.4442	98	44	42	20	18	27	-1.30057	0.000652949	0.00176688	down	Chr01	7025283	7027485	+	Sobic.001G090700	--	--	--	photosystem II D1 precursor processing protein PSB27-H2, chloroplastic isoform X2 [Sorghum bicolor]	PB27B_ARATH RecName: Full=Photosystem II D1 precursor processing protein PSB27-H2, chloroplastic; Short=Psb27-H2; AltName: Full=LOW PSII accumulation 19 protein; Short=LPA19; AltName: Full=Thylakoid lumenal protein PSB27-H2; Flags: Precursor;	A0A1B6QI16_SORBI SubName: Full=Uncharacterized protein {ECO:0000313|EMBL:KXG37559.1};	--	GO:0009507,chloroplast; GO:0009543,chloroplast thylakoid lumen; GO:0005829,cytosol; GO:0010207,photosystem II assembly; GO:0006091,generation of precursor metabolites and energy; GO:0008150,biological_process; GO:0008152,metabolic process; GO:0009987,cellular process; GO:0015979,photosynthesis; GO:0016043,cellular component organization; GO:0019684,photosynthesis, light reaction; GO:0022607,cellu…	PF13326.6:Photosystem II Pbs27	--	--	--
Sobic.001G091500.v3.2	5.7469	5.3139	5.9285	2.829	2.3975	3.0623	426	428	412	208	120	220	-1.02205	4.528e-14	3.95376e-13	down	Chr01	7087198	7089778	-	Sobic.001G091500	--	--	--	uncharacterized protein DKFZp434B061 [Sorghum bicolor]	--	C5X161_SORBI SubName: Full=Uncharacterized protein {ECO:0000313|EMBL:EER93464.1};	At1g05440	GO:0005783,endoplasmic reticulum; GO:0016021,integral component of membrane; GO:0005575,cellular_component; GO:0005622,intracellular anatomical structure; GO:0005737,cytoplasm; GO:0012505,endomembrane system; GO:0043226,organelle; GO:0043227,membrane-bounded organelle; GO:0043229,intracellular organelle; GO:0043231,intracellular membrane-bounded organelle; GO:0110165,cellular anatomical entity; G…	PF04622.12:ERG2 and Sigma1 receptor like protein	--	--	--
Sobic.001G092600.v3.2	2.1771	1.1755	2.3222	4.5947	3.3532	4.0433	75	44	75	157	78	135	1.09513	9.89248e-06	3.63665e-05	up	Chr01	7147904	7149100	-	Sobic.001G092600	--	K24205 protein lifeguard | (RefSeq) BI1-like protein (A)	--	BI1-like protein [Sorghum bicolor]	LFG4_ARATH RecName: Full=Protein LIFEGUARD 4 {ECO:0000303|PubMed:23888068}; Short=AtLFG4 {ECO:0000303|PubMed:23888068};	C5X172_SORBI SubName: Full=Uncharacterized protein {ECO:0000313|EMBL:EER93471.1};	At1g03070	GO:0016021,integral component of membrane; GO:0005575,cellular_component; GO:0016020,membrane; GO:0031224,intrinsic component of membrane; GO:0110165,cellular anatomical entity	PF01027.20:Inhibitor of apoptosis-promoting Bax1	--	--	--
Sobic.001G093200.v3.2	0.5046	0.6236	0.569	1.468	1.9856	2.2908	35	47	37	101	93	154	1.75739	2.65259e-12	1.99006e-11	up	Chr01	7170916	7173378	+	Sobic.001G093200	--	K09419 heat shock transcription factor, other eukaryote | (RefSeq) heat stress transcription factor A-2a (A)	--	heat stress transcription factor A-2a [Sorghum bicolor]	HFA2A_ORYSJ RecName: Full=Heat stress transcription factor A-2a; AltName: Full=Heat shock protein 41; AltName: Full=Heat stress transcription factor 11; Short=OsHsf-11; AltName: Full=Heat stress transcription factor 4; Short=rHsf4;	C5X177_SORBI RecName: Full=HSF_DOMAIN domain-containing protein {ECO:0000259|PROSITE:PS00434};	At3g22830	GO:0005737,cytoplasm; GO:0005634,nucleus; GO:0003700,DNA-binding transcription factor activity; GO:0000978,RNA polymerase II cis-regulatory region sequence-specific DNA binding; GO:0034605,cellular response to heat; GO:0006357,regulation of transcription by RNA polymerase II; GO:0003674,molecular_function; GO:0140110,transcription regulator activity; GO:0000976,transcription regulatory region seq…	PF00447.17:HSF-type DNA-binding	HSF	TF	HSF
Sobic.001G095700.v3.2	33.0968	32.6649	31.9856	7.0917	6.4028	6.6635	4310	4622	3905	916	563	841	-2.2721	4.64886e-217	2.60708e-214	down	Chr01	7364349	7369583	-	Sobic.001G095700	--	--	--	transcription factor BHLH148 [Sorghum bicolor]	BH148_ORYSJ RecName: Full=Transcription factor BHLH148 {ECO:0000305}; AltName: Full=Basic helix-loop-helix protein 148 {ECO:0000303|PubMed:20472752}; Short=OsbHLH148 {ECO:0000303|PubMed:20472752}; AltName: Full=bHLH transcription factor bHLH148 {ECO:0000305};	C5X197_SORBI RecName: Full=BHLH domain-containing protein {ECO:0000259|PROSITE:PS50888};	At5g43650	GO:0005634,nucleus; GO:0003677,DNA binding; GO:0046983,protein dimerization activity; GO:0006355,regulation of transcription, DNA-templated; GO:0009414,response to water deprivation; GO:0003674,molecular_function; GO:0003676,nucleic acid binding; GO:0005488,binding; GO:0097159,organic cyclic compound binding; GO:1901363,heterocyclic compound binding; GO:0005515,protein binding; GO:0006139,nucleob…	PF00010.26:Helix-loop-helix DNA-binding domain	bHLH	TF	bHLH
Sobic.001G098900.v3.2	51.5869	49.6004	60.756	21.7693	20.8086	26.365	1498	1565	1654	627	408	742	-1.22541	3.60204e-30	7.46085e-29	down	Chr01	7576259	7577203	-	Sobic.001G098900	--	K08486 syntaxin 1B/2/3 | (RefSeq) syntaxin-related protein KNOLLE (A)	ko04130: SNARE interactions in vesicular transport	LOW QUALITY PROTEIN: hypothetical protein SORBI_3001G098900 [Sorghum bicolor]	SY111_ARATH RecName: Full=Syntaxin-related protein KNOLLE; AltName: Full=Syntaxin-111; Short=AtSYP111;	A0A1B6QI70_SORBI RecName: Full=t-SNARE coiled-coil homology domain-containing protein {ECO:0000259|PROSITE:PS50192};	At1g08560	GO:0009504,cell plate; GO:0012505,endomembrane system; GO:0016021,integral component of membrane; GO:0009524,phragmoplast; GO:0005886,plasma membrane; GO:0009506,plasmodesma; GO:0031201,SNARE complex; GO:0005484,SNAP receptor activity; GO:0000149,SNARE binding; GO:0007049,cell cycle; GO:0051301,cell division; GO:0006887,exocytosis; GO:0006886,intracellular protein transport; GO:0048278,vesicle do…	PF00804.25:Syntaxin	--	--	--
Sobic.001G099400.v3.2	0.0404	0.1241	0.115	0.5979	0.5789	0.5841	3	10	8	44	29	42	2.65587	2.63379e-08	1.3495e-07	up	Chr01	7605662	7608670	+	Sobic.001G099400	--	K14638 solute carrier family 15 (peptide/histidine transporter), member 3/4 | (RefSeq) protein NRT1/ PTR FAMILY 8.1-like (A)	--	protein NRT1/ PTR FAMILY 2.12 [Sorghum bicolor]	PTR21_ARATH RecName: Full=Protein NRT1/ PTR FAMILY 2.13; Short=AtNPF2.13; AltName: Full=Nitrate transporter 1.7;	A0A1B6QI72_SORBI SubName: Full=Uncharacterized protein {ECO:0000313|EMBL:KXG37624.1};	At1g69870	GO:0016021,integral component of membrane; GO:0005886,plasma membrane; GO:0080054,low-affinity nitrate transmembrane transporter activity; GO:0015293,symporter activity; GO:0042128,nitrate assimilation; GO:0015706,nitrate transport; GO:0003674,molecular_function; GO:0005215,transporter activity; GO:0008509,anion transmembrane transporter activity; GO:0015075,ion transmembrane transporter activity…	PF00854.21:POT family	--	--	--
Sobic.001G100000.v3.2	0.3162	0.2645	0.3526	0.5796	1.0642	0.6376	22	20	23	40	50	43	1.27079	0.000425361	0.00118949	up	Chr01	7649330	7655068	+	Sobic.001G100000	--	K00975 glucose-1-phosphate adenylyltransferase [EC:2.7.7.27] | (RefSeq) glucose-1-phosphate adenylyltransferase large subunit (A)	ko00500: Starch and sucrose metabolism; ko00520: Amino sugar and nucleotide sugar metabolism; ko01100: Metabolic pathways; ko01110: Biosynthesis of secondary metabolites; ko01250: Biosynthesis of nucleotide sugars	hypothetical protein SORBI_3001G100000 [Sorghum bicolor]	GLGL1_ORYSJ RecName: Full=Glucose-1-phosphate adenylyltransferase large subunit 1, chloroplastic/amyloplastic {ECO:0000305}; Short=OsAGPL1 {ECO:0000303|PubMed:17406793}; Short=OsAPL1 {ECO:0000303|PubMed:15821022}; EC=2.7.7.27 {ECO:0000305|PubMed:17406793}; AltName: Full=ADP-glucose pyrophosphorylase AGPL1 {ECO:0000305}; AltName: Full=ADP-glucose synthase AGPL1 {ECO:0000305}; Flags: Precursor;	A0A1Z5S5D7_SORBI RecName: Full=Glucose-1-phosphate adenylyltransferase {ECO:0000256|ARBA:ARBA00012460, ECO:0000256|RuleBase:RU362093}; EC=2.7.7.27 {ECO:0000256|ARBA:ARBA00012460, ECO:0000256|RuleBase:RU362093}; AltName: Full=ADP-glucose pyrophosphorylase {ECO:0000256|RuleBase:RU362093};	At5g19220	GO:0009501,amyloplast; GO:0009507,chloroplast; GO:0005524,ATP binding; GO:0008878,glucose-1-phosphate adenylyltransferase activity; GO:0005978,glycogen biosynthetic process; GO:0019252,starch biosynthetic process; GO:0000166,nucleotide binding; GO:0003674,molecular_function; GO:0005488,binding; GO:0017076,purine nucleotide binding; GO:0030554,adenyl nucleotide binding; GO:0032553,ribonucleotide b…	PF00483.23:Nucleotidyl transferase	--	--	--
Sobic.001G100501.v3.2	59.4765	51.001	53.41	16.757	14.9872	15.4342	2827	2634	2380	790	481	711	-1.7918	1.58685e-93	1.98862e-91	down	Chr01	7668026	7669562	-	Sobic.001G100501	--	--	--	uncharacterized protein LOC8060516 [Sorghum bicolor]	--	A0A1Z5S536_SORBI SubName: Full=Uncharacterized protein {ECO:0000313|EMBL:OQU91042.1};	At3g57450	--	--	--	--	--
Sobic.001G100600.v3.2	9.8599	8.6863	8.8046	4.0384	3.2663	3.3633	608	582	509	247	136	201	-1.34884	4.44114e-26	7.71081e-25	down	Chr01	7670177	7672170	-	Sobic.001G100600	--	--	--	uncharacterized protein LOC8060517 [Sorghum bicolor]	--	C5WLW5_SORBI SubName: Full=Uncharacterized protein {ECO:0000313|EMBL:EER93506.1};	At3g57450	--	--	--	--	--
Sobic.001G100700.v3.2	7.3628	6.0131	7.0399	28.0543	26.4748	23.6463	222	197	199	839	539	691	1.94023	1.8716e-58	9.99611e-57	up	Chr01	7674599	7675723	+	Sobic.001G100700	--	--	--	uncharacterized protein LOC8060518 [Sorghum bicolor]	--	C5WLW6_SORBI SubName: Full=Uncharacterized protein {ECO:0000313|EMBL:EER90921.1};	--	--	--	--	--	--
Sobic.001G101200.v3.2	11.9991	10.0605	11.172	46.0322	37.4238	36.7748	236	215	206	898	497	701	1.86093	4.45979e-49	1.78328e-47	up	Chr01	7733394	7734128	-	Sobic.001G101200	--	--	--	uncharacterized protein LOC8059942 [Sorghum bicolor]	--	C5WLX0_SORBI SubName: Full=Uncharacterized protein {ECO:0000313|EMBL:EER93508.1};	--	--	--	--	--	--
Sobic.001G101400.v3.2	8.3609	8.901	7.7854	30.2325	29.1158	27.5592	370	428	323	1327	870	1182	1.79519	1.41155e-81	1.3827e-79	up	Chr01	7737358	7738896	-	Sobic.001G101400	--	--	--	hypothetical protein SORBI_3001G101400 [Sorghum bicolor]	--	C5WLX2_SORBI SubName: Full=Uncharacterized protein {ECO:0000313|EMBL:EER93510.1};	--	--	--	--	--	--
Sobic.001G101600.v3.2	0.3712	0.5978	0.9897	3.4145	3.1606	1.5318	8	14	20	73	46	32	2.05282	9.78308e-07	4.13908e-06	up	Chr01	7766623	7767319	-	Sobic.001G101600	--	--	--	hypothetical protein SORBI_3001G101600 [Sorghum bicolor]	--	A0A1B6QI84_SORBI SubName: Full=Uncharacterized protein {ECO:0000313|EMBL:KXG37633.1};	--	--	--	--	--	--
Sobic.001G104400.v3.2	15.1645	12.8478	14.3635	6.2588	6.1292	5.2262	491	452	436	201	134	164	-1.26667	4.2443e-21	5.57425e-20	down	Chr01	7997811	7998857	-	Sobic.001G104400	--	--	--	uncharacterized protein LOC8060534 [Sorghum bicolor]	--	C5WM00_SORBI SubName: Full=Uncharacterized protein {ECO:0000313|EMBL:EER93523.1};	--	--	--	--	--	--
Sobic.001G105800.v3.2	4.0505	3.8058	4.0675	1.6745	1.5813	2.4831	239	244	225	98	63	142	-1.03952	1.54076e-08	8.08475e-08	down	Chr01	8098562	8100469	-	Sobic.001G105800	--	--	--	uncharacterized protein LOC8059966 [Sorghum bicolor]	--	C5WM15_SORBI RecName: Full=F-box domain-containing protein {ECO:0000259|PROSITE:PS50181};	--	--	PF12937.7:F-box-like	--	--	--
Sobic.001G108100.v3.2	1.2648	0.8536	1.3491	20.1477	17.2955	19.5317	30	22	30	474	277	449	4.05633	2.00237e-84	2.12877e-82	up	Chr01	8371469	8373508	+	Sobic.001G108100	--	--	--	uncharacterized protein LOC8063348 [Sorghum bicolor]	--	C5WM35_SORBI SubName: Full=Uncharacterized protein {ECO:0000313|EMBL:EER90958.1};	--	--	--	--	--	--
Sobic.001G108200.v3.2	11.515	11.5049	12.3246	26.0417	21.1419	24.454	292	317	293	655	362	601	1.02782	5.95367e-18	6.59519e-17	up	Chr01	8374429	8376212	+	Sobic.001G108200	--	--	--	uncharacterized protein LOC8059977 [Sorghum bicolor]	--	C5WM36_SORBI SubName: Full=Uncharacterized protein {ECO:0000313|EMBL:EER90959.1};	At3g05570	--	--	--	--	--
Sobic.001G110900.v3.2	1.4838	1.9725	1.5827	4.559	4.36	4.3498	63	91	63	192	125	179	1.39703	3.71678e-13	3.01755e-12	up	Chr01	8614915	8616973	-	Sobic.001G110900	--	K09422 transcription factor MYB, plant | (RefSeq) transcription factor MYB52 (A)	--	transcription factor MYB52 [Sorghum bicolor]	MYB54_ARATH RecName: Full=Transcription factor MYB54 {ECO:0000303|PubMed:9839469}; AltName: Full=Myb-related protein 54 {ECO:0000303|PubMed:9839469}; Short=AtMYB54 {ECO:0000303|PubMed:9839469};	C5WMY1_SORBI SubName: Full=Uncharacterized protein {ECO:0000313|EMBL:EER93554.1};	At1g73410	GO:0005634,nucleus; GO:0003677,DNA binding; GO:0003700,DNA-binding transcription factor activity; GO:0000981,DNA-binding transcription factor activity, RNA polymerase II-specific; GO:0000978,RNA polymerase II cis-regulatory region sequence-specific DNA binding; GO:0000976,transcription regulatory region sequence-specific DNA binding; GO:0071555,cell wall organization; GO:2000652,regulation of sec…	PF00249.31:Myb-like DNA-binding domain	MYB	TF	MYB->MYB
Sobic.001G111366.v3.2	48.5048	39.0068	52.6962	14.8922	23.3047	16.8884	1458	1274	1485	444	473	492	-1.35472	9.31514e-10	5.51921e-09	down	Chr01	8691543	8693083	+	Sobic.001G111366	--	K12120 phytochrome A | (RefSeq) phytochrome a (A)	ko04712: Circadian rhythm - plant	hypothetical protein SORBI_3001G111366 [Sorghum bicolor]	PHYA_SORBI RecName: Full=Phytochrome a;	A0A1Z5S5J4_SORBI RecName: Full=PAS_2 domain-containing protein {ECO:0000259|Pfam:PF08446};	At1g09570	GO:0000155,phosphorelay sensor kinase activity; GO:0009881,photoreceptor activity; GO:0042803,protein homodimerization activity; GO:0009584,detection of visible light; GO:0018298,protein-chromophore linkage; GO:0017006,protein-tetrapyrrole linkage; GO:0009585,red, far-red light phototransduction; GO:0006355,regulation of transcription, DNA-templated; GO:0003674,molecular_function; GO:0003824,cata…	PF08446.11:PAS fold	--	--	--
Sobic.001G111500.v3.2	150.308	156.903	150.79	52.5581	68.002	54.3274	18407	20878	17312	6384	5623	6448	-1.39144	1.92371e-74	1.52483e-72	down	Chr01	8708287	8721152	+	Sobic.001G111500	--	K12120 phytochrome A | (RefSeq) phytochrome a (A)	ko04712: Circadian rhythm - plant	phytochrome a [Sorghum bicolor]	PHYA_SORBI RecName: Full=Phytochrome a;	A0A1Z5S590_SORBI RecName: Full=Phytochrome {ECO:0000256|PIRNR:PIRNR000084};	At1g09570	GO:0000155,phosphorelay sensor kinase activity; GO:0009881,photoreceptor activity; GO:0042803,protein homodimerization activity; GO:0009584,detection of visible light; GO:0018298,protein-chromophore linkage; GO:0017006,protein-tetrapyrrole linkage; GO:0009585,red, far-red light phototransduction; GO:0006355,regulation of transcription, DNA-templated; GO:0003674,molecular_function; GO:0003824,cata…	PF00360.20:Phytochrome region	--	--	--
Sobic.001G112200.v3.2	0.3116	0.3505	0.3324	4.4679	2.9739	3.3222	9	11	9	128	58	93	3.44647	8.34941e-21	1.07702e-19	up	Chr01	8784662	8785595	-	Sobic.001G112200	--	--	--	cortical cell-delineating protein [Sorghum bicolor]	CCDP_MAIZE RecName: Full=Cortical cell-delineating protein; AltName: Full=Root-specific protein ZRP3; Flags: Precursor;	C5WMZ5_SORBI RecName: Full=AAI domain-containing protein {ECO:0000259|SMART:SM00499};	At2g45180	--	PF14547.6:Hydrophobic seed protein	--	--	--
Sobic.001G114300.v3.2	0.8547	0.4807	1.0636	4.7873	3.1646	4.1155	18	11	21	100	45	84	2.35772	6.436e-12	4.66922e-11	up	Chr01	8956873	8957649	-	Sobic.001G114300	--	--	--	hypothetical protein SORBI_3001G114300 [Sorghum bicolor]	--	A0A1B6QIG7_SORBI SubName: Full=Uncharacterized protein {ECO:0000313|EMBL:KXG37715.1};	--	--	--	--	--	--
Sobic.001G114600.v3.2	0.0548	0	0.0292	0.9938	0.7705	0.9323	2	0	1	36	19	33	5.05314	6.95883e-08	3.39497e-07	up	Chr01	8975064	8976244	-	Sobic.001G114600	--	--	--	hypothetical protein SORBI_3001G114600 [Sorghum bicolor]	--	A0A1B6QIG8_SORBI SubName: Full=Uncharacterized protein {ECO:0000313|EMBL:KXG37718.1};	--	--	--	--	--	--
Sobic.001G114800.v3.2	0.0642	0.1181	0	1.6172	1.6629	1.8205	2	4	0	50	35	55	4.75218	3.3968e-12	2.51558e-11	up	Chr01	8984162	8985169	-	Sobic.001G114800	--	--	--	hypothetical protein SORBI_3001G114800 [Sorghum bicolor]	--	A0A1Z5S583_SORBI SubName: Full=Uncharacterized protein {ECO:0000313|EMBL:OQU91103.1};	--	--	--	--	--	--
Sobic.001G115001.v3.2	0.7297	1.2371	0.6554	3.6784	3.242	3.9626	19	35	16	95	57	100	2.05015	1.48254e-11	1.04187e-10	up	Chr01	8990538	8991379	-	Sobic.001G115001	--	--	--	hypothetical protein SORBI_3001G115001 [Sorghum bicolor]	--	A0A1B6QIH9_SORBI SubName: Full=Uncharacterized protein {ECO:0000313|EMBL:KXG37725.2};	--	--	--	--	--	--
Sobic.001G118600.v3.2	0	0	0	3.8419	3.122	2.8443	0	0	0	282	156	204	10.3744	3.25924e-18	3.66106e-17	up	Chr01	9239221	9241712	-	Sobic.001G118600	--	K09490 endoplasmic reticulum chaperone BiP [EC:3.6.4.10] | (RefSeq) heat shock 70 kDa protein BIP2 (A)	ko03060: Protein export; ko04141: Protein processing in endoplasmic reticulum	heat shock 70 kDa protein BIP2 [Sorghum bicolor]	BIP2_ORYSJ RecName: Full=Heat shock 70 kDa protein BIP2 {ECO:0000305}; AltName: Full=Luminal-binding protein 2 {ECO:0000305}; Short=OsBiP2 {ECO:0000303|PubMed:22050533}; Flags: Precursor;	C5WN47_SORBI SubName: Full=Uncharacterized protein {ECO:0000313|EMBL:EER93587.1};	At5g42020	GO:0005737,cytoplasm; GO:0034663,endoplasmic reticulum chaperone complex; GO:0005788,endoplasmic reticulum lumen; GO:0016020,membrane; GO:0005634,nucleus; GO:0005524,ATP binding; GO:0016887,ATPase activity; GO:0031072,heat shock protein binding; GO:0051787,misfolded protein binding; GO:0044183,protein folding chaperone; GO:0051082,unfolded protein binding; GO:0034620,cellular response to unfolded…	PF00012.20:Hsp70 protein	--	--	--
Sobic.001G119100.v3.2	26.4008	25.6835	24.4279	98.6541	80.8889	81.9038	596	630	517	2209	1233	1792	1.77651	1.00831e-75	8.25488e-74	up	Chr01	9273612	9274442	+	Sobic.001G119100	--	--	--	basic blue protein [Sorghum bicolor]	BABL_LILLO RecName: Full=Chemocyanin; AltName: Full=Basic blue protein; AltName: Full=Plantacyanin; Flags: Precursor;	C5WN52_SORBI RecName: Full=Phytocyanin domain-containing protein {ECO:0000259|PROSITE:PS51485};	At2g02850	GO:0009055,electron transfer activity; GO:0046872,metal ion binding; GO:0003674,molecular_function; GO:0003824,catalytic activity; GO:0016491,oxidoreductase activity; GO:0005488,binding; GO:0043167,ion binding; GO:0043169,cation binding	PF02298.17:Plastocyanin-like domain	--	--	--
Sobic.001G121100.v3.2	1.569	1.7066	1.4454	0.8053	0.845	0.6476	110	130	95	56	40	44	-1.04589	8.24995e-06	3.06853e-05	down	Chr01	9416143	9419471	-	Sobic.001G121100	--	--	--	uncharacterized protein LOC8063402 [Sorghum bicolor]	--	A0A1B6QIK5_SORBI SubName: Full=Uncharacterized protein {ECO:0000313|EMBL:KXG37753.1};	--	GO:0016021,integral component of membrane; GO:0005575,cellular_component; GO:0016020,membrane; GO:0031224,intrinsic component of membrane; GO:0110165,cellular anatomical entity	PF00892.20:EamA-like transporter family	--	--	--
Sobic.001G123700.v3.2	0.6124	1.0427	0.9472	5.835	4.0362	4.455	20	37	29	189	89	141	2.46909	8.17333e-21	1.05491e-19	up	Chr01	9751799	9752854	+	Sobic.001G123700	--	--	--	hypothetical protein SORBI_3001G123700 [Sorghum bicolor]	--	C5WNT3_SORBI SubName: Full=Uncharacterized protein {ECO:0000313|EMBL:EER91027.1};	--	--	--	--	--	--
Sobic.001G128200.v3.2	1.2358	1.9335	2.0212	4.9007	3.4164	4.2928	30	51	46	118	56	101	1.29496	1.27572e-06	5.32013e-06	up	Chr01	10093042	10094480	+	Sobic.001G128200	--	K13195 cold-inducible RNA-binding protein | (RefSeq) glycine-rich RNA-binding protein 1 (A)	--	glycine-rich RNA-binding protein [Sorghum bicolor]	GRP1_DAUCA RecName: Full=Glycine-rich RNA-binding protein;	C5WNX0_SORBI RecName: Full=RRM domain-containing protein {ECO:0000259|PROSITE:PS50102};	At2g21660	GO:0003723,RNA binding; GO:0003674,molecular_function; GO:0003676,nucleic acid binding; GO:0005488,binding; GO:0097159,organic cyclic compound binding; GO:1901363,heterocyclic compound binding	PF00076.22:RNA recognition motif. (a.k.a. RRM, RBD, or RNP domain)	--	--	--
Sobic.001G128500.v3.2	6.5476	5.2797	6.0949	14.7232	12.0989	13.6212	864	757	754	1927	1078	1742	1.1792	5.05343e-31	1.07858e-29	up	Chr01	10112591	10116997	-	Sobic.001G128500	--	--	--	non-specific lipid-transfer protein-like protein At2g13820 [Sorghum bicolor]	LTPG5_ARATH RecName: Full=Non-specific lipid transfer protein GPI-anchored 5 {ECO:0000303|PubMed:23893219}; Short=AtLTPG-5 {ECO:0000303|PubMed:23893219}; Short=Protein LTP-GPI-ANCHORED 5 {ECO:0000303|PubMed:23893219}; AltName: Full=Xylogen like protein 12 {ECO:0000303|PubMed:21558309}; Short=AtXYLP12 {ECO:0000303|PubMed:21558309}; Short=AtXYP8 {ECO:0000303|PubMed:21558309}; Flags: Precursor;	C5WNX3_SORBI RecName: Full=AAI domain-containing protein {ECO:0000259|SMART:SM00499};	At3g22600	GO:0031225,anchored component of membrane; GO:0005829,cytosol; GO:0005886,plasma membrane; GO:0008289,lipid binding; GO:0050832,defense response to fungus; GO:0006869,lipid transport; GO:0140426,PAMP-triggered immunity signalling pathway; GO:0002237,response to molecule of bacterial origin; GO:0002240,response to molecule of oomycetes origin; GO:0003674,molecular_function; GO:0005488,binding; GO:…	PF14368.6:Probable lipid transfer	--	--	--
Sobic.001G134100.v3.2	3.6596	3.6993	3.5964	1.8872	1.5282	1.7332	305	335	281	156	86	140	-1.07686	5.59294e-13	4.47595e-12	down	Chr01	10572265	10578280	-	Sobic.001G134100	--	--	--	hypothetical protein SORBI_3001G134100 [Sorghum bicolor]	FLO6_ORYSJ RecName: Full=Protein FLOURY ENDOSPERM 6, chloroplastic {ECO:0000303|PubMed:24456533}; AltName: Full=SKIPa-interacting protein 4 {ECO:0000303|PubMed:19339499}; Flags: Precursor;	A0A1Z5S5H1_SORBI RecName: Full=AMPK1_CBM domain-containing protein {ECO:0000259|Pfam:PF16561};	At1g27070	GO:0009507,chloroplast; GO:2001066,amylopectin binding; GO:2001070,starch binding; GO:2000014,regulation of endosperm development; GO:0019252,starch biosynthetic process; GO:0003674,molecular_function; GO:0005488,binding; GO:0097367,carbohydrate derivative binding; GO:0030246,carbohydrate binding; GO:0030247,polysaccharide binding; GO:0000003,reproduction; GO:0003006,developmental process involve…	PF16561.5:Glycogen recognition site of AMP-activated protein kinase	--	--	--
Sobic.001G134700.v3.2	5.3321	7.1762	6.9106	2.2544	3.3965	2.7804	93	136	113	39	40	47	-1.22001	8.11851e-07	3.47878e-06	down	Chr01	10636495	10639819	-	Sobic.001G134700	--	K02639 ferredoxin | (RefSeq) uncharacterized protein LOC8054162 (A)	ko00195: Photosynthesis; ko01100: Metabolic pathways	uncharacterized protein LOC8054162 [Sorghum bicolor]	FDC2_ARATH RecName: Full=Ferredoxin C 2, chloroplastic {ECO:0000303|PubMed:20966083}; Short=AtFdC2 {ECO:0000303|PubMed:20966083}; Flags: Precursor;	C5WPK4_SORBI RecName: Full=2Fe-2S ferredoxin-type domain-containing protein {ECO:0000259|PROSITE:PS51085};	At1g32550	GO:0009507,chloroplast; GO:0051537,2 iron, 2 sulfur cluster binding; GO:0009055,electron transfer activity; GO:0046872,metal ion binding; GO:0003674,molecular_function; GO:0005488,binding; GO:0051536,iron-sulfur cluster binding; GO:0051540,metal cluster binding; GO:0003824,catalytic activity; GO:0016491,oxidoreductase activity; GO:0043167,ion binding; GO:0043169,cation binding; GO:0005575,cellula…	PF00111.27:2Fe-2S iron-sulfur cluster binding domain	--	--	--
Sobic.001G138200.v3.2	116.223	108.28	110.881	41.9649	42.93	47.5653	3817	3864	3414	1367	952	1514	-1.3373	2.23909e-71	1.68548e-69	down	Chr01	10965061	10966122	-	Sobic.001G138200	--	K20893 probable galacturonosyltransferase-like 1 [EC:2.4.1.-] | (RefSeq) probable galacturonosyltransferase-like 1 (A)	--	probable galacturonosyltransferase-like 1 [Sorghum bicolor]	GATL1_ARATH RecName: Full=Probable galacturonosyltransferase-like 1; EC=2.4.1.-; AltName: Full=Protein GAOLAOZHUANGREN 1; AltName: Full=Protein PARVUS;	C5WPN9_SORBI RecName: Full=Hexosyltransferase {ECO:0000256|RuleBase:RU362027}; EC=2.4.1.- {ECO:0000256|RuleBase:RU362027};	At1g19300	GO:0005783,endoplasmic reticulum; GO:0005789,endoplasmic reticulum membrane; GO:0005794,Golgi apparatus; GO:0016021,integral component of membrane; GO:0047262,polygalacturonate 4-alpha-galacturonosyltransferase activity; GO:0052386,cell wall thickening; GO:0010417,glucuronoxylan biosynthetic process; GO:0048366,leaf development; GO:0032504,multicellular organism reproduction; GO:0045489,pectin bi…	PF01501.20:Glycosyl transferase family 8	--	--	--
Sobic.001G139700.v3.2	2.3715	3.2511	2.0289	6.7246	5.1951	6.1173	96	143	77	270	142	240	1.24166	4.78803e-11	3.20421e-10	up	Chr01	11102963	11104363	-	Sobic.001G139700	--	--	--	uncharacterized protein LOC8056727 isoform X1 [Sorghum bicolor]	--	C5WPP9_SORBI SubName: Full=Uncharacterized protein {ECO:0000313|EMBL:EER93678.1};	--	--	--	--	--	--
Sobic.001G140600.v3.2	13.3174	13.7954	17.88	5.3524	5.535	5.9558	1322	1488	1664	527	371	573	-1.41445	5.79263e-37	1.56933e-35	down	Chr01	11220176	11223726	+	Sobic.001G140600	--	--	--	uncharacterized protein LOC8056730 [Sorghum bicolor]	--	C5WPQ8_SORBI SubName: Full=Uncharacterized protein {ECO:0000313|EMBL:EER91092.1};	At1g16630	GO:0016021,integral component of membrane; GO:0005575,cellular_component; GO:0016020,membrane; GO:0031224,intrinsic component of membrane; GO:0110165,cellular anatomical entity	--	--	--	--
Sobic.001G141800.v3.2	2.2962	2.3856	2.3609	6.2173	4.8031	6.0208	194	219	187	521	274	493	1.2846	5.55044e-21	7.23881e-20	up	Chr01	11389385	11393411	+	Sobic.001G141800	--	K13430 serine/threonine-protein kinase PBS1 [EC:2.7.11.1] | (RefSeq) serine/threonine-protein kinase PBS1 (A)	ko04626: Plant-pathogen interaction	putative receptor-like protein kinase At4g00960 [Sorghum bicolor]	CRK6_ORYSJ RecName: Full=Cysteine-rich receptor-like protein kinase 6 {ECO:0000305}; Short=Cysteine-rich RLK6 {ECO:0000305}; EC=2.7.11.- {ECO:0000305}; Flags: Precursor;	C5WQA0_SORBI SubName: Full=Uncharacterized protein {ECO:0000313|EMBL:EER91100.1};	At4g23160_2	GO:0016021,integral component of membrane; GO:0005886,plasma membrane; GO:0005524,ATP binding; GO:0004672,protein kinase activity; GO:0004674,protein serine/threonine kinase activity; GO:0042742,defense response to bacterium; GO:0006468,protein phosphorylation; GO:0000166,nucleotide binding; GO:0003674,molecular_function; GO:0005488,binding; GO:0017076,purine nucleotide binding; GO:0030554,adenyl…	PF00069.25:Protein kinase domain	--	--	--
Sobic.001G142800.v3.2	0.3039	0.5157	0.233	4.1267	4.6554	3.5276	32	59	23	431	331	360	3.52739	3.84214e-66	2.46954e-64	up	Chr01	11452425	11458673	+	Sobic.001G142800	--	K14709 solute carrier family 39 (zinc transporter), member 1/2/3 | (RefSeq) fe(2+) transport protein 1 (A)	--	fe(2+) transport protein 1 [Sorghum bicolor]	IRT1_ORYSJ RecName: Full=Fe(2+) transport protein 1; AltName: Full=Fe(II) transport protein 1; AltName: Full=Iron-regulated transporter 1; Short=OsIRT1; Flags: Precursor;	C5WQB1_SORBI SubName: Full=Uncharacterized protein {ECO:0000313|EMBL:EER91106.1};	At2g04032	GO:0016021,integral component of membrane; GO:0016020,membrane; GO:0005886,plasma membrane; GO:0005385,zinc ion transmembrane transporter activity; GO:0015691,cadmium ion transport; GO:0055072,iron ion homeostasis; GO:0006826,iron ion transport; GO:0071577,zinc ion transmembrane transport; GO:0006829,zinc ion transport; GO:0003674,molecular_function; GO:0005215,transporter activity; GO:0008324,ca…	PF02535.22:ZIP Zinc transporter	--	--	--
Sobic.001G142900.v3.2	6.5341	6.3427	7.7327	19.3063	19.3893	21.7265	274	289	304	803	549	883	1.55743	2.10568e-43	7.0923e-42	up	Chr01	11459570	11461011	+	Sobic.001G142900	--	K14709 solute carrier family 39 (zinc transporter), member 1/2/3 | (RefSeq) fe(2+) transport protein 2 (A)	--	fe(2+) transport protein 2 [Sorghum bicolor]	IRT2_ORYSJ RecName: Full=Fe(2+) transport protein 2; AltName: Full=Fe(II) transport protein 2; AltName: Full=Iron-regulated transporter 2; Short=OsIRT2; Flags: Precursor;	C5WQB2_SORBI SubName: Full=Uncharacterized protein {ECO:0000313|EMBL:EER91107.1};	At2g04032	GO:0016021,integral component of membrane; GO:0016020,membrane; GO:0005886,plasma membrane; GO:0005385,zinc ion transmembrane transporter activity; GO:0055072,iron ion homeostasis; GO:0006826,iron ion transport; GO:0071577,zinc ion transmembrane transport; GO:0003674,molecular_function; GO:0005215,transporter activity; GO:0008324,cation transmembrane transporter activity; GO:0015075,ion transmemb…	PF02535.22:ZIP Zinc transporter	--	--	--
Sobic.001G144400.v3.2	4.7817	4.3691	4.1831	16.1969	12.6349	16.6469	139	138	114	467	248	469	1.77951	1.88731e-31	4.09045e-30	up	Chr01	11587389	11588328	-	Sobic.001G144400	--	--	--	uncharacterized protein LOC8057189 [Sorghum bicolor]	--	A0A1Z5S5M6_SORBI RecName: Full=N-acetyltransferase domain-containing protein {ECO:0000259|PROSITE:PS51186};	At2g32030	GO:0008080,N-acetyltransferase activity; GO:0003674,molecular_function; GO:0003824,catalytic activity; GO:0016407,acetyltransferase activity; GO:0016410,N-acyltransferase activity; GO:0016740,transferase activity; GO:0016746,transferase activity, transferring acyl groups; GO:0016747,transferase activity, transferring acyl groups other than amino-acyl groups	PF13302.7:Acetyltransferase (GNAT) domain	GNAT	TR	GNAT
Sobic.001G144700.v3.2	8.9576	10.7411	8.5635	23.3084	18.6608	21.8981	241	314	216	622	339	571	1.18228	9.27654e-20	1.14023e-18	up	Chr01	11599372	11600353	-	Sobic.001G144700	--	--	--	classical arabinogalactan protein 4 [Sorghum bicolor]	LTG15_ARATH RecName: Full=Non-specific lipid transfer protein GPI-anchored 15 {ECO:0000303|PubMed:23893219}; Short=AtLTPG-15 {ECO:0000303|PubMed:23893219}; Short=Protein LTP-GPI-ANCHORED 15 {ECO:0000303|PubMed:23893219}; AltName: Full=Xylogen-like protein 10 {ECO:0000303|PubMed:21558309}; Short=AtXYLP11 {ECO:0000303|PubMed:21558309}; Short=AtXYP7 {ECO:0000303|PubMed:21558309}; Flags: Precursor;	C5WQD0_SORBI RecName: Full=AAI domain-containing protein {ECO:0000259|SMART:SM00499};	At2g48130	GO:0031225,anchored component of membrane; GO:0005886,plasma membrane; GO:0008289,lipid binding; GO:0005319,lipid transporter activity; GO:0015908,fatty acid transport; GO:0010214,seed coat development; GO:0009845,seed germination; GO:0003674,molecular_function; GO:0005488,binding; GO:0005215,transporter activity; GO:0006810,transport; GO:0006811,ion transport; GO:0006820,anion transport; GO:0006…	PF14368.6:Probable lipid transfer	--	--	--
Sobic.001G144800.v3.2	13.868	13.5246	12.9213	33.3693	25.7344	33.7063	419	444	366	1000	525	987	1.21109	4.19599e-25	6.8704e-24	up	Chr01	11603678	11604654	-	Sobic.001G144800	--	--	--	non-specific lipid-transfer protein-like protein At5g64080 [Sorghum bicolor]	LTG15_ARATH RecName: Full=Non-specific lipid transfer protein GPI-anchored 15 {ECO:0000303|PubMed:23893219}; Short=AtLTPG-15 {ECO:0000303|PubMed:23893219}; Short=Protein LTP-GPI-ANCHORED 15 {ECO:0000303|PubMed:23893219}; AltName: Full=Xylogen-like protein 10 {ECO:0000303|PubMed:21558309}; Short=AtXYLP11 {ECO:0000303|PubMed:21558309}; Short=AtXYP7 {ECO:0000303|PubMed:21558309}; Flags: Precursor;	C5WQD1_SORBI RecName: Full=AAI domain-containing protein {ECO:0000259|SMART:SM00499};	At2g48130	GO:0031225,anchored component of membrane; GO:0005886,plasma membrane; GO:0008289,lipid binding; GO:0005319,lipid transporter activity; GO:0015908,fatty acid transport; GO:0010214,seed coat development; GO:0009845,seed germination; GO:0003674,molecular_function; GO:0005488,binding; GO:0005215,transporter activity; GO:0006810,transport; GO:0006811,ion transport; GO:0006820,anion transport; GO:0006…	PF14368.6:Probable lipid transfer	--	--	--
Sobic.001G150200.v3.2	2.9389	2.8227	2.5098	9.332	11.1048	9.352	321	335	257	1011	819	990	1.84402	6.54559e-70	4.66129e-68	up	Chr01	12063885	12067646	+	Sobic.001G150200	--	K13430 serine/threonine-protein kinase PBS1 [EC:2.7.11.1] | (RefSeq) serine/threonine-protein kinase PBS1 (A)	ko04626: Plant-pathogen interaction	wall-associated receptor kinase 5 [Sorghum bicolor]	WAK5_ARATH RecName: Full=Wall-associated receptor kinase 5; EC=2.7.11.-; Flags: Precursor;	C5WR16_SORBI SubName: Full=Uncharacterized protein {ECO:0000313|EMBL:EER91140.1};	At1g21230	GO:0016021,integral component of membrane; GO:0005886,plasma membrane; GO:0005524,ATP binding; GO:0005509,calcium ion binding; GO:0030247,polysaccharide binding; GO:0106310,protein serine kinase activity; GO:0004674,protein serine/threonine kinase activity; GO:0106311,protein threonine kinase activity; GO:0007166,cell surface receptor signaling pathway; GO:0006468,protein phosphorylation; GO:0000…	PF00069.25:Protein kinase domain	--	--	--
Sobic.001G151200.v3.2	36.1616	32.4483	45.2909	13.8749	13.7468	18.2	3479	3392	4085	1324	893	1697	-1.31108	4.07011e-10	2.49865e-09	down	Chr01	12142330	12145515	+	Sobic.001G151200	--	--	--	hypothetical protein SORBI_3001G151200 [Sorghum bicolor]	QKY_ARATH RecName: Full=Protein QUIRKY {ECO:0000303|PubMed:19180193};	A0A1Z5S5N9_SORBI SubName: Full=Uncharacterized protein {ECO:0000313|EMBL:OQU91253.1};	At3g03680	GO:0005829,cytosol; GO:0016021,integral component of membrane; GO:0005886,plasma membrane; GO:0009506,plasmodesma; GO:0099402,plant organ development; GO:0009911,positive regulation of flower development; GO:0007275,multicellular organism development; GO:0008150,biological_process; GO:0032501,multicellular organismal process; GO:0032502,developmental process; GO:0048731,system development; GO:004…	PF00168.30:C2 domain	--	--	--
Sobic.001G152400.v3.2	0.0665	0.0489	0.0709	11.5909	9.1136	10.5456	5	4	5	865	463	769	7.4099	4.0901e-75	3.30033e-73	up	Chr01	12247408	12250011	-	Sobic.001G152400	--	--	--	hypothetical protein SORBI_3001G152400 [Sorghum bicolor]	--	C5WR36_SORBI SubName: Full=Uncharacterized protein {ECO:0000313|EMBL:EER93738.3};	--	GO:0016021,integral component of membrane; GO:0005575,cellular_component; GO:0016020,membrane; GO:0031224,intrinsic component of membrane; GO:0110165,cellular anatomical entity	--	--	--	--
Sobic.001G153500.v3.2	1.1555	1.3673	1.7999	0.4623	0.4075	0.7002	63	81	92	25	15	37	-1.43683	4.94904e-06	1.9026e-05	down	Chr01	12339772	12341534	+	Sobic.001G153500	--	K17479 glutaredoxin domain-containing cysteine-rich protein 1 | (RefSeq) uncharacterized protein At5g39865 (A)	--	uncharacterized protein LOC8062198 [Sorghum bicolor]	Y5986_ARATH RecName: Full=Uncharacterized protein At5g39865;	C5WR48_SORBI RecName: Full=Glutaredoxin domain-containing protein {ECO:0000259|PROSITE:PS51354};	At4g10630	GO:0005886,plasma membrane; GO:0015035,protein disulfide oxidoreductase activity; GO:0003674,molecular_function; GO:0003824,catalytic activity; GO:0015036,disulfide oxidoreductase activity; GO:0016491,oxidoreductase activity; GO:0016667,oxidoreductase activity, acting on a sulfur group of donors; GO:0005575,cellular_component; GO:0016020,membrane; GO:0071944,cell periphery; GO:0110165,cellular an…	PF00462.24:Glutaredoxin	--	--	--
Sobic.001G153600.v3.2	1.0307	0.9677	1.0883	2.9495	3.4846	2.997	99	101	98	281	226	279	1.60908	4.80568e-24	7.409e-23	up	Chr01	12347242	12352879	+	Sobic.001G153600	--	K11593 eukaryotic translation initiation factor 2C | (RefSeq) protein argonaute 18 (A)	--	protein argonaute 18 [Sorghum bicolor]	AGO18_ORYSJ RecName: Full=Protein argonaute 18; Short=OsAGO18;	C5WR44_SORBI SubName: Full=Uncharacterized protein {ECO:0000313|EMBL:EER91156.2};	At5g43810	GO:0003676,nucleic acid binding; GO:0031047,gene silencing by RNA; GO:0003674,molecular_function; GO:0005488,binding; GO:0097159,organic cyclic compound binding; GO:1901363,heterocyclic compound binding; GO:0008150,biological_process; GO:0008152,metabolic process; GO:0009892,negative regulation of metabolic process; GO:0009987,cellular process; GO:0010467,gene expression; GO:0010468,regulation of…	PF02171.17:Piwi domain	--	--	--
Sobic.001G153900.v3.2	2.259	0.7128	1.7212	3.579	3.25	2.7305	35	12	25	55	34	41	1.03408	0.00696784	0.0151069	up	Chr01	12368636	12369136	-	Sobic.001G153900	--	K10663 E3 ubiquitin-protein ligase ATL4 [EC:2.3.2.27] | (RefSeq) E3 ubiquitin-protein ligase ATL4 (A)	--	E3 ubiquitin-protein ligase EL5 [Sorghum bicolor]	ATL64_ARATH RecName: Full=RING-H2 finger protein ATL64; EC=2.3.2.27 {ECO:0000305}; AltName: Full=RING-type E3 ubiquitin transferase ATL64 {ECO:0000305};	C5WR52_SORBI RecName: Full=RING-type domain-containing protein {ECO:0000259|PROSITE:PS50089};	At2g47560	GO:0016021,integral component of membrane; GO:0046872,metal ion binding; GO:0016740,transferase activity; GO:0031625,ubiquitin protein ligase binding; GO:0016567,protein ubiquitination; GO:0003674,molecular_function; GO:0005488,binding; GO:0043167,ion binding; GO:0043169,cation binding; GO:0003824,catalytic activity; GO:0005515,protein binding; GO:0019899,enzyme binding; GO:0044389,ubiquitin-like…	PF13639.6:Ring finger domain	--	--	--
Sobic.001G155300.v3.2	10.6027	9.369	9.0175	1.7402	1.2781	1.2903	602	578	480	98	49	71	-2.73419	1.70657e-67	1.14274e-65	down	Chr01	12561395	12563230	-	Sobic.001G155300	--	K09840 9-cis-epoxycarotenoid dioxygenase [EC:1.13.11.51] | (RefSeq) 9-cis-epoxycarotenoid dioxygenase 1, chloroplastic (A)	ko00906: Carotenoid biosynthesis; ko01100: Metabolic pathways; ko01110: Biosynthesis of secondary metabolites	9-cis-epoxycarotenoid dioxygenase 1, chloroplastic [Sorghum bicolor]	NCED1_MAIZE RecName: Full=9-cis-epoxycarotenoid dioxygenase 1, chloroplastic; EC=1.13.11.51 {ECO:0000269|PubMed:12495810, ECO:0000269|PubMed:20884803}; AltName: Full=Protein VIVIPAROUS14 {ECO:0000303|PubMed:9188535}; Short=VP-14; Short=VP14 {ECO:0000303|PubMed:9188535}; Flags: Precursor;	C5WR66_SORBI SubName: Full=Uncharacterized protein {ECO:0000313|EMBL:EER93751.1};	At3g14440	GO:0009570,chloroplast stroma; GO:0045549,9-cis-epoxycarotenoid dioxygenase activity; GO:0010436,carotenoid dioxygenase activity; GO:0046872,metal ion binding; GO:0009688,abscisic acid biosynthetic process; GO:0016121,carotene catabolic process; GO:0003674,molecular_function; GO:0003824,catalytic activity; GO:0016491,oxidoreductase activity; GO:0016701,oxidoreductase activity, acting on single do…	PF03055.15:Retinal pigment epithelial membrane protein	--	--	--
Sobic.001G155900.v3.2	0.369	0.3638	0.3373	5.0749	2.6541	4.2148	14	15	12	191	68	155	3.49615	2.7407e-26	4.78812e-25	up	Chr01	12620934	12622160	+	Sobic.001G155900	--	--	--	hypothetical protein SORBI_3001G155900 [Sorghum bicolor]	--	C5WR72_SORBI SubName: Full=Uncharacterized protein {ECO:0000313|EMBL:EER91170.1};	--	GO:0016021,integral component of membrane; GO:0005575,cellular_component; GO:0016020,membrane; GO:0031224,intrinsic component of membrane; GO:0110165,cellular anatomical entity	PF05553.11:Cotton fibre expressed protein	--	--	--
Sobic.001G156800.v3.2	13.9766	15.0571	11.7913	43.0685	35.3341	42.0532	727	851	575	2222	1241	2120	1.56523	4.14248e-52	1.82921e-50	up	Chr01	12679978	12681811	-	Sobic.001G156800	--	K14709 solute carrier family 39 (zinc transporter), member 1/2/3 | (RefSeq) fe(2+) transport protein 2 (A)	--	fe(2+) transport protein 2 [Sorghum bicolor]	IRT2_ORYSJ RecName: Full=Fe(2+) transport protein 2; AltName: Full=Fe(II) transport protein 2; AltName: Full=Iron-regulated transporter 2; Short=OsIRT2; Flags: Precursor;	C5WR81_SORBI SubName: Full=Uncharacterized protein {ECO:0000313|EMBL:EER93761.1};	At1g31260	GO:0016021,integral component of membrane; GO:0016020,membrane; GO:0005886,plasma membrane; GO:0005385,zinc ion transmembrane transporter activity; GO:0055072,iron ion homeostasis; GO:0006826,iron ion transport; GO:0071577,zinc ion transmembrane transport; GO:0003674,molecular_function; GO:0005215,transporter activity; GO:0008324,cation transmembrane transporter activity; GO:0015075,ion transmemb…	PF02535.22:ZIP Zinc transporter	--	--	--
Sobic.001G157700.v3.2	30.5485	27.9742	31.9802	9.7828	11.4963	13.1614	1401	1394	1375	445	356	585	-1.39213	2.62707e-39	7.79503e-38	down	Chr01	12780905	12782387	+	Sobic.001G157700	--	--	--	patatin-like protein 3 [Sorghum bicolor]	PLP3_ORYSI RecName: Full=Patatin-like protein 3; EC=3.1.1.-;	C5WR89_SORBI RecName: Full=Patatin {ECO:0000256|RuleBase:RU361262}; EC=3.1.1.- {ECO:0000256|RuleBase:RU361262};	At3g54950	GO:0016787,hydrolase activity; GO:0006952,defense response; GO:0016042,lipid catabolic process; GO:0003674,molecular_function; GO:0003824,catalytic activity; GO:0006950,response to stress; GO:0008150,biological_process; GO:0050896,response to stimulus; GO:0006629,lipid metabolic process; GO:0008152,metabolic process; GO:0009056,catabolic process; GO:0044238,primary metabolic process; GO:0071704,o…	PF01734.22:Patatin-like phospholipase	--	--	--
Sobic.001G157900.v3.2	26.2204	23.4566	25.334	11.9436	11.3726	13.5569	1359	1321	1231	614	398	681	-1.01814	2.24294e-26	3.93998e-25	down	Chr01	12796085	12797760	-	Sobic.001G157900	--	--	--	patatin-like protein 3 [Sorghum bicolor]	PLP3_ORYSI RecName: Full=Patatin-like protein 3; EC=3.1.1.-;	C5WR91_SORBI RecName: Full=Patatin {ECO:0000256|RuleBase:RU361262}; EC=3.1.1.- {ECO:0000256|RuleBase:RU361262};	At3g54950	GO:0016787,hydrolase activity; GO:0006952,defense response; GO:0016042,lipid catabolic process; GO:0003674,molecular_function; GO:0003824,catalytic activity; GO:0006950,response to stress; GO:0008150,biological_process; GO:0050896,response to stimulus; GO:0006629,lipid metabolic process; GO:0008152,metabolic process; GO:0009056,catabolic process; GO:0044238,primary metabolic process; GO:0071704,o…	PF01734.22:Patatin-like phospholipase	--	--	--
Sobic.001G159300.v3.2	0.6418	0.6578	0.9024	3.3381	2.3762	2.6939	44	49	58	227	110	179	1.94847	1.41786e-18	1.62771e-17	up	Chr01	12996828	12999111	+	Sobic.001G159300	--	--	--	F-box/LRR-repeat protein At3g48880 [Sorghum bicolor]	FBL53_ARATH RecName: Full=F-box/LRR-repeat protein At3g48880;	C5WRA5_SORBI RecName: Full=F-box domain-containing protein {ECO:0000259|Pfam:PF12937};	At3g48880	GO:1905761,SCF ubiquitin ligase complex binding; GO:0050829,defense response to Gram-negative bacterium; GO:0003674,molecular_function; GO:0005488,binding; GO:0044877,protein-containing complex binding; GO:0006950,response to stress; GO:0006952,defense response; GO:0008150,biological_process; GO:0009605,response to external stimulus; GO:0009607,response to biotic stimulus; GO:0009617,response to …	PF12937.7:F-box-like	--	--	--
Sobic.001G160100.v3.2	16.0239	17.2125	19.2478	8.3283	7.4354	9.268	999	1166	1125	515	313	560	-1.05926	3.13721e-23	4.63291e-22	down	Chr01	13101204	13103489	-	Sobic.001G160100	--	--	--	protein IQ-DOMAIN 14 [Sorghum bicolor]	IQD19_ARATH RecName: Full=Protein IQ-DOMAIN 19 {ECO:0000303|PubMed:16368012}; Short=AtIQD19 {ECO:0000303|PubMed:16368012}; AltName: Full=Protein FURCA 3 {ECO:0000303|PubMed:10572032};	C5WS34_SORBI RecName: Full=DUF4005 domain-containing protein {ECO:0000259|Pfam:PF13178};	At4g29150	--	PF00612.27:IQ calmodulin-binding motif	--	--	--
Sobic.001G160800.v3.2	0.2191	0.4032	0.1258	0.4927	0.8735	0.7302	13	26	7	29	35	42	1.45993	0.000844583	0.00223548	up	Chr01	13227602	13232411	+	Sobic.001G160800	--	--	--	WAT1-related protein At5g64700 isoform X1 [Sorghum bicolor]	WTR45_ARATH RecName: Full=WAT1-related protein At5g64700;	C5WS45_SORBI RecName: Full=WAT1-related protein {ECO:0000256|RuleBase:RU363077};	At5g64700	GO:0016021,integral component of membrane; GO:0005886,plasma membrane; GO:0022857,transmembrane transporter activity; GO:0003674,molecular_function; GO:0005215,transporter activity; GO:0005575,cellular_component; GO:0016020,membrane; GO:0031224,intrinsic component of membrane; GO:0110165,cellular anatomical entity; GO:0071944,cell periphery	PF00892.20:EamA-like transporter family	--	--	--
Sobic.001G162400.v3.2	3.4607	3.1996	2.4891	7.0901	6.3478	7.5345	218	219	147	443	270	460	1.20094	4.21597e-17	4.44212e-16	up	Chr01	13394170	13402312	+	Sobic.001G162400	--	K03327 multidrug resistance protein, MATE family | (RefSeq) protein DETOXIFICATION 29 (A)	--	protein DETOXIFICATION 29 [Sorghum bicolor]	DTX29_ARATH RecName: Full=Protein DETOXIFICATION 29 {ECO:0000303|PubMed:11739388}; Short=AtDTX29 {ECO:0000303|PubMed:11739388}; AltName: Full=Multidrug and toxic compound extrusion protein 29 {ECO:0000305}; Short=MATE protein 29 {ECO:0000305};	C5WS63_SORBI RecName: Full=Protein DETOXIFICATION {ECO:0000256|RuleBase:RU004914}; AltName: Full=Multidrug and toxic compound extrusion protein {ECO:0000256|RuleBase:RU004914};	At3g26590	GO:0016021,integral component of membrane; GO:0016020,membrane; GO:0005774,vacuolar membrane; GO:0005773,vacuole; GO:0015297,antiporter activity; GO:0022857,transmembrane transporter activity; GO:0042910,xenobiotic transmembrane transporter activity; GO:0003674,molecular_function; GO:0005215,transporter activity; GO:0015291,secondary active transmembrane transporter activity; GO:0022804,active tr…	PF01554.18:MatE	--	--	--
Sobic.001G163800.v3.2	3.2246	2.9346	2.9016	10.0984	10.672	11.8403	179	177	151	556	400	637	1.85037	2.07693e-48	8.18799e-47	up	Chr01	13533536	13536173	-	Sobic.001G163800	--	--	--	protein CUP-SHAPED COTYLEDON 1 [Sorghum bicolor]	NAC98_ARATH RecName: Full=Protein CUP-SHAPED COTYLEDON 2; AltName: Full=NAC domain-containing protein 98; Short=ANAC098; AltName: Full=NAC domain-containing protein CUC2;	C5WS74_SORBI RecName: Full=NAC domain-containing protein {ECO:0000259|PROSITE:PS51005};	At3g18400	GO:0005634,nucleus; GO:0003700,DNA-binding transcription factor activity; GO:0000976,transcription regulatory region sequence-specific DNA binding; GO:0090691,formation of plant organ boundary; GO:0048366,leaf development; GO:0010072,primary shoot apical meristem specification; GO:0090709,regulation of timing of plant organ formation; GO:0010223,secondary shoot formation; GO:0003674,molecular_fun…	PF02365.15:No apical meristem (NAM) protein	NAC	TF	NAC
Sobic.001G166300.v3.2	0.071	0.1197	0.0505	0.6559	0.6481	0.7078	6	11	4	55	37	58	3.04416	1.06546e-11	7.59464e-11	up	Chr01	13831583	13834521	+	Sobic.001G166300	--	K05278 flavonol synthase [EC:1.14.20.6] | (RefSeq) flavonol synthase/flavanone 3-hydroxylase (A)	ko00941: Flavonoid biosynthesis; ko01100: Metabolic pathways; ko01110: Biosynthesis of secondary metabolites	probable 2-oxoglutarate-dependent dioxygenase At5g05600 [Sorghum bicolor]	JOX2_ARATH RecName: Full=Jasmonate-induced oxygenase 2 {ECO:0000303|PubMed:28559313}; EC=1.14.11.- {ECO:0000269|PubMed:28559313, ECO:0000269|PubMed:28760569, ECO:0000269|PubMed:33516967}; AltName: Full=2-oxoglutarate-dependent dioxygenase JOX2 {ECO:0000305}; AltName: Full=Jasmonic acid oxidase 2 {ECO:0000303|PubMed:28760569};	C5WSA4_SORBI RecName: Full=Fe2OG dioxygenase domain-containing protein {ECO:0000259|PROSITE:PS51471};	At3g19000	GO:0005829,cytosol; GO:0051213,dioxygenase activity; GO:0120091,jasmonic acid hydrolase; GO:0046872,metal ion binding; GO:0097237,cellular response to toxic substance; GO:0009813,flavonoid biosynthetic process; GO:2000022,regulation of jasmonic acid mediated signaling pathway; GO:0080167,response to karrikin; GO:0003674,molecular_function; GO:0003824,catalytic activity; GO:0016491,oxidoreductase …	PF03171.20:2OG-Fe(II) oxygenase superfamily	--	--	--
Sobic.001G166401.v3.2	14.3825	14.6758	12.5201	62.615	50.8353	55.0171	745	826	608	3217	1778	2762	2.02202	5.58278e-101	7.77844e-99	up	Chr01	13838450	13840200	+	Sobic.001G166401	--	K24028 salicylic acid 3-hydroxylase [EC:1.14.11.-] | (RefSeq) protein DMR6-LIKE OXYGENASE 1 (A)	--	probable 2-oxoglutarate-dependent dioxygenase At5g05600 [Sorghum bicolor]	JOX2_ARATH RecName: Full=Jasmonate-induced oxygenase 2 {ECO:0000303|PubMed:28559313}; EC=1.14.11.- {ECO:0000269|PubMed:28559313, ECO:0000269|PubMed:28760569, ECO:0000269|PubMed:33516967}; AltName: Full=2-oxoglutarate-dependent dioxygenase JOX2 {ECO:0000305}; AltName: Full=Jasmonic acid oxidase 2 {ECO:0000303|PubMed:28760569};	A0A1Z5S601_SORBI RecName: Full=Fe2OG dioxygenase domain-containing protein {ECO:0000259|PROSITE:PS51471};	At3g19000	GO:0005829,cytosol; GO:0051213,dioxygenase activity; GO:0120091,jasmonic acid hydrolase; GO:0046872,metal ion binding; GO:0097237,cellular response to toxic substance; GO:0009813,flavonoid biosynthetic process; GO:2000022,regulation of jasmonic acid mediated signaling pathway; GO:0080167,response to karrikin; GO:0003674,molecular_function; GO:0003824,catalytic activity; GO:0016491,oxidoreductase …	PF03171.20:2OG-Fe(II) oxygenase superfamily	--	--	--
Sobic.001G172400.v3.2	8.3949	8.9032	7.0329	31.6392	35.0307	34.0897	466	537	366	1742	1313	1834	2.04805	3.86344e-109	6.19034e-107	up	Chr01	14434718	14438560	-	Sobic.001G172400	--	K09590 brassinosteroid-6-oxidase 1 [EC:1.14.-.-] | (RefSeq) cytochrome P450 85A1 (A)	ko00905: Brassinosteroid biosynthesis; ko01100: Metabolic pathways; ko01110: Biosynthesis of secondary metabolites	cytochrome P450 85A1 [Sorghum bicolor]	C85A1_ORYSJ RecName: Full=Cytochrome P450 85A1; EC=1.14.-.-; AltName: Full=C6-oxidase; AltName: Full=Dwarf protein; AltName: Full=OsDWARF;	C5WT85_SORBI SubName: Full=Uncharacterized protein {ECO:0000313|EMBL:EER93839.1};	At5g38970	GO:0016021,integral component of membrane; GO:0020037,heme binding; GO:0005506,iron ion binding; GO:0004497,monooxygenase activity; GO:0016491,oxidoreductase activity; GO:0016705,oxidoreductase activity, acting on paired donors, with incorporation or reduction of molecular oxygen; GO:0016132,brassinosteroid biosynthetic process; GO:0010268,brassinosteroid homeostasis; GO:0001578,microtubule bundl…	PF00067.22:Cytochrome P450	--	--	--
Sobic.001G177000.v3.2	0.2029	0.3268	0.1353	2.02	1.4649	2.2243	8	14	5	79	39	85	3.09685	2.33336e-14	2.07954e-13	up	Chr01	14892135	14893503	-	Sobic.001G177000	--	K08913 light-harvesting complex II chlorophyll a/b binding protein 2 | (RefSeq) chlorophyll a-b binding protein 5, chloroplastic (A)	ko00196: Photosynthesis - antenna proteins; ko01100: Metabolic pathways	chlorophyll a-b binding protein 5, chloroplastic [Sorghum bicolor]	CB23_ORYSI RecName: Full=Chlorophyll a-b binding protein, chloroplastic; AltName: Full=LHCII type I CAB; Short=LHCP; Flags: Precursor;	C5WTC1_SORBI RecName: Full=Chlorophyll a-b binding protein, chloroplastic {ECO:0000256|RuleBase:RU363080};	At3g27690	GO:0009535,chloroplast thylakoid membrane; GO:0016021,integral component of membrane; GO:0009522,photosystem I; GO:0009523,photosystem II; GO:0016168,chlorophyll binding; GO:0046872,metal ion binding; GO:0009765,photosynthesis, light harvesting; GO:0018298,protein-chromophore linkage; GO:0003674,molecular_function; GO:0005488,binding; GO:0046906,tetrapyrrole binding; GO:0097159,organic cyclic com…	PF00504.21:Chlorophyll A-B binding protein	--	--	--
Sobic.001G177200.v3.2	0.926	0.8295	0.8034	0.4606	0.3657	0.4331	75	73	61	37	20	34	-1.0078	0.00051111	0.00140982	down	Chr01	14916829	14921085	+	Sobic.001G177200	--	--	--	FRIGIDA-like protein 3 [Sorghum bicolor]	FRL3_ARATH RecName: Full=FRIGIDA-like protein 3;	C5WTC4_SORBI RecName: Full=FRIGIDA-like protein {ECO:0000256|RuleBase:RU364012};	At3g22440	GO:0009536,plastid; GO:0030154,cell differentiation; GO:0009908,flower development; GO:0008150,biological_process; GO:0009987,cellular process; GO:0032502,developmental process; GO:0048869,cellular developmental process; GO:0000003,reproduction; GO:0003006,developmental process involved in reproduction; GO:0007275,multicellular organism development; GO:0009791,post-embryonic development; GO:00224…	PF07899.11:Frigida-like protein	--	--	--
Sobic.001G177900.v3.2	13	13.615	15.2881	5.9576	7.4107	7.4288	1551	1765	1710	705	597	859	-1.01205	1.07629e-25	1.82765e-24	down	Chr01	14998605	15004589	+	Sobic.001G177900	--	K10400 kinesin family member 15 | (RefSeq) kinesin-like protein KIN-12C (A)	--	kinesin-like protein KIN-12C [Sorghum bicolor]	KN12C_ORYSJ RecName: Full=Kinesin-like protein KIN-12C {ECO:0000305};	C5WTD1_SORBI RecName: Full=Kinesin motor domain-containing protein {ECO:0000259|PROSITE:PS50067};	At3g23670_1	GO:0005871,kinesin complex; GO:0005874,microtubule; GO:0005524,ATP binding; GO:0008574,ATP-dependent microtubule motor activity, plus-end-directed; GO:0016887,ATPase activity; GO:0008017,microtubule binding; GO:0003777,microtubule motor activity; GO:0007018,microtubule-based movement; GO:0000166,nucleotide binding; GO:0003674,molecular_function; GO:0005488,binding; GO:0017076,purine nucleotide bi…	PF00225.23:Kinesin motor domain	--	--	--
Sobic.001G179800.v3.2	0.3648	0.3626	0.5759	1.6625	1.7073	1.2798	25	27	37	113	79	85	1.83966	4.17186e-11	2.81284e-10	up	Chr01	15234191	15240279	-	Sobic.001G179800	--	K15296 alpha-soluble NSF attachment protein | (RefSeq) alpha-soluble NSF attachment protein isoform X2 (A)	--	alpha-soluble NSF attachment protein isoform X1 [Sorghum bicolor]	SNAA_VITVI RecName: Full=Alpha-soluble NSF attachment protein; Short=Alpha-SNAP; AltName: Full=N-ethylmaleimide-sensitive factor attachment protein alpha;	A0A1Z5S671_SORBI RecName: Full=TPR_REGION domain-containing protein {ECO:0000259|PROSITE:PS50293};	At3g56190	GO:0016020,membrane; GO:0006886,intracellular protein transport; GO:0016192,vesicle-mediated transport; GO:0006810,transport; GO:0006811,ion transport; GO:0006820,anion transport; GO:0008104,protein localization; GO:0008150,biological_process; GO:0009987,cellular process; GO:0015031,protein transport; GO:0015833,peptide transport; GO:0033036,macromolecule localization; GO:0034613,cellular protein…	PF14938.6:Soluble NSF attachment protein, SNAP	--	--	--
Sobic.001G180400.v3.2	0.4642	0.617	0.4126	2.3138	1.6422	1.6496	18	26	15	89	43	62	1.91099	1.08238e-08	5.77954e-08	up	Chr01	15302275	15303528	+	Sobic.001G180400	--	K09264 MADS-box transcription factor, plant | (RefSeq) MADS-box transcription factor 27 isoform X4 (A)	--	hypothetical protein SORBI_3001G180400 [Sorghum bicolor]	AGL80_ARATH RecName: Full=Agamous-like MADS-box protein AGL80;	A0A1B6QJL9_SORBI RecName: Full=MADS-box domain-containing protein {ECO:0000259|PROSITE:PS50066};	At5g48670	GO:0005634,nucleus; GO:0043078,polar nucleus; GO:0003700,DNA-binding transcription factor activity; GO:0000981,DNA-binding transcription factor activity, RNA polymerase II-specific; GO:0046983,protein dimerization activity; GO:0000978,RNA polymerase II cis-regulatory region sequence-specific DNA binding; GO:0000976,transcription regulatory region sequence-specific DNA binding; GO:0045944,positive…	PF00319.18:SRF-type transcription factor (DNA-binding and dimerisation domain)	MADS-M-type	TF	MADS->MADS-M-type
Sobic.001G181400.v3.2	5.2005	4.5407	3.8759	1.8822	2.518	2.0982	156	148	109	56	51	61	-1.08031	9.39969e-07	3.98891e-06	down	Chr01	15374542	15376567	+	Sobic.001G181400	--	--	--	hypothetical protein SORBI_3001G181400 [Sorghum bicolor]	--	A0A1B6QJL4_SORBI SubName: Full=Uncharacterized protein {ECO:0000313|EMBL:KXG38106.1};	--	--	--	--	--	--
Sobic.001G181600.v3.2	6.5878	7.1718	5.9491	15.5172	13.4404	14.6172	339	401	287	792	467	729	1.1488	5.1349e-25	8.34077e-24	up	Chr01	15385497	15394231	-	Sobic.001G181600	--	K22418 11beta/17beta-hydroxysteroid dehydrogenase [EC:1.1.1.146 1.1.1.-] | (RefSeq) 11-beta-hydroxysteroid dehydrogenase 1B (A)	--	11-beta-hydroxysteroid dehydrogenase 1B [Sorghum bicolor]	HSDA_ARAHY RecName: Full=11-beta-hydroxysteroid dehydrogenase A {ECO:0000305}; EC=1.1.1.146 {ECO:0000250|UniProtKB:Q93W57}; AltName: Full=17-beta-hydroxysteroid dehydrogenase A {ECO:0000305}; EC=1.1.1.- {ECO:0000250|UniProtKB:Q93W57}; AltName: Full=Steroleosin-A {ECO:0000303|PubMed:25860789, ECO:0000312|EMBL:ABS28874.1, ECO:0000312|EMBL:ABX38844.1};	A0A1B6QJL0_SORBI SubName: Full=Uncharacterized protein {ECO:0000313|EMBL:KXG38108.1};	At5g50600	GO:0016021,integral component of membrane; GO:0005811,lipid droplet; GO:0070524,11-beta-hydroxysteroid dehydrogenase (NADP+) activity; GO:0003674,molecular_function; GO:0003824,catalytic activity; GO:0003845,11-beta-hydroxysteroid dehydrogenase [NAD(P)] activity; GO:0016229,steroid dehydrogenase activity; GO:0016491,oxidoreductase activity; GO:0016614,oxidoreductase activity, acting on CH-OH grou…	PF00106.25:short chain dehydrogenase	--	--	--
Sobic.001G182200.v3.2	0.2722	0.6764	0.6097	1.1526	1.0481	1.2357	10	27	21	42	26	44	1.14744	0.00352956	0.00819278	up	Chr01	15432248	15433965	+	Sobic.001G182200	--	--	--	GDSL esterase/lipase At5g55050 [Sorghum bicolor]	GDL87_ARATH RecName: Full=GDSL esterase/lipase At5g55050; EC=3.1.1.-; AltName: Full=Extracellular lipase At5g55050; Flags: Precursor;	A0A1B6QJL8_SORBI SubName: Full=Uncharacterized protein {ECO:0000313|EMBL:KXG38115.1};	At5g55050	GO:0005576,extracellular region; GO:0009536,plastid; GO:0016298,lipase activity; GO:0016042,lipid catabolic process; GO:0003674,molecular_function; GO:0003824,catalytic activity; GO:0016787,hydrolase activity; GO:0016788,hydrolase activity, acting on ester bonds; GO:0006629,lipid metabolic process; GO:0008150,biological_process; GO:0008152,metabolic process; GO:0009056,catabolic process; GO:00442…	PF00657.22:GDSL-like Lipase/Acylhydrolase	--	--	--
Sobic.001G182600.v3.2	0.4744	0.2911	0.253	0.8569	0.7904	0.8362	24	16	12	43	27	41	1.28964	0.000963179	0.00252024	up	Chr01	15476926	15481089	+	Sobic.001G182600	--	--	--	GDSL esterase/lipase At5g55050 [Sorghum bicolor]	GDL87_ARATH RecName: Full=GDSL esterase/lipase At5g55050; EC=3.1.1.-; AltName: Full=Extracellular lipase At5g55050; Flags: Precursor;	A0A1B6QJM0_SORBI SubName: Full=Uncharacterized protein {ECO:0000313|EMBL:KXG38118.1};	At5g55050	GO:0005576,extracellular region; GO:0009536,plastid; GO:0016298,lipase activity; GO:0016042,lipid catabolic process; GO:0003674,molecular_function; GO:0003824,catalytic activity; GO:0016787,hydrolase activity; GO:0016788,hydrolase activity, acting on ester bonds; GO:0006629,lipid metabolic process; GO:0008150,biological_process; GO:0008152,metabolic process; GO:0009056,catabolic process; GO:00442…	PF00657.22:GDSL-like Lipase/Acylhydrolase	--	--	--
Sobic.001G183700.v3.2	0.1586	0.2724	0.1691	0.2984	0.7045	0.5126	15	28	15	28	45	47	1.30943	0.00106465	0.00276158	up	Chr01	15657415	15661852	+	Sobic.001G183700	--	K03549 KUP system potassium uptake protein | (RefSeq) potassium transporter 21 (A)	--	potassium transporter 21 [Sorghum bicolor]	HAK21_ORYSJ RecName: Full=Potassium transporter 21; AltName: Full=OsHAK21;	A0A1B6QJM8_SORBI RecName: Full=Potassium transporter {ECO:0000256|RuleBase:RU321113};	At4g13420	GO:0016021,integral component of membrane; GO:0016020,membrane; GO:0015079,potassium ion transmembrane transporter activity; GO:0006813,potassium ion transport; GO:0003674,molecular_function; GO:0005215,transporter activity; GO:0008324,cation transmembrane transporter activity; GO:0015075,ion transmembrane transporter activity; GO:0015318,inorganic molecular entity transmembrane transporter activ…	PF02705.16:K+ potassium transporter	--	--	--
Sobic.001G184000.v3.2	0.6546	0.5921	0.4454	2.0255	2.2566	1.4208	58	57	37	178	135	122	1.7419	7.05838e-14	6.06178e-13	up	Chr01	15721055	15725764	+	Sobic.001G184000	--	K03549 KUP system potassium uptake protein | (RefSeq) probable potassium transporter 16 (A)	--	probable potassium transporter 16 [Sorghum bicolor]	HAK16_ORYSJ RecName: Full=Probable potassium transporter 16; AltName: Full=OsHAK16;	C5WUB2_SORBI RecName: Full=Potassium transporter {ECO:0000256|RuleBase:RU321113};	At4g13420	GO:0016021,integral component of membrane; GO:0016020,membrane; GO:0015079,potassium ion transmembrane transporter activity; GO:0006813,potassium ion transport; GO:0003674,molecular_function; GO:0005215,transporter activity; GO:0008324,cation transmembrane transporter activity; GO:0015075,ion transmembrane transporter activity; GO:0015318,inorganic molecular entity transmembrane transporter activ…	PF02705.16:K+ potassium transporter	--	--	--
Sobic.001G185500.v3.2	26.5226	26.4499	24.9193	68.2118	65.4433	64.4056	2249	2437	1981	5737	3747	5293	1.34797	1.1586e-98	1.58473e-96	up	Chr01	15866855	15872166	+	Sobic.001G185500	--	K03327 multidrug resistance protein, MATE family | (RefSeq) protein DETOXIFICATION 40-like (A)	--	protein DETOXIFICATION 40-like [Sorghum bicolor]	DTX40_ARATH RecName: Full=Protein DETOXIFICATION 40 {ECO:0000303|PubMed:11739388}; Short=AtDTX40 {ECO:0000303|PubMed:11739388}; AltName: Full=Multidrug and toxic compound extrusion protein 40 {ECO:0000305}; Short=MATE protein 40 {ECO:0000305};	A0A1B6QJN4_SORBI RecName: Full=Protein DETOXIFICATION {ECO:0000256|RuleBase:RU004914}; AltName: Full=Multidrug and toxic compound extrusion protein {ECO:0000256|RuleBase:RU004914};	At3g21690	GO:0016021,integral component of membrane; GO:0016020,membrane; GO:0005774,vacuolar membrane; GO:0005773,vacuole; GO:0015297,antiporter activity; GO:0022857,transmembrane transporter activity; GO:0042910,xenobiotic transmembrane transporter activity; GO:0003674,molecular_function; GO:0005215,transporter activity; GO:0015291,secondary active transmembrane transporter activity; GO:0022804,active tr…	PF01554.18:MatE	--	--	--
Sobic.001G188600.v3.2	1.3399	1.4798	1.2931	0.4117	0.5103	0.8822	105	126	95	32	27	67	-1.17587	1.48788e-05	5.33335e-05	down	Chr01	16676559	16679092	+	Sobic.001G188600	--	--	--	pentatricopeptide repeat-containing protein At3g53700, chloroplastic [Sorghum bicolor]	PP281_ARATH RecName: Full=Pentatricopeptide repeat-containing protein At3g53700, chloroplastic; AltName: Full=Protein MATERNAL EFFECT EMBRYO ARREST 40; Flags: Precursor;	C5WV81_SORBI SubName: Full=Uncharacterized protein {ECO:0000313|EMBL:EER91338.1};	At3g53700	GO:0009507,chloroplast; GO:0003729,mRNA binding; GO:0009793,embryo development ending in seed dormancy; GO:0003674,molecular_function; GO:0003676,nucleic acid binding; GO:0003723,RNA binding; GO:0005488,binding; GO:0097159,organic cyclic compound binding; GO:1901363,heterocyclic compound binding; GO:0000003,reproduction; GO:0003006,developmental process involved in reproduction; GO:0007275,multic…	PF13041.6:PPR repeat family	--	--	--
Sobic.001G189900.v3.2	27.1036	24.0799	27.2406	77.1081	60.6082	70.6984	606	585	571	1710	915	1532	1.4166	5.77459e-42	1.85316e-40	up	Chr01	16780965	16781687	+	Sobic.001G189900	--	--	--	hypothetical protein SORBI_3001G189900 [Sorghum bicolor]	--	A0A1Z5S6D1_SORBI SubName: Full=Uncharacterized protein {ECO:0000313|EMBL:OQU91490.1};	--	--	--	--	--	--
Sobic.001G190500.v3.2	8.5407	8.5771	8.4225	17.5736	15.7513	20.2849	318	347	294	649	396	732	1.07707	1.66659e-19	2.01863e-18	up	Chr01	16842796	16843999	+	Sobic.001G190500	--	--	--	dirigent protein 1 [Sorghum bicolor]	DIR_SOYBN RecName: Full=Pterocarpan synthase 1 {ECO:0000303|PubMed:28394400}; Short=GmPTS1 {ECO:0000303|PubMed:28394400}; EC=4.2.1.139 {ECO:0000269|PubMed:28394400}; AltName: Full=Dirigent protein {ECO:0000305}; Flags: Precursor;	C5WVA2_SORBI RecName: Full=Dirigent protein {ECO:0000256|RuleBase:RU363099};	At5g42510	GO:0048046,apoplast; GO:0046423,allene-oxide cyclase activity; GO:0016829,lyase activity; GO:0006952,defense response; GO:0009695,jasmonic acid biosynthetic process; GO:0003674,molecular_function; GO:0003824,catalytic activity; GO:0009975,cyclase activity; GO:0016853,isomerase activity; GO:0016860,intramolecular oxidoreductase activity; GO:0006950,response to stress; GO:0008150,biological_process…	PF03018.14:Dirigent-like protein	--	--	--
Sobic.001G191200.v3.2	250.465	224.971	238.356	121.041	115.305	109.174	15313	14945	13662	7340	4760	6469	-1.04576	7.40741e-56	3.62011e-54	down	Chr01	16957390	16959965	+	Sobic.001G191200	--	--	--	dormancy-associated protein 1 [Sorghum bicolor]	DRM1_PEA RecName: Full=Dormancy-associated protein 1 {ECO:0000303|PubMed:9684359}; Short=PsDRM1 {ECO:0000303|PubMed:9684359};	A0A1B6QJT3_SORBI SubName: Full=Uncharacterized protein {ECO:0000313|EMBL:KXG38170.1};	At2g33830	GO:0007275,multicellular organism development; GO:0008150,biological_process; GO:0032501,multicellular organismal process; GO:0032502,developmental process; GO:0048856,anatomical structure development	PF05564.12:Dormancy/auxin associated protein	--	--	--
Sobic.001G191800.v3.2	2.3674	1.0894	1.693	0.651	0.6773	0.7495	88	44	59	24	17	27	-1.30438	0.000199454	0.000590259	down	Chr01	17028634	17029835	-	Sobic.001G191800	--	--	--	uncharacterized protein LOC8065681 [Sorghum bicolor]	--	C5WVB5_SORBI RecName: Full=LEA_2 domain-containing protein {ECO:0000259|Pfam:PF03168};	At3g54200	GO:0016021,integral component of membrane; GO:0005575,cellular_component; GO:0016020,membrane; GO:0031224,intrinsic component of membrane; GO:0110165,cellular anatomical entity	PF03168.13:Late embryogenesis abundant protein	--	--	--
Sobic.001G192200.v3.2	2.0279	1.4083	1.8682	5.2602	5.3788	5.136	110	83	95	283	197	270	1.57687	1.18099e-20	1.51643e-19	up	Chr01	17077365	17085562	+	Sobic.001G192200	--	K05280 flavonoid 3'-monooxygenase [EC:1.14.14.82] | (RefSeq) flavonoid 3'-monooxygenase (A)	ko00941: Flavonoid biosynthesis; ko00944: Flavone and flavonol biosynthesis; ko01100: Metabolic pathways; ko01110: Biosynthesis of secondary metabolites	geraniol 8-hydroxylase [Sorghum bicolor]	C76B6_CATRO RecName: Full=Geraniol 8-hydroxylase; EC=1.14.14.83 {ECO:0000269|PubMed:11718718, ECO:0000269|PubMed:21504162}; AltName: Full=Cytochrome P450 76B6; AltName: Full=Geraniol 10-hydroxylase; Short=CrG10H;	C5WVB4_SORBI SubName: Full=Uncharacterized protein {ECO:0000313|EMBL:EER91355.2};	At2g45570	GO:0005789,endoplasmic reticulum membrane; GO:0016021,integral component of membrane; GO:0102811,geraniol 10-hydroxylase activity; GO:0020037,heme binding; GO:0005506,iron ion binding; GO:0016709,oxidoreductase activity, acting on paired donors, with incorporation or reduction of molecular oxygen, NAD(P)H as one donor, and incorporation of one atom of oxygen; GO:0016099,monoterpenoid biosynthetic…	PF00067.22:Cytochrome P450	--	--	--
Sobic.001G192400.v3.2	15.9167	14.1022	15.2272	7.583	6.2657	7.386	1930	1858	1731	912	513	868	-1.08374	3.52689e-31	7.55637e-30	down	Chr01	17104720	17109639	-	Sobic.001G192400	--	--	--	uncharacterized protein LOC8065684 [Sorghum bicolor]	--	C5WVC2_SORBI RecName: Full=DUF295 domain-containing protein {ECO:0000259|Pfam:PF03478};	--	--	PF03478.18:Protein of unknown function (DUF295)	--	--	--
Sobic.001G193400.v3.2	52.8955	47.2868	47.0914	120.2	114.549	118.713	1536	1492	1282	3462	2246	3341	1.26527	7.23262e-65	4.48183e-63	up	Chr01	17220585	17221523	+	Sobic.001G193400	--	--	--	uncharacterized protein LOC8065156 [Sorghum bicolor]	--	C5WVD2_SORBI SubName: Full=Uncharacterized protein {ECO:0000313|EMBL:EER91364.1};	At4g24130	GO:0005634,nucleus; GO:0005575,cellular_component; GO:0005622,intracellular anatomical structure; GO:0043226,organelle; GO:0043227,membrane-bounded organelle; GO:0043229,intracellular organelle; GO:0043231,intracellular membrane-bounded organelle; GO:0110165,cellular anatomical entity	PF04398.12:Protein of unknown function, DUF538	--	--	--
Sobic.001G193600.v3.2	4.0511	3.9414	3.7501	13.7263	14.185	15.7792	280	296	243	941	662	1057	1.89803	1.93945e-72	1.48992e-70	up	Chr01	17239643	17243951	+	Sobic.001G193600	--	K01761 methionine-gamma-lyase [EC:4.4.1.11] | (RefSeq) methionine gamma-lyase (A)	ko00270: Cysteine and methionine metabolism; ko00450: Selenocompound metabolism; ko01100: Metabolic pathways	methionine gamma-lyase [Sorghum bicolor]	MGL_ARATH RecName: Full=Methionine gamma-lyase; Short=AtMGL; EC=4.4.1.11; AltName: Full=L-methioninase;	C5WVD4_SORBI SubName: Full=Uncharacterized protein {ECO:0000313|EMBL:EER91366.1};	At1g64660	GO:0005737,cytoplasm; GO:0005829,cytosol; GO:0016846,carbon-sulfur lyase activity; GO:0004123,cystathionine gamma-lyase activity; GO:0018826,methionine gamma-lyase activity; GO:0030170,pyridoxal phosphate binding; GO:0009970,cellular response to sulfate starvation; GO:0042631,cellular response to water deprivation; GO:0019343,cysteine biosynthetic process via cystathionine; GO:0019458,methionine …	PF01053.20:Cys/Met metabolism PLP-dependent enzyme	--	--	--
Sobic.001G196300.v3.2	17.4009	16.0809	15.7313	70.4944	60.9146	69.6898	1207	1212	1023	4850	2853	4685	2.03439	1.02109e-134	2.33725e-132	up	Chr01	17685326	17690280	+	Sobic.001G196300	--	K09755 ferulate-5-hydroxylase [EC:1.14.-.-] | (RefSeq) cytochrome P450 84A1 (A)	ko00940: Phenylpropanoid biosynthesis; ko01100: Metabolic pathways; ko01110: Biosynthesis of secondary metabolites	cytochrome P450 84A1 [Sorghum bicolor]	C84A1_ARATH RecName: Full=Cytochrome P450 84A1; EC=1.14.-.-; AltName: Full=Ferulate-5-hydroxylase; Short=F5H;	C5WW82_SORBI SubName: Full=Uncharacterized protein {ECO:0000313|EMBL:EER91381.1};	At4g36220	GO:0005783,endoplasmic reticulum; GO:0016021,integral component of membrane; GO:0005886,plasma membrane; GO:0020037,heme binding; GO:0005506,iron ion binding; GO:0004497,monooxygenase activity; GO:0016705,oxidoreductase activity, acting on paired donors, with incorporation or reduction of molecular oxygen; GO:0009809,lignin biosynthetic process; GO:0009699,phenylpropanoid biosynthetic process; GO…	PF00067.22:Cytochrome P450	--	--	--
Sobic.001G197600.v3.2	1.6013	1.9492	1.653	0.8333	0.5355	0.2665	31	41	30	16	7	5	-1.66252	0.000510288	0.00140779	down	Chr01	17833483	17834108	+	Sobic.001G197600	--	--	--	hypothetical protein SORBI_3001G197600 [Sorghum bicolor]	--	A0A1B6QJX4_SORBI SubName: Full=Uncharacterized protein {ECO:0000313|EMBL:KXG38199.1};	--	--	--	--	--	--
Sobic.001G198000.v3.2	54.5652	47.3405	44.2686	171.343	143.164	146.849	1274	1201	969	3968	2257	3323	1.66092	2.59833e-70	1.87414e-68	up	Chr01	17863880	17864634	+	Sobic.001G198000	--	--	--	protein RESPONSE TO LOW SULFUR 4 [Sorghum bicolor]	LSU2_ARATH RecName: Full=Protein RESPONSE TO LOW SULFUR 2 {ECO:0000303|PubMed:25628631}; AltName: Full=Protein ENHANCED DE-ETIOLATION 6 {ECO:0000303|PubMed:22383539};	C5WWA2_SORBI SubName: Full=Uncharacterized protein {ECO:0000313|EMBL:EER91389.1};	At5g24660	GO:0098869,cellular oxidant detoxification; GO:0010438,cellular response to sulfur starvation; GO:0009658,chloroplast organization; GO:0042742,defense response to bacterium; GO:0002229,defense response to oomycetes; GO:0045893,positive regulation of transcription, DNA-templated; GO:0031347,regulation of defense response; GO:0047484,regulation of response to osmotic stress; GO:0009651,response to …	--	--	--	--
Sobic.001G198800.v3.2	3.5948	3.8244	4.2741	2.0449	1.5141	1.8716	218	252	243	123	62	110	-1.08875	3.70422e-10	2.28529e-09	down	Chr01	17956444	17958404	+	Sobic.001G198800	--	--	--	21 kDa protein [Sorghum bicolor]	PMI10_ARATH RecName: Full=Pectinesterase inhibitor 10 {ECO:0000305}; AltName: Full=Pectin methylesterase inhibitor 10 {ECO:0000303|PubMed:28082716}; Short=AtPMEI10 {ECO:0000303|PubMed:28082716}; Flags: Precursor;	C5WWB1_SORBI RecName: Full=PMEI domain-containing protein {ECO:0000259|SMART:SM00856};	At2g01610	GO:0048046,apoplast; GO:0004857,enzyme inhibitor activity; GO:0046910,pectinesterase inhibitor activity; GO:0043086,negative regulation of catalytic activity; GO:0071669,plant-type cell wall organization or biogenesis; GO:0003674,molecular_function; GO:0030234,enzyme regulator activity; GO:0098772,molecular function regulator; GO:0008150,biological_process; GO:0044092,negative regulation of molec…	PF04043.15:Plant invertase/pectin methylesterase inhibitor	--	--	--
Sobic.001G201200.v3.2	0.4295	0.3023	0.5928	0.866	1.3469	1.564	17	13	22	34	36	60	1.51861	0.000102268	0.000318577	up	Chr01	18234250	18235620	-	Sobic.001G201200	--	--	--	uncharacterized protein LOC110432049 [Sorghum bicolor]	--	A0A1B6QJX3_SORBI SubName: Full=Uncharacterized protein {ECO:0000313|EMBL:KXG38218.1};	--	--	--	--	--	--
Sobic.001G201800.v3.2	11.3661	9.86	10.0637	29.6416	24.9309	25.165	871	821	723	2253	1290	1869	1.35309	1.75026e-46	6.54364e-45	up	Chr01	18313423	18316009	-	Sobic.001G201800	--	K19861 benzyl alcohol O-benzoyltransferase [EC:2.3.1.196 2.3.1.232] | (RefSeq) benzyl alcohol O-benzoyltransferase (A)	--	benzyl alcohol O-benzoyltransferase [Sorghum bicolor]	BEBT_TOBAC RecName: Full=Benzyl alcohol O-benzoyltransferase; EC=2.3.1.196; AltName: Full=Benzoyl coenzyme A:benzyl alcohol benzoyl transferase;	C5WWE4_SORBI SubName: Full=Uncharacterized protein {ECO:0000313|EMBL:EER93977.1};	At5g17540	GO:0016747,transferase activity, transferring acyl groups other than amino-acyl groups; GO:0003674,molecular_function; GO:0003824,catalytic activity; GO:0016740,transferase activity; GO:0016746,transferase activity, transferring acyl groups	PF02458.15:Transferase family	--	--	--
Sobic.001G202700.v3.2	0.8399	1.1165	1.1945	2.3052	2.1423	2.2628	18	26	24	49	31	47	1.09733	0.00155345	0.0039018	up	Chr01	18434858	18435621	+	Sobic.001G202700	--	--	--	hypothetical protein SORBI_3001G202700 [Sorghum bicolor]	--	A0A1B6QJY7_SORBI SubName: Full=Uncharacterized protein {ECO:0000313|EMBL:KXG38225.1};	--	--	--	--	--	--
Sobic.001G205350.v3.2	9.1217	6.5362	7.6938	2.976	2.0379	2.4732	411	320	325	133	62	108	-1.62336	2.63126e-20	3.33283e-19	down	Chr01	18779377	18781275	-	Sobic.001G205350	--	K08726 soluble epoxide hydrolase / lipid-phosphate phosphatase [EC:3.3.2.10 3.1.3.76] | (RefSeq) uncharacterized protein LOC8071538 (A)	ko00590: Arachidonic acid metabolism; ko01100: Metabolic pathways; ko04146: Peroxisome	uncharacterized protein LOC8065801 isoform X1 [Sorghum bicolor]	--	A0A1Z5S6K5_SORBI RecName: Full=AB hydrolase-1 domain-containing protein {ECO:0000259|Pfam:PF12697};	At3g51000	GO:0016787,hydrolase activity; GO:0003674,molecular_function; GO:0003824,catalytic activity	PF12697.7:Alpha/beta hydrolase family	--	--	--
Sobic.001G207301.v3.2	0.2969	0.1987	0.1727	1.7689	2.0387	1.7824	11	8	6	65	51	64	3.05898	4.74969e-14	4.13767e-13	up	Chr01	18906828	18913577	-	Sobic.001G207301	--	--	--	hypothetical protein SORBI_3001G207301 [Sorghum bicolor]	--	A0A1Z5S6L4_SORBI SubName: Full=Uncharacterized protein {ECO:0000313|EMBL:OQU91570.1};	--	--	--	--	--	--
Sobic.001G209300.v3.2	9.8484	9.6699	9.3339	33.6137	24.4794	32.9441	314	335	279	1063	527	1018	1.66627	5.56166e-40	1.6974e-38	up	Chr01	19151229	19152344	-	Sobic.001G209300	--	--	--	uncharacterized protein LOC8065827 [Sorghum bicolor]	BSP_BOSSE RecName: Full=Basic secretory protease {ECO:0000303|PubMed:22773449}; EC=3.4.24.- {ECO:0000269|PubMed:22773449}; AltName: Full=Boswellia basic secretory protease {ECO:0000303|PubMed:22773449}; Short=BBSP {ECO:0000303|PubMed:22773449}; Flags: Fragments;	C5WXD7_SORBI SubName: Full=Uncharacterized protein {ECO:0000313|EMBL:EER94025.1};	At2g15220	GO:0046872,metal ion binding; GO:0008237,metallopeptidase activity; GO:0003674,molecular_function; GO:0005488,binding; GO:0043167,ion binding; GO:0043169,cation binding; GO:0003824,catalytic activity; GO:0008233,peptidase activity; GO:0016787,hydrolase activity; GO:0140096,catalytic activity, acting on a protein	PF04450.12:Peptidase of plants and bacteria	--	--	--
Sobic.001G212451.v3.2	4.0116	4.7444	3.8791	15.3465	13.2427	14.7772	214	275	194	812	477	764	1.78278	9.63883e-51	4.04146e-49	up	Chr01	19596784	19598508	-	Sobic.001G212451	--	--	--	hypothetical protein SORBI_3001G212451 [Sorghum bicolor]	--	A0A1Z5S796_SORBI SubName: Full=Uncharacterized protein {ECO:0000313|EMBL:OQU91605.1};	--	GO:0016021,integral component of membrane; GO:0005575,cellular_component; GO:0016020,membrane; GO:0031224,intrinsic component of membrane; GO:0110165,cellular anatomical entity	PF05553.11:Cotton fibre expressed protein	--	--	--
Sobic.001G213300.v3.2	8.2196	7.8688	7.6117	42.834	37.0872	39.296	622	647	540	3215	1895	2882	2.33406	5.9275e-166	2.17976e-163	up	Chr01	19695007	19699206	+	Sobic.001G213300	--	K15402 fatty acid omega-hydroxylase [EC:1.14.-.-] | (RefSeq) cytochrome P450 86B1 (A)	ko00073: Cutin, suberine and wax biosynthesis	hypothetical protein SORBI_3001G213300 [Sorghum bicolor]	C86B1_ARATH RecName: Full=Cytochrome P450 86B1; EC=1.14.-.-;	A0A1B6QK61_SORBI SubName: Full=Uncharacterized protein {ECO:0000313|EMBL:KXG38289.1};	At5g23190	GO:0005783,endoplasmic reticulum; GO:0005789,endoplasmic reticulum membrane; GO:0016021,integral component of membrane; GO:0020037,heme binding; GO:0005506,iron ion binding; GO:0004497,monooxygenase activity; GO:0016705,oxidoreductase activity, acting on paired donors, with incorporation or reduction of molecular oxygen; GO:0071555,cell wall organization; GO:0010345,suberin biosynthetic process; …	PF00067.22:Cytochrome P450	--	--	--
Sobic.001G213500.v3.2	0.3888	0.3578	0.2927	2.6054	3.1159	2.1708	17	17	12	113	92	92	2.91309	1.43217e-20	1.83161e-19	up	Chr01	19702598	19704111	+	Sobic.001G213500	--	--	--	uncharacterized protein LOC8067392 [Sorghum bicolor]	--	C5WYA4_SORBI SubName: Full=Uncharacterized protein {ECO:0000313|EMBL:EER91460.1};	At5g08240	GO:0016021,integral component of membrane; GO:0005575,cellular_component; GO:0016020,membrane; GO:0031224,intrinsic component of membrane; GO:0110165,cellular anatomical entity	--	--	--	--
Sobic.001G213832.v3.2	1.8985	1.536	1.6245	3.9122	3.0588	4.3482	91	80	73	186	99	202	1.17521	5.64225e-09	3.087e-08	up	Chr01	19717696	19729406	+	Sobic.001G213832	--	--	--	uncharacterized protein LOC8067394 [Sorghum bicolor]	--	A0A1Z5S6P8_SORBI SubName: Full=Uncharacterized protein {ECO:0000313|EMBL:OQU91610.1};	--	GO:0016021,integral component of membrane; GO:0005575,cellular_component; GO:0016020,membrane; GO:0031224,intrinsic component of membrane; GO:0110165,cellular anatomical entity	PF01456.17:Mucin-like glycoprotein	--	--	--
Sobic.001G216500.v3.2	0.8591	0.6729	0.468	3.133	2.9779	2.8103	47	40	24	170	110	149	2.15434	1.23683e-19	1.50786e-18	up	Chr01	20033744	20038892	-	Sobic.001G216500	--	K07192 flotillin | (RefSeq) flotillin-like protein 1 (A)	--	flotillin-like protein 1 [Sorghum bicolor]	FLOT1_ORYSJ RecName: Full=Flotillin-like protein 1; AltName: Full=Nodulin-like protein 1;	C5WYC7_SORBI RecName: Full=Flotillin-like {ECO:0000256|RuleBase:RU366054};	At5g25250	GO:0005901,caveola; GO:0005886,plasma membrane; GO:0044853,plasma membrane raft; GO:0072659,protein localization to plasma membrane; GO:0008104,protein localization; GO:0008150,biological_process; GO:0009987,cellular process; GO:0033036,macromolecule localization; GO:0034613,cellular protein localization; GO:0051179,localization; GO:0051641,cellular localization; GO:0070727,cellular macromolecule…	PF01145.25:SPFH domain / Band 7 family	--	--	--
Sobic.001G217000.v3.2	93.5404	83.5689	85.4493	44.0895	36.7663	43.0524	2939	2853	2517	1374	780	1311	-1.07715	9.32812e-35	2.30704e-33	down	Chr01	20071759	20072774	+	Sobic.001G217000	--	--	--	uncharacterized protein LOC8067405 [Sorghum bicolor]	--	C5WYD2_SORBI SubName: Full=Uncharacterized protein {ECO:0000313|EMBL:EER91475.1};	At5g60680	--	PF04520.13:Senescence regulator	--	--	--
Sobic.001G217800.v3.2	2.869	3.4106	3.5066	1.5066	1.1508	1.1718	48	62	55	25	13	19	-1.33941	0.00010127	0.000315644	down	Chr01	20254384	20254924	+	Sobic.001G217800	--	--	--	hypothetical protein SORBI_3001G217800 [Sorghum bicolor]	--	A0A1B6QK76_SORBI SubName: Full=Uncharacterized protein {ECO:0000313|EMBL:KXG38317.1};	--	--	--	--	--	--
Sobic.001G218400.v3.2	14.5111	14.5868	13.7334	42.1125	44.1775	40.5551	683	746	606	1966	1404	1850	1.5658	8.77179e-92	1.0694e-89	up	Chr01	20327471	20329552	+	Sobic.001G218400	--	K11838 ubiquitin carboxyl-terminal hydrolase 7 [EC:3.4.19.12] | (RefSeq) ubiquitin carboxyl-terminal hydrolase 13 isoform X1 (A)	--	uncharacterized protein LOC8067413 [Sorghum bicolor]	TRF1A_ARATH RecName: Full=TNF receptor-associated factor homolog 1a {ECO:0000305}; AltName: Full=MATH domain-containing protein At5g43560 {ECO:0000305}; AltName: Full=Protein MUTANT SNC1-ENHANCING 14 {ECO:0000303|PubMed:26867179};	C5WYE2_SORBI SubName: Full=Uncharacterized protein {ECO:0000313|EMBL:EER91477.1};	At3g17380	GO:0005737,cytoplasm; GO:0043424,protein histidine kinase binding; GO:1905037,autophagosome organization; GO:0045087,innate immune response; GO:0003674,molecular_function; GO:0005488,binding; GO:0005515,protein binding; GO:0019899,enzyme binding; GO:0019900,kinase binding; GO:0019901,protein kinase binding; GO:0006914,autophagy; GO:0006996,organelle organization; GO:0007033,vacuole organization; …	PF00917.26:MATH domain	--	--	--
Sobic.001G218500.v3.2	16.3642	15.7302	14.3899	41.4813	41.3687	36.2335	877	916	723	2205	1497	1882	1.35678	1.88044e-59	1.04411e-57	up	Chr01	20332671	20334946	+	Sobic.001G218500	--	--	--	uncharacterized protein LOC110431776 [Sorghum bicolor]	TRF1B_ARATH RecName: Full=TNF receptor-associated factor homolog 1b {ECO:0000305}; AltName: Full=Protein MUTANT SNC1-ENHANCING 13 {ECO:0000303|PubMed:26867179};	A0A1B6QK69_SORBI SubName: Full=Uncharacterized protein {ECO:0000313|EMBL:KXG38322.1};	At1g65150	GO:0005737,cytoplasm; GO:0005829,cytosol; GO:0005886,plasma membrane; GO:1905037,autophagosome organization; GO:0045087,innate immune response; GO:0006914,autophagy; GO:0006996,organelle organization; GO:0007033,vacuole organization; GO:0008150,biological_process; GO:0008152,metabolic process; GO:0009056,catabolic process; GO:0009987,cellular process; GO:0016043,cellular component organization; G…	PF00917.26:MATH domain	--	--	--
Sobic.001G218600.v3.2	0.2898	0.6478	0.2871	1.0645	1.3184	1.3243	14	34	13	51	43	62	1.58388	1.35343e-05	4.88104e-05	up	Chr01	20345849	20350474	+	Sobic.001G218600	--	K11838 ubiquitin carboxyl-terminal hydrolase 7 [EC:3.4.19.12] | (RefSeq) ubiquitin carboxyl-terminal hydrolase 12-like isoform X1 (A)	--	uncharacterized protein LOC8070477 [Sorghum bicolor]	UBP12_ARATH RecName: Full=Ubiquitin C-terminal hydrolase 12 {ECO:0000303|PubMed:11115897}; EC=3.4.19.12 {ECO:0000255|PROSITE-ProRule:PRU10092, ECO:0000255|PROSITE-ProRule:PRU10093}; AltName: Full=Deubiquitinating enzyme 12 {ECO:0000303|PubMed:11115897}; Short=AtUBP12 {ECO:0000303|PubMed:11115897}; AltName: Full=Ubiquitin thioesterase 12 {ECO:0000303|PubMed:11115897}; AltName: Full=Ubiquitin-speci…	C5WYE3_SORBI SubName: Full=Uncharacterized protein {ECO:0000313|EMBL:EER91478.1};	At3g17380	GO:0005737,cytoplasm; GO:0005829,cytosol; GO:0005634,nucleus; GO:0004197,cysteine-type endopeptidase activity; GO:0004843,thiol-dependent ubiquitin-specific protease activity; GO:0009867,jasmonic acid mediated signaling pathway; GO:0010078,maintenance of root meristem identity; GO:0016579,protein deubiquitination; GO:0070646,protein modification by small protein removal; GO:0031647,regulation of …	PF00917.26:MATH domain	--	--	--
Sobic.001G221400.v3.2	0.5719	0.4948	0.5246	1.3608	0.9825	1.0504	50	47	43	118	58	89	1.10451	1.26833e-05	4.59781e-05	up	Chr01	20929906	20947823	+	Sobic.001G221400	--	K17756 long-chain-alcohol oxidase [EC:1.1.3.20] | (RefSeq) long-chain-alcohol oxidase FAO1 (A)	--	long-chain-alcohol oxidase FAO1 [Sorghum bicolor]	FAO1_LOTJA RecName: Full=Long-chain-alcohol oxidase FAO1; EC=1.1.3.20; AltName: Full=Long-chain fatty alcohol oxidase 1;	A0A1B6QK88_SORBI RecName: Full=Long-chain-alcohol oxidase {ECO:0000256|ARBA:ARBA00013125, ECO:0000256|PIRNR:PIRNR028937}; EC=1.1.3.20 {ECO:0000256|ARBA:ARBA00013125, ECO:0000256|PIRNR:PIRNR028937};	At4g28570	GO:0016021,integral component of membrane; GO:0050660,flavin adenine dinucleotide binding; GO:0046577,long-chain-alcohol oxidase activity; GO:0006066,alcohol metabolic process; GO:0009409,response to cold; GO:0000166,nucleotide binding; GO:0003674,molecular_function; GO:0005488,binding; GO:0036094,small molecule binding; GO:0043167,ion binding; GO:0043168,anion binding; GO:0097159,organic cyclic …	PF00732.19:GMC oxidoreductase	--	--	--
Sobic.001G224800.v3.2	7.4456	6.2021	8.2897	3.7807	1.5293	4.2057	137	124	143	69	19	75	-1.16548	1.50264e-05	5.37921e-05	down	Chr01	21516656	21517250	-	Sobic.001G224800	--	--	--	uncharacterized protein LOC110431812 [Sorghum bicolor]	--	A0A1B6QKC3_SORBI SubName: Full=Uncharacterized protein {ECO:0000313|EMBL:KXG38371.1};	--	--	--	--	--	--
Sobic.001G225100.v3.2	1.9108	1.8857	1.7086	1.0083	0.9152	0.7467	235	252	197	123	76	89	-1.04333	1.63469e-09	9.44357e-09	down	Chr01	21529362	21534805	-	Sobic.001G225100	--	--	--	uncharacterized protein LOC8054463 [Sorghum bicolor]	--	K4A0Z5_SETIT SubName: Full=Uncharacterized protein {ECO:0000313|EnsemblPlants:KQL23738};	At2g13000	--	PF02902.19:Ulp1 protease family, C-terminal catalytic domain	--	--	--
Sobic.001G225200.v3.2	3.1438	3.3937	2.7483	0.5958	0.5951	0.561	133	156	109	25	17	23	-2.40564	6.75287e-19	7.93507e-18	down	Chr01	21538846	21540307	-	Sobic.001G225200	--	--	--	hypothetical protein SORBI_3001G225200 [Sorghum bicolor]	--	A0A1B6QKC8_SORBI SubName: Full=Uncharacterized protein {ECO:0000313|EMBL:KXG38375.1};	--	--	--	--	--	--
Sobic.001G225500.v3.2	54.8609	47.5096	45.6801	23.7326	22.263	23.7893	1135	1068	886	487	311	477	-1.08042	3.13179e-26	5.46285e-25	down	Chr01	21561762	21562430	-	Sobic.001G225500	--	--	--	uncharacterized protein LOC110433737 [Sorghum bicolor]	--	A0A1B6QKD4_SORBI SubName: Full=Uncharacterized protein {ECO:0000313|EMBL:KXG38377.1};	--	--	--	--	--	--
Sobic.001G228900.v3.2	2.3432	2.3075	3.1243	1.1576	0.4858	1.4748	100	107	125	49	14	61	-1.27484	1.38355e-05	4.98086e-05	down	Chr01	21945978	21947373	+	Sobic.001G228900	--	K20888 xyloglucan galactosyltransferase MUR3 [EC:2.4.1.-] | (RefSeq) xyloglucan galactosyltransferase KATAMARI1 homolog (A)	--	hypothetical protein SORBI_3001G228900 [Sorghum bicolor]	KATAM_ORYSJ RecName: Full=Xyloglucan galactosyltransferase KATAMARI1 homolog; EC=2.4.1.-;	C5WZF7_SORBI RecName: Full=Exostosin domain-containing protein {ECO:0000259|Pfam:PF03016};	At2g20370	GO:0032580,Golgi cisterna membrane; GO:0016021,integral component of membrane; GO:0016757,transferase activity, transferring glycosyl groups; GO:0006486,protein glycosylation; GO:0003674,molecular_function; GO:0003824,catalytic activity; GO:0016740,transferase activity; GO:0006464,cellular protein modification process; GO:0006807,nitrogen compound metabolic process; GO:0008150,biological_process;…	PF03016.15:Exostosin family	--	--	--
Sobic.001G231600.v3.2	5.6221	5.6815	4.8602	13.7076	9.4692	12.3222	153	168	124	370	174	325	1.14578	3.29859e-12	2.45095e-11	up	Chr01	22352588	22353467	-	Sobic.001G231600	--	K00059 3-oxoacyl-[acyl-carrier protein] reductase [EC:1.1.1.100] | (RefSeq) NADPH-dependent aldehyde reductase-like protein, chloroplastic (A)	ko00061: Fatty acid biosynthesis; ko00780: Biotin metabolism; ko01100: Metabolic pathways; ko01110: Biosynthesis of secondary metabolites; ko01212: Fatty acid metabolism; ko01240: Biosynthesis of cofactors	NADPH-dependent aldehyde reductase-like protein, chloroplastic [Sorghum bicolor]	ADRC3_ARATH RecName: Full=NADPH-dependent aldehyde reductase-like protein, chloroplastic {ECO:0000250|UniProtKB:Q9SQR2}; EC=1.1.1.- {ECO:0000250|UniProtKB:Q9SQR2}; Flags: Precursor;	C5WZI6_SORBI SubName: Full=Uncharacterized protein {ECO:0000313|EMBL:EER94140.1};	At4g13180	GO:0009507,chloroplast; GO:0016491,oxidoreductase activity; GO:0003674,molecular_function; GO:0003824,catalytic activity; GO:0005575,cellular_component; GO:0005622,intracellular anatomical structure; GO:0005737,cytoplasm; GO:0009536,plastid; GO:0043226,organelle; GO:0043227,membrane-bounded organelle; GO:0043229,intracellular organelle; GO:0043231,intracellular membrane-bounded organelle; GO:0110…	PF13561.6:Enoyl-(Acyl carrier protein) reductase	--	--	--
Sobic.001G231700.v3.2	0.667	0.8371	0.9702	2.1398	1.5043	1.3609	44	60	60	140	67	87	1.02688	5.33135e-05	0.000174767	up	Chr01	22357338	22359470	-	Sobic.001G231700	--	K00059 3-oxoacyl-[acyl-carrier protein] reductase [EC:1.1.1.100] | (RefSeq) NADPH-dependent aldehyde reductase-like protein, chloroplastic (A)	ko00061: Fatty acid biosynthesis; ko00780: Biotin metabolism; ko01100: Metabolic pathways; ko01110: Biosynthesis of secondary metabolites; ko01212: Fatty acid metabolism; ko01240: Biosynthesis of cofactors	NADPH-dependent aldehyde reductase-like protein, chloroplastic [Sorghum bicolor]	ADRC3_ARATH RecName: Full=NADPH-dependent aldehyde reductase-like protein, chloroplastic {ECO:0000250|UniProtKB:Q9SQR2}; EC=1.1.1.- {ECO:0000250|UniProtKB:Q9SQR2}; Flags: Precursor;	C5WZI7_SORBI SubName: Full=Uncharacterized protein {ECO:0000313|EMBL:EER94141.1};	At4g13180	GO:0009507,chloroplast; GO:0016491,oxidoreductase activity; GO:0003674,molecular_function; GO:0003824,catalytic activity; GO:0005575,cellular_component; GO:0005622,intracellular anatomical structure; GO:0005737,cytoplasm; GO:0009536,plastid; GO:0043226,organelle; GO:0043227,membrane-bounded organelle; GO:0043229,intracellular organelle; GO:0043231,intracellular membrane-bounded organelle; GO:0110…	PF13561.6:Enoyl-(Acyl carrier protein) reductase	--	--	--
Sobic.001G231900.v3.2	18.169	21.7645	23.3023	5.4155	4.8585	6.3233	504	656	606	149	91	170	-1.91615	1.2773e-41	4.06993e-40	down	Chr01	22434965	22435861	-	Sobic.001G231900	--	--	--	putative glycine-rich cell wall structural protein 1 [Sorghum bicolor]	--	C5WZI9_SORBI SubName: Full=Uncharacterized protein {ECO:0000313|EMBL:EER94142.1};	--	--	--	--	--	--
Sobic.001G232000.v3.2	301.4	324.727	353.759	149.554	144.289	141.836	10840	12690	11928	5335	3504	4944	-1.16761	7.2267e-65	4.48183e-63	down	Chr01	22460839	22462001	+	Sobic.001G232000	--	--	--	putative glycine-rich cell wall structural protein 1 [Sorghum bicolor]	--	C5WZJ0_SORBI SubName: Full=Uncharacterized protein {ECO:0000313|EMBL:EER91535.1};	--	--	--	--	--	--
Sobic.001G233100.v3.2	84.6893	91.6946	80.506	30.6534	35.9306	35.7862	2454	2887	2187	881	703	1005	-1.32832	6.92274e-59	3.74195e-57	down	Chr01	22730142	22731078	+	Sobic.001G233100	--	--	--	putative glycine-rich cell wall structural protein 1 [Sorghum bicolor]	--	C5X0C1_SORBI SubName: Full=Uncharacterized protein {ECO:0000313|EMBL:EER91545.1};	--	--	--	--	--	--
Sobic.001G233200.v3.2	13.325	14.5677	11.3163	92.158	73.4069	58.0601	314	373	250	2154	1168	1326	2.51327	1.66506e-31	3.61575e-30	up	Chr01	22797373	22798263	+	Sobic.001G233200	--	--	--	hypothetical protein SORBI_3001G233200 [Sorghum bicolor]	--	A0A1B6QKI6_SORBI SubName: Full=Uncharacterized protein {ECO:0000313|EMBL:KXG38431.1};	--	--	--	--	--	--
Sobic.001G233400.v3.2	4.798	5.0965	4.9366	14.4113	14.4634	13.1809	480	554	463	1430	977	1278	1.50404	3.94237e-68	2.67985e-66	up	Chr01	22813474	22822826	-	Sobic.001G233400	--	--	--	putative transporter arsB [Sorghum bicolor]	LSI2_ORYSJ RecName: Full=Silicon efflux transporter LSI2 {ECO:0000303|PubMed:17625566}; AltName: Full=Low silicon protein 2 {ECO:0000303|PubMed:17625566};	A0A1B6QKI0_SORBI RecName: Full=CitMHS domain-containing protein {ECO:0000259|Pfam:PF03600};	At1g02260	GO:0016021,integral component of membrane; GO:0005886,plasma membrane; GO:0055085,transmembrane transport; GO:0006810,transport; GO:0008150,biological_process; GO:0009987,cellular process; GO:0051179,localization; GO:0051234,establishment of localization; GO:0005575,cellular_component; GO:0016020,membrane; GO:0031224,intrinsic component of membrane; GO:0110165,cellular anatomical entity; GO:00719…	PF03600.16:Citrate transporter	--	--	--
Sobic.001G235100.v3.2	0.2414	0.1481	0.103	0.8114	1.2396	0.6477	15	10	6	50	52	39	2.43087	1.38572e-08	7.30542e-08	up	Chr01	23266833	23271755	-	Sobic.001G235100	--	--	--	uncharacterized protein LOC8059304 [Sorghum bicolor]	TRP4_ARATH RecName: Full=Telomere repeat-binding protein 4; AltName: Full=H-protein promoter binding factor-1; Short=AtTBP1; AltName: Full=Telomeric DNA-binding protein 1;	A0A1Z5S712_SORBI RecName: Full=HTH myb-type domain-containing protein {ECO:0000259|PROSITE:PS51294};	At1g17460_2	GO:0000781,chromosome, telomeric region; GO:0005634,nucleus; GO:0003677,DNA binding; GO:0003691,double-stranded telomeric DNA binding; GO:0042162,telomeric DNA binding; GO:0000723,telomere maintenance; GO:0003674,molecular_function; GO:0003676,nucleic acid binding; GO:0005488,binding; GO:0097159,organic cyclic compound binding; GO:1901363,heterocyclic compound binding; GO:0003690,double-stranded …	PF00249.31:Myb-like DNA-binding domain	--	--	--
Sobic.001G235500.v3.2	1.1297	1.326	1.1876	3.7471	3.2493	3.3787	69	88	68	227	134	200	1.51441	2.3835e-16	2.41058e-15	up	Chr01	23744185	23746267	-	Sobic.001G235500	--	K16085 9beta-pimara-7,15-diene oxidase [EC:1.14.14.111] | (RefSeq) 9-beta-pimara-7,15-diene oxidase (A)	ko00904: Diterpenoid biosynthesis; ko01110: Biosynthesis of secondary metabolites	ent-cassadiene C2-hydroxylase [Sorghum bicolor]	C71Z6_MAIZE RecName: Full=Dolabradiene monooxygenase {ECO:0000305}; EC=1.14.14.159 {ECO:0000269|PubMed:29475898}; AltName: Full=Cytochrome P450 71Z16 {ECO:0000303|PubMed:29475898}; Short=ZmCYP71Z16 {ECO:0000303|PubMed:29475898};	C5X0F3_SORBI SubName: Full=Uncharacterized protein {ECO:0000313|EMBL:EER94164.1};	At1g13080	GO:0016021,integral component of membrane; GO:0020037,heme binding; GO:0005506,iron ion binding; GO:0016709,oxidoreductase activity, acting on paired donors, with incorporation or reduction of molecular oxygen, NAD(P)H as one donor, and incorporation of one atom of oxygen; GO:0010333,terpene synthase activity; GO:0006952,defense response; GO:0051502,diterpene phytoalexin biosynthetic process; GO:…	PF00067.22:Cytochrome P450	--	--	--
Sobic.001G235900.v3.2	3.8173	3.5779	3.9003	8.1327	9.7298	8.3438	380	387	364	803	654	805	1.21136	2.4472e-32	5.52826e-31	up	Chr01	23788214	23805403	-	Sobic.001G235900	--	K05681 ATP-binding cassette, subfamily G (WHITE), member 2 | (RefSeq) ABC transporter G family member 14 (A)	ko02010: ABC transporters	hypothetical protein SORBI_3001G235900 [Sorghum bicolor]	AB25G_ORYSJ RecName: Full=ABC transporter G family member 25 {ECO:0000303|PubMed:18299247}; Short=OsABCG25 {ECO:0000303|PubMed:18299247}; AltName: Full=Putative white-brown complex homolog protein 26 {ECO:0000303|PubMed:22996334}; Short=OsWBC26 {ECO:0000303|PubMed:22996334}; Flags: Precursor;	A0A1Z5S7B6_SORBI RecName: Full=ABC transporter domain-containing protein {ECO:0000259|PROSITE:PS50893};	At5g60740	GO:0016021,integral component of membrane; GO:0005524,ATP binding; GO:0042626,ATPase-coupled transmembrane transporter activity; GO:0000166,nucleotide binding; GO:0003674,molecular_function; GO:0005488,binding; GO:0017076,purine nucleotide binding; GO:0030554,adenyl nucleotide binding; GO:0032553,ribonucleotide binding; GO:0032555,purine ribonucleotide binding; GO:0032559,adenyl ribonucleotide bi…	PF00005.27:ABC transporter	--	--	--
Sobic.001G236400.v3.2	7.3127	5.8072	5.7432	14.9166	13.4121	13.8649	474	409	349	959	587	871	1.16489	1.49407e-25	2.52752e-24	up	Chr01	23907329	23913933	+	Sobic.001G236400	--	K13030 cyanohydrin beta-glucosyltransferase [EC:2.4.1.85] | (RefSeq) cyanohydrin beta-glucosyltransferase (A)	ko00460: Cyanoamino acid metabolism; ko01100: Metabolic pathways; ko01110: Biosynthesis of secondary metabolites	UDP-glycosyltransferase 86A1 [Sorghum bicolor]	U86A1_ARATH RecName: Full=UDP-glycosyltransferase 86A1; EC=2.4.1.-;	C5X0G6_SORBI RecName: Full=Glycosyltransferase {ECO:0000256|RuleBase:RU362057}; EC=2.4.1.- {ECO:0000256|RuleBase:RU362057};	At2g36970	GO:0008194,UDP-glycosyltransferase activity; GO:0003674,molecular_function; GO:0003824,catalytic activity; GO:0016740,transferase activity; GO:0016757,transferase activity, transferring glycosyl groups	PF00201.18:UDP-glucoronosyl and UDP-glucosyl transferase	--	--	--
Sobic.001G238100.v3.2	1.0105	0.8043	1.3983	2.7535	2.8718	2.7053	37	32	48	100	71	96	1.38267	1.42494e-07	6.6899e-07	up	Chr01	24465182	24466545	-	Sobic.001G238100	--	K20628 expansin | (RefSeq) expansin-B17 isoform X1 (A)	--	expansin-A31 [Sorghum bicolor]	EXP31_ORYSJ RecName: Full=Expansin-A31; AltName: Full=Alpha-expansin-31; AltName: Full=OsEXP31; AltName: Full=OsEXPA31; AltName: Full=OsaEXPa1.5; Flags: Precursor;	A0A1B6QKL3_SORBI RecName: Full=Expansin {ECO:0000256|RuleBase:RU365023};	At1g20190	GO:0005618,cell wall; GO:0005576,extracellular region; GO:0016020,membrane; GO:0009664,plant-type cell wall organization; GO:0008150,biological_process; GO:0009987,cellular process; GO:0016043,cellular component organization; GO:0045229,external encapsulating structure organization; GO:0071554,cell wall organization or biogenesis; GO:0071555,cell wall organization; GO:0071669,plant-type cell wall…	PF01357.21:Pollen allergen	--	--	--
Sobic.001G238200.v3.2	7.3243	5.1358	6.3776	21.1485	17.4147	19.9726	294	224	240	842	472	777	1.64291	1.59887e-35	4.12251e-34	up	Chr01	24470313	24471749	-	Sobic.001G238200	--	K20628 expansin | (RefSeq) expansin-B17 isoform X1 (A)	--	expansin-A31 [Sorghum bicolor]	EXP31_ORYSJ RecName: Full=Expansin-A31; AltName: Full=Alpha-expansin-31; AltName: Full=OsEXP31; AltName: Full=OsEXPA31; AltName: Full=OsaEXPa1.5; Flags: Precursor;	C5X0I2_SORBI RecName: Full=Expansin {ECO:0000256|RuleBase:RU365023};	At1g20190	GO:0005618,cell wall; GO:0005576,extracellular region; GO:0016020,membrane; GO:0009664,plant-type cell wall organization; GO:0008150,biological_process; GO:0009987,cellular process; GO:0016043,cellular component organization; GO:0045229,external encapsulating structure organization; GO:0071554,cell wall organization or biogenesis; GO:0071555,cell wall organization; GO:0071669,plant-type cell wall…	PF01357.21:Pollen allergen	--	--	--
Sobic.001G238500.v3.2	22.1685	19.6418	20.7527	52.3622	49.1941	47.9341	1234	1188	1083	2891	1849	2586	1.25882	2.76035e-59	1.52138e-57	up	Chr01	24521497	24523728	-	Sobic.001G238500	--	K13691 pathogen-inducible salicylic acid glucosyltransferase [EC:2.4.1.-] | (RefSeq) crocetin glucosyltransferase 2 (A)	--	crocetin glucosyltransferase 2 [Sorghum bicolor]	UGT13_HORVV RecName: Full=UDP-glucosyltransferase UGT13248 {ECO:0000305}; Short=HvUGT13248 {ECO:0000303|PubMed:20521959}; EC=2.4.1.- {ECO:0000269|PubMed:20521959}; AltName: Full=Deoxynivalenol-UDP-glucosyltransferase {ECO:0000303|PubMed:20521959};	C5X0I8_SORBI RecName: Full=Glycosyltransferase {ECO:0000256|RuleBase:RU362057}; EC=2.4.1.- {ECO:0000256|RuleBase:RU362057};	At1g05680	GO:0000166,nucleotide binding; GO:0080043,quercetin 3-O-glucosyltransferase activity; GO:0080044,quercetin 7-O-glucosyltransferase activity; GO:0008194,UDP-glycosyltransferase activity; GO:0098754,detoxification; GO:0003674,molecular_function; GO:0005488,binding; GO:0036094,small molecule binding; GO:0097159,organic cyclic compound binding; GO:1901265,nucleoside phosphate binding; GO:1901363,hete…	PF00201.18:UDP-glucoronosyl and UDP-glucosyl transferase	--	--	--
Sobic.001G239601.v3.2	0.3661	0.876	0.5467	0.8858	1.2289	1.9893	15	39	21	36	34	79	1.19981	0.00193031	0.0047484	up	Chr01	24621215	24622883	-	Sobic.001G239601	--	--	--	hypothetical protein SORBI_3001G239601 [Sorghum bicolor]	USPAL_ARATH RecName: Full=Universal stress protein A-like protein;	A0A1Z5S727_SORBI RecName: Full=Usp domain-containing protein {ECO:0000259|Pfam:PF00582};	At3g11930	GO:0005829,cytosol; GO:0005886,plasma membrane; GO:0016208,AMP binding; GO:0000166,nucleotide binding; GO:0003674,molecular_function; GO:0005488,binding; GO:0017076,purine nucleotide binding; GO:0030554,adenyl nucleotide binding; GO:0032553,ribonucleotide binding; GO:0032555,purine ribonucleotide binding; GO:0032559,adenyl ribonucleotide binding; GO:0036094,small molecule binding; GO:0043167,ion …	PF00582.26:Universal stress protein family	--	--	--
Sobic.001G243150.v3.2	3.5843	2.2948	2.4103	7.8559	9.0011	9.1653	46	32	29	100	78	114	1.65094	2.48853e-10	1.56016e-09	up	Chr01	25137468	25138445	-	Sobic.001G243150	--	--	--	hypothetical protein SORBI_3001G243150 [Sorghum bicolor]	--	A0A1Z5S751_SORBI SubName: Full=Uncharacterized protein {ECO:0000313|EMBL:OQU91748.1};	--	--	--	--	--	--
Sobic.001G243400.v3.2	0.2126	0.4402	0.2834	6.724	6.6897	4.6332	8	18	10	251	170	169	4.25195	3.62003e-43	1.20661e-41	up	Chr01	25200840	25202056	+	Sobic.001G243400	--	--	--	glycine-rich cell wall structural protein 2 [Sorghum bicolor]	--	C5X1F9_SORBI SubName: Full=Uncharacterized protein {ECO:0000313|EMBL:EER91590.1};	--	--	--	--	--	--
Sobic.001G243500.v3.2	14.2861	13.5455	12.9016	39.8813	45.0572	32.5689	463	477	392	1282	986	1023	1.52434	1.21726e-44	4.30688e-43	up	Chr01	25222327	25223374	+	Sobic.001G243500	--	--	--	glycine-rich cell wall structural protein 2 [Sorghum bicolor]	--	A0A1Z5S743_SORBI SubName: Full=Uncharacterized protein {ECO:0000313|EMBL:OQU91750.1};	--	--	--	--	--	--
Sobic.001G243600.v3.2	3.2556	3.6695	2.3411	12.0966	12.2435	8.0393	89	109	60	328	226	213	1.79655	7.94044e-20	9.80297e-19	up	Chr01	25291832	25292715	+	Sobic.001G243600	--	--	--	glycine-rich cell wall structural protein 2 [Sorghum bicolor]	--	A0A1Z5S748_SORBI SubName: Full=Uncharacterized protein {ECO:0000313|EMBL:OQU91751.1};	--	--	--	--	--	--
Sobic.001G244400.v3.2	13.1837	11.3734	13.9903	6.4549	5.4526	7.1506	974	913	969	473	272	512	-1.00626	8.37434e-18	9.16357e-17	down	Chr01	25479888	25482501	+	Sobic.001G244400	--	--	--	hypothetical protein SORBI_3001G244400 [Sorghum bicolor]	IQD19_ARATH RecName: Full=Protein IQ-DOMAIN 19 {ECO:0000303|PubMed:16368012}; Short=AtIQD19 {ECO:0000303|PubMed:16368012}; AltName: Full=Protein FURCA 3 {ECO:0000303|PubMed:10572032};	A0A1Z5S775_SORBI RecName: Full=DUF4005 domain-containing protein {ECO:0000259|Pfam:PF13178};	At4g14750	--	PF13178.6:Protein of unknown function (DUF4005)	--	--	--
Sobic.001G247900.v3.2	13.0561	13.7449	10.9508	50.089	48.2839	49.7927	688	787	541	2618	1718	2543	1.97342	4.3936e-116	8.01279e-114	up	Chr01	26515255	26517299	-	Sobic.001G247900	--	--	--	chitinase 2 [Sorghum bicolor]	CHIT2_TULSB RecName: Full=Chitinase 2; EC=3.2.1.14; AltName: Full=Tulip bulb chitinase-2; Short=TBC-2;	C5X1L1_SORBI RecName: Full=Glyco_hydro_18 domain-containing protein {ECO:0000259|Pfam:PF00704};	--	GO:0008061,chitin binding; GO:0004568,chitinase activity; GO:0006032,chitin catabolic process; GO:0000272,polysaccharide catabolic process; GO:0003674,molecular_function; GO:0005488,binding; GO:0097367,carbohydrate derivative binding; GO:0003824,catalytic activity; GO:0004553,hydrolase activity, hydrolyzing O-glycosyl compounds; GO:0016787,hydrolase activity; GO:0016798,hydrolase activity, acting…	PF00704.28:Glycosyl hydrolases family 18	--	--	--
Sobic.001G248600.v3.2	0.411	0.4574	0.2957	0.1542	0.2265	0.1578	43	52	29	16	16	16	-1.13723	0.00363458	0.00841046	down	Chr01	26782638	26793003	+	Sobic.001G248600	--	K04120 ent-copalyl diphosphate synthase [EC:5.5.1.13] | (RefSeq) ent-copalyl diphosphate synthase 1, chloroplastic isoform X1 (A)	ko00904: Diterpenoid biosynthesis; ko01100: Metabolic pathways; ko01110: Biosynthesis of secondary metabolites	ent-copalyl diphosphate synthase 1, chloroplastic isoform X1 [Sorghum bicolor]	AN1_MAIZE RecName: Full=Ent-copalyl diphosphate synthase AN1, chloroplastic {ECO:0000305}; Short=Ent-CPP synthase {ECO:0000303|PubMed:16307364}; Short=Ent-CPS {ECO:0000303|PubMed:16307364}; EC=5.5.1.13 {ECO:0000269|PubMed:16307364}; AltName: Full=Ent-kaurene synthase A {ECO:0000303|PubMed:7696880}; AltName: Full=Protein ANTHER EAR 1 {ECO:0000303|PubMed:7696880}; Flags: Precursor;	A0A1B6QKU3_SORBI SubName: Full=Uncharacterized protein {ECO:0000313|EMBL:KXG38534.1};	At4g02780	GO:0009507,chloroplast; GO:0009905,ent-copalyl diphosphate synthase activity; GO:0016853,isomerase activity; GO:0000287,magnesium ion binding; GO:0010333,terpene synthase activity; GO:0016102,diterpenoid biosynthetic process; GO:0009686,gibberellin biosynthetic process; GO:0003674,molecular_function; GO:0003824,catalytic activity; GO:0016872,intramolecular lyase activity; GO:0005488,binding; GO:0…	PF01397.21:Terpene synthase, N-terminal domain	--	--	--
Sobic.001G250200.v3.2	1.3098	1.2211	1.5967	3.2928	2.7963	3.1592	77	78	88	192	111	180	1.17557	1.1222e-09	6.58294e-09	up	Chr01	26998413	27003143	+	Sobic.001G250200	--	K13508 glycerol-3-phosphate acyltransferase [EC:2.3.1.15 2.3.1.198] | (RefSeq) glycerol-3-phosphate 2-O-acyltransferase 6 (A)	ko00561: Glycerolipid metabolism; ko00564: Glycerophospholipid metabolism; ko01100: Metabolic pathways; ko01110: Biosynthesis of secondary metabolites	glycerol-3-phosphate 2-O-acyltransferase 6 [Sorghum bicolor]	RAM2_MEDTR RecName: Full=Glycerol-3-phosphate acyltransferase RAM2 {ECO:0000305}; EC=2.3.1.15 {ECO:0000305}; AltName: Full=Protein REQUIRED FOR ARBUSCULAR MYCORRHIZATION 2 {ECO:0000303|PubMed:23122843};	C5WM55_SORBI RecName: Full=PlsC domain-containing protein {ECO:0000259|SMART:SM00563};	At2g38110	GO:0016021,integral component of membrane; GO:0016020,membrane; GO:0090447,glycerol-3-phosphate 2-O-acyltransferase activity; GO:0004366,glycerol-3-phosphate O-acyltransferase activity; GO:0016791,phosphatase activity; GO:0102420,sn-1-glycerol-3-phosphate C16:0-DCA-CoA acyl transferase activity; GO:0036377,arbuscular mycorrhizal association; GO:0010143,cutin biosynthetic process; GO:0046486,glyce…	PF12710.7:haloacid dehalogenase-like hydrolase	--	--	--
Sobic.001G251300.v3.2	3.631	3.8251	4.141	13.3769	8.9287	11.0745	159	182	170	581	264	470	1.53658	2.38592e-23	3.54444e-22	up	Chr01	27148880	27150295	-	Sobic.001G251300	--	K19747 BAHD acyltransferase [EC:2.3.1.-] | (RefSeq) BAHD acyltransferase DCR (A)	--	uncharacterized acetyltransferase At3g50280 [Sorghum bicolor]	Y3028_ARATH RecName: Full=Uncharacterized acetyltransferase At3g50280; EC=2.3.1.-;	A0A1Z5S7J7_SORBI SubName: Full=Uncharacterized protein {ECO:0000313|EMBL:OQU91799.1};	At5g42830	GO:0016747,transferase activity, transferring acyl groups other than amino-acyl groups; GO:0003674,molecular_function; GO:0003824,catalytic activity; GO:0016740,transferase activity; GO:0016746,transferase activity, transferring acyl groups	PF02458.15:Transferase family	--	--	--
Sobic.001G251500.v3.2	1.3778	1.547	1.3227	3.9033	4.4891	3.3123	100	122	90	281	220	233	1.45438	3.01773e-18	3.39998e-17	up	Chr01	27157607	27161128	-	Sobic.001G251500	--	--	--	IQ domain-containing protein IQM4 [Sorghum bicolor]	IQM2_ARATH RecName: Full=IQ domain-containing protein IQM2 {ECO:0000305}; AltName: Full=IQ motif-containing protein 2 {ECO:0000303|Ref.3};	C5WM63_SORBI SubName: Full=Uncharacterized protein {ECO:0000313|EMBL:EER94258.1};	At3g13600	GO:0005737,cytoplasm; GO:0005634,nucleus; GO:0005575,cellular_component; GO:0005622,intracellular anatomical structure; GO:0110165,cellular anatomical entity; GO:0043226,organelle; GO:0043227,membrane-bounded organelle; GO:0043229,intracellular organelle; GO:0043231,intracellular membrane-bounded organelle	--	--	--	--
Sobic.001G254700.v3.2	0.0712	0	0.2279	4.524	2.2152	2.2047	2	0	6	126	42	60	4.94216	1.355e-07	6.38291e-07	up	Chr01	28682631	28683824	+	Sobic.001G254700	--	--	--	TPD1 protein homolog 1B [Sorghum bicolor]	TDL1B_ORYSJ RecName: Full=TPD1 protein homolog 1B {ECO:0000305}; AltName: Full=TPD1-like protein 1B {ECO:0000303|PubMed:18248596}; Short=OsTDL1B {ECO:0000303|PubMed:18248596}; Flags: Precursor;	A0A1B6QKY1_SORBI SubName: Full=Uncharacterized protein {ECO:0000313|EMBL:KXG38580.1};	--	GO:0001709,cell fate determination; GO:0008150,biological_process; GO:0009987,cellular process; GO:0030154,cell differentiation; GO:0032502,developmental process; GO:0045165,cell fate commitment; GO:0048869,cellular developmental process	--	--	--	--
Sobic.001G254800.v3.2	8.6193	7.0845	7.6515	28.9715	22.57	25.1589	608	543	506	2027	1075	1720	1.72079	1.92952e-57	9.9501e-56	up	Chr01	28968664	28971149	+	Sobic.001G254800	--	K20619 cytochrome P450 family 78 subfamily A | (RefSeq) cytochrome P450 78A1 (A)	--	cytochrome P450 78A1 [Sorghum bicolor]	C78A1_MAIZE RecName: Full=Cytochrome P450 78A1; EC=1.14.-.-; AltName: Full=CYPLXXVIII;	C5WMA2_SORBI SubName: Full=Uncharacterized protein {ECO:0000313|EMBL:EER91649.1};	At5g09970	GO:0020037,heme binding; GO:0005506,iron ion binding; GO:0004497,monooxygenase activity; GO:0016705,oxidoreductase activity, acting on paired donors, with incorporation or reduction of molecular oxygen; GO:0090709,regulation of timing of plant organ formation; GO:0003674,molecular_function; GO:0005488,binding; GO:0046906,tetrapyrrole binding; GO:0097159,organic cyclic compound binding; GO:1901363…	PF00067.22:Cytochrome P450	--	--	--
Sobic.001G255700.v3.2	7.5631	6.0562	5.971	1.0807	1.1465	1.7512	254	221	188	36	26	57	-2.28456	2.01241e-24	3.16567e-23	down	Chr01	29427546	29430909	-	Sobic.001G255700	--	--	--	hypothetical protein SORBI_3001G255700 [Sorghum bicolor]	--	A0A1Z5S7D4_SORBI SubName: Full=Uncharacterized protein {ECO:0000313|EMBL:OQU91838.1};	--	--	--	--	--	--
Sobic.001G256700.v3.2	6.2645	5.2155	4.8861	0.3833	0.429	0.5231	346	313	253	21	16	28	-3.60856	8.9301e-52	3.90488e-50	down	Chr01	29945634	29947539	-	Sobic.001G256700	--	K01739 cystathionine gamma-synthase [EC:2.5.1.48] | (RefSeq) probable cystathionine gamma-synthase 2 (A)	ko00270: Cysteine and methionine metabolism; ko00450: Selenocompound metabolism; ko00920: Sulfur metabolism; ko01100: Metabolic pathways; ko01110: Biosynthesis of secondary metabolites; ko01230: Biosynthesis of amino acids	probable cystathionine gamma-synthase 2 [Sorghum bicolor]	CGS1_ARATH RecName: Full=Cystathionine gamma-synthase 1, chloroplastic {ECO:0000305}; Short=AtCGS1 {ECO:0000305}; EC=2.5.1.48 {ECO:0000269|PubMed:9531508}; AltName: Full=METHIONINE OVERACCUMULATION 1 {ECO:0000303|PubMed:10558994}; AltName: Full=O-succinylhomoserine (thiol)-lyase; Flags: Precursor;	C5WMC8_SORBI SubName: Full=Uncharacterized protein {ECO:0000313|EMBL:EER94290.1};	At3g01120	GO:0009507,chloroplast; GO:0009570,chloroplast stroma; GO:0003962,cystathionine gamma-synthase activity; GO:0102028,cystathionine gamma-synthase activity (acts on O-phosphohomoserine); GO:0030170,pyridoxal phosphate binding; GO:0009086,methionine biosynthetic process; GO:0001887,selenium compound metabolic process; GO:0019346,transsulfuration; GO:0003674,molecular_function; GO:0003824,catalytic a…	PF01053.20:Cys/Met metabolism PLP-dependent enzyme	--	--	--
Sobic.001G258300.v3.2	4.0126	3.2584	2.9525	20.5087	19.7663	19.1289	187	165	129	948	622	864	2.53939	1.945e-98	2.64426e-96	up	Chr01	30661673	30663370	-	Sobic.001G258300	--	--	--	GDSL esterase/lipase At5g45910 [Sorghum bicolor]	GDL8_ARATH RecName: Full=GDSL esterase/lipase At1g28590; EC=3.1.1.-; AltName: Full=Extracellular lipase At1g28590; Flags: Precursor;	A0A1Z5S7R7_SORBI SubName: Full=Uncharacterized protein {ECO:0000313|EMBL:OQU91856.1};	At1g28590	GO:0005576,extracellular region; GO:0016788,hydrolase activity, acting on ester bonds; GO:0016042,lipid catabolic process; GO:0003674,molecular_function; GO:0003824,catalytic activity; GO:0016787,hydrolase activity; GO:0006629,lipid metabolic process; GO:0008150,biological_process; GO:0008152,metabolic process; GO:0009056,catabolic process; GO:0044238,primary metabolic process; GO:0071704,organic…	PF00657.22:GDSL-like Lipase/Acylhydrolase	--	--	--
Sobic.001G259600.v3.2	36.3438	32.2958	31.3753	9.9882	9.9737	10.2506	1306	1261	1057	356	242	357	-1.72394	2.79674e-67	1.86716e-65	down	Chr01	31327155	31328316	+	Sobic.001G259600	--	K13464 jasmonate ZIM domain-containing protein | (RefSeq) protein TIFY 11e (A)	ko04075: Plant hormone signal transduction	protein TIFY 11e [Sorghum bicolor]	TI11E_ORYSI RecName: Full=Protein TIFY 11e {ECO:0000305};	C5WN77_SORBI RecName: Full=Tify domain-containing protein {ECO:0000259|PROSITE:PS51320};	--	--	PF06200.14:tify domain	Tify	TF	Tify
Sobic.001G259700.v3.2	81.4844	70.737	68.5268	12.5344	10.34	12.733	2661	2510	2098	406	228	403	-2.62076	5.93461e-147	1.66407e-144	down	Chr01	31345064	31346119	+	Sobic.001G259700	--	K13464 jasmonate ZIM domain-containing protein | (RefSeq) protein TIFY 11e (A)	ko04075: Plant hormone signal transduction	protein TIFY 11e [Sorghum bicolor]	TI11E_ORYSI RecName: Full=Protein TIFY 11e {ECO:0000305};	A0A1B6QL45_SORBI RecName: Full=Tify domain-containing protein {ECO:0000259|PROSITE:PS51320};	--	--	PF06200.14:tify domain	Tify	TF	Tify
Sobic.001G259900.v3.2	4.4619	3.4441	3.6334	1.4511	0.7105	0.6435	93	78	71	30	10	13	-2.01022	4.41196e-09	2.44188e-08	down	Chr01	31385111	31385784	+	Sobic.001G259900	--	K13464 jasmonate ZIM domain-containing protein | (RefSeq) protein TIFY 11e (A)	ko04075: Plant hormone signal transduction	protein TIFY 11e [Sorghum bicolor]	TI11E_ORYSI RecName: Full=Protein TIFY 11e {ECO:0000305};	A0A1B6QL30_SORBI RecName: Full=Tify domain-containing protein {ECO:0000259|PROSITE:PS51320};	At3g43440	--	PF06200.14:tify domain	Tify	TF	Tify
Sobic.001G261440.v3.2	201.543	225.366	241.83	89.2722	74.9962	109.35	2786	3385	3134	1224	700	1465	-1.28362	4.54549e-12	3.33544e-11	down	Chr01	34373958	34374690	-	Sobic.001G261440	--	--	--	hypothetical protein SORBI_3001G261440 [Sorghum bicolor]	--	A0A1Z5S818_SORBI SubName: Full=Uncharacterized protein {ECO:0000313|EMBL:OQU91885.1};	--	--	--	--	--	--
Sobic.001G261600.v3.2	60.4216	64.0301	55.61	137.963	137.055	138.125	3354	3862	2894	7596	5137	7431	1.19957	2.84931e-76	2.39384e-74	up	Chr01	45856563	45861096	+	Sobic.001G261600	--	--	--	probable glucan 1,3-beta-glucosidase A [Sorghum bicolor]	--	C5WN99_SORBI RecName: Full=Mannan endo-1,4-beta-mannosidase {ECO:0000256|ARBA:ARBA00012706}; EC=3.2.1.78 {ECO:0000256|ARBA:ARBA00012706};	SPBC1105.05	GO:0015629,actin cytoskeleton; GO:0005737,cytoplasm; GO:0051015,actin filament binding; GO:0016985,mannan endo-1,4-beta-mannosidase activity; GO:0051017,actin filament bundle assembly; GO:0005975,carbohydrate metabolic process; GO:0016477,cell migration; GO:0007163,establishment or maintenance of cell polarity; GO:0003674,molecular_function; GO:0003779,actin binding; GO:0005488,binding; GO:000551…	PF00150.18:Cellulase (glycosyl hydrolase family 5)	--	--	--
Sobic.001G264500.v3.2	0.2614	0.1481	0.236	1.1557	0.8041	1.0997	13	8	11	57	27	53	2.26792	5.1147e-08	2.53385e-07	up	Chr01	49414202	49415809	+	Sobic.001G264500	--	K15397 3-ketoacyl-CoA synthase [EC:2.3.1.199] | (RefSeq) 3-ketoacyl-CoA synthase 1 (A)	ko00062: Fatty acid elongation; ko01100: Metabolic pathways; ko01110: Biosynthesis of secondary metabolites; ko04626: Plant-pathogen interaction	3-ketoacyl-CoA synthase 1 [Sorghum bicolor]	KCS1_ARATH RecName: Full=3-ketoacyl-CoA synthase 1 {ECO:0000303|PubMed:10074711}; Short=KCS-1 {ECO:0000303|PubMed:10074711}; EC=2.3.1.199 {ECO:0000269|PubMed:10074711, ECO:0000269|PubMed:16765910}; AltName: Full=Very long-chain fatty acid condensing enzyme 1 {ECO:0000303|PubMed:10074711}; Short=VLCFA condensing enzyme 1 {ECO:0000303|PubMed:10074711};	C5WNZ0_SORBI RecName: Full=3-ketoacyl-CoA synthase {ECO:0000256|PIRNR:PIRNR036417}; EC=2.3.1.- {ECO:0000256|PIRNR:PIRNR036417};	At1g01120	GO:0022626,cytosolic ribosome; GO:0005783,endoplasmic reticulum; GO:0005789,endoplasmic reticulum membrane; GO:0016021,integral component of membrane; GO:0016020,membrane; GO:0102336,3-oxo-arachidoyl-CoA synthase activity; GO:0102337,3-oxo-cerotoyl-CoA synthase activity; GO:0102338,3-oxo-lignoceronyl-CoA synthase activity; GO:0009922,fatty acid elongase activity; GO:0102756,very-long-chain 3-keto…	PF08392.12:FAE1/Type III polyketide synthase-like protein	--	--	--
Sobic.001G264700.v3.2	44.9667	39.4641	43.2729	90.3301	75.2385	90.9024	1595	1521	1439	3178	1802	3125	1.01072	1.27084e-28	2.46392e-27	up	Chr01	49578192	49579338	+	Sobic.001G264700	--	K01802 peptidylprolyl isomerase [EC:5.2.1.8] | (RefSeq) peptidyl-prolyl cis-trans isomerase (A)	--	peptidyl-prolyl cis-trans isomerase [Sorghum bicolor]	CYPH_CATRO RecName: Full=Peptidyl-prolyl cis-trans isomerase {ECO:0000255|RuleBase:RU363019, ECO:0000303|PubMed:24939849}; Short=PPIase {ECO:0000255|RuleBase:RU363019, ECO:0000303|PubMed:24939849}; EC=5.2.1.8 {ECO:0000255|RuleBase:RU363019, ECO:0000269|PubMed:24939849}; AltName: Full=Cyclophilin {ECO:0000303|PubMed:24939849, ECO:0000303|Ref.1}; Short=Cyp {ECO:0000303|PubMed:24939849}; AltName: Fu…	C5WNZ3_SORBI RecName: Full=Peptidyl-prolyl cis-trans isomerase {ECO:0000256|RuleBase:RU363019}; Short=PPIase {ECO:0000256|RuleBase:RU363019}; EC=5.2.1.8 {ECO:0000256|RuleBase:RU363019};	At2g16600	GO:0005737,cytoplasm; GO:0003755,peptidyl-prolyl cis-trans isomerase activity; GO:0006457,protein folding; GO:0000413,protein peptidyl-prolyl isomerization; GO:0061083,regulation of protein refolding; GO:0003674,molecular_function; GO:0003824,catalytic activity; GO:0016853,isomerase activity; GO:0016859,cis-trans isomerase activity; GO:0140096,catalytic activity, acting on a protein; GO:0008150,b…	PF00160.21:Cyclophilin type peptidyl-prolyl cis-trans isomerase/CLD	--	--	--
Sobic.001G264800.v3.2	3.4177	3.1108	2.9645	6.0584	7.0084	7.479	91	90	74	160	126	193	1.11393	2.98646e-09	1.68534e-08	up	Chr01	49722393	49725087	+	Sobic.001G264800	--	--	--	hypothetical protein SORBI_3001G264800 [Sorghum bicolor]	--	A0A1Z5S7R9_SORBI SubName: Full=Uncharacterized protein {ECO:0000313|EMBL:OQU91961.1};	--	--	PF13323.6:N-terminal domain with HPIH motif	--	--	--
Sobic.001G267600.v3.2	28.5097	26.1014	23.1761	9.9456	10.233	11.8674	1341	1334	1022	464	325	541	-1.27534	6.72069e-34	1.59533e-32	down	Chr01	51029637	51031742	-	Sobic.001G267600	--	--	--	hypothetical protein SORBI_3001G267600, partial [Sorghum bicolor]	THLP1_ARATH RecName: Full=Thaumatin-like protein 1 {ECO:0000303|PubMed:15988566}; Short=AtTLP1 {ECO:0000303|PubMed:15988566}; Flags: Precursor;	A0A1Z5S810_SORBI SubName: Full=Uncharacterized protein {ECO:0000313|EMBL:OQU91969.1}; Flags: Fragment;	At4g36010	GO:0005576,extracellular region; GO:0006952,defense response; GO:0009617,response to bacterium; GO:0009723,response to ethylene; GO:0006950,response to stress; GO:0008150,biological_process; GO:0050896,response to stimulus; GO:0009605,response to external stimulus; GO:0009607,response to biotic stimulus; GO:0043207,response to external biotic stimulus; GO:0044419,biological process involved in in…	PF00314.17:Thaumatin family	--	--	--
Sobic.001G267701.v3.2	54.9839	60.0626	51.2669	16.5978	14.6986	14.9504	1867	2216	1632	559	337	492	-1.84066	8.65872e-91	1.04426e-88	down	Chr01	51065523	51066656	-	Sobic.001G267701	--	--	--	hypothetical protein SORBI_3001G267701 [Sorghum bicolor]	--	A0A1Z5S7Q6_SORBI SubName: Full=Uncharacterized protein {ECO:0000313|EMBL:OQU91970.1};	--	GO:0003676,nucleic acid binding; GO:0008270,zinc ion binding; GO:0003674,molecular_function; GO:0005488,binding; GO:0097159,organic cyclic compound binding; GO:1901363,heterocyclic compound binding; GO:0043167,ion binding; GO:0043169,cation binding; GO:0046872,metal ion binding; GO:0046914,transition metal ion binding	--	--	--	--
Sobic.001G272700.v3.2	4.9527	4.2483	4.1288	12.7741	12.9607	13.594	206	192	161	527	364	548	1.56326	8.40788e-36	2.188e-34	up	Chr01	52708098	52709442	-	Sobic.001G272700	--	--	--	uncharacterized protein LOC8083603 [Sorghum bicolor]	--	C5WPS9_SORBI SubName: Full=Uncharacterized protein {ECO:0000313|EMBL:EER94376.1};	--	--	PF12937.7:F-box-like	--	--	--
Sobic.001G272900.v3.2	0.7186	0.8617	0.4878	2.7004	2.6767	2.5164	33	43	21	123	83	112	1.92465	1.26366e-13	1.06565e-12	up	Chr01	52754506	52755990	-	Sobic.001G272900	--	K09561 STIP1 homology and U-box containing protein 1 [EC:2.3.2.27] | (RefSeq) E3 ubiquitin-protein ligase CHIP (A)	ko04120: Ubiquitin mediated proteolysis; ko04141: Protein processing in endoplasmic reticulum	hypothetical protein SORBI_3001G272900 [Sorghum bicolor]	PUB21_ARATH RecName: Full=U-box domain-containing protein 21; EC=2.3.2.27; AltName: Full=Plant U-box protein 21; AltName: Full=RING-type E3 ubiquitin transferase PUB21 {ECO:0000305};	A0A1B6QLD1_SORBI RecName: Full=RING-type E3 ubiquitin transferase {ECO:0000256|ARBA:ARBA00012483}; EC=2.3.2.27 {ECO:0000256|ARBA:ARBA00012483};	At5g37490	GO:0004842,ubiquitin-protein transferase activity; GO:0010200,response to chitin; GO:0003674,molecular_function; GO:0003824,catalytic activity; GO:0016740,transferase activity; GO:0019787,ubiquitin-like protein transferase activity; GO:0140096,catalytic activity, acting on a protein; GO:0008150,biological_process; GO:0010033,response to organic substance; GO:0010243,response to organonitrogen com…	PF04564.15:U-box domain	--	--	--
Sobic.001G277600.v3.2	0.4286	0.5635	0.5116	0.9362	1.1787	1.0634	42	60	47	91	78	101	1.07348	8.83149e-06	3.27097e-05	up	Chr01	54123919	54128391	+	Sobic.001G277600	--	K13430 serine/threonine-protein kinase PBS1 [EC:2.7.11.1] | (RefSeq) serine/threonine-protein kinase PBS1 (A)	ko04626: Plant-pathogen interaction	cysteine-rich receptor-like protein kinase 10 [Sorghum bicolor]	CRK10_ORYSJ RecName: Full=Cysteine-rich receptor-like protein kinase 10 {ECO:0000305}; Short=Cysteine-rich RLK10 {ECO:0000305}; EC=2.7.11.- {ECO:0000305}; Flags: Precursor;	A0A1B6QLG6_SORBI SubName: Full=Uncharacterized protein {ECO:0000313|EMBL:KXG38772.1};	At4g23180	GO:0016021,integral component of membrane; GO:0005886,plasma membrane; GO:0005524,ATP binding; GO:0004674,protein serine/threonine kinase activity; GO:0042742,defense response to bacterium; GO:0006468,protein phosphorylation; GO:0000166,nucleotide binding; GO:0003674,molecular_function; GO:0005488,binding; GO:0017076,purine nucleotide binding; GO:0030554,adenyl nucleotide binding; GO:0032553,ribo…	PF07714.17:Protein tyrosine kinase	--	--	--
Sobic.001G280000.v3.2	1.3658	1.6815	1.7974	15.058	13.5817	15.0444	77	103	95	842	517	822	3.17901	8.88665e-120	1.70381e-117	up	Chr01	54748138	54753295	+	Sobic.001G280000	--	K16296 serine carboxypeptidase-like clade I [EC:3.4.16.-] | (RefSeq) serine carboxypeptidase-like 2 (A)	--	serine carboxypeptidase-like 2 [Sorghum bicolor]	SCP18_ARATH RecName: Full=Serine carboxypeptidase-like 18; EC=3.4.16.-; Flags: Precursor;	C5WQK1_SORBI SubName: Full=Uncharacterized protein {ECO:0000313|EMBL:EER91848.1};	At1g73270	GO:0005576,extracellular region; GO:0004185,serine-type carboxypeptidase activity; GO:0016747,transferase activity, transferring acyl groups other than amino-acyl groups; GO:0019748,secondary metabolic process; GO:0003674,molecular_function; GO:0003824,catalytic activity; GO:0004180,carboxypeptidase activity; GO:0008233,peptidase activity; GO:0008236,serine-type peptidase activity; GO:0008238,exo…	PF00450.22:Serine carboxypeptidase	--	--	--
Sobic.001G280200.v3.2	3.1447	3.5609	2.9504	8.5821	11.2655	9.1566	191	235	168	517	462	539	1.57875	8.02983e-34	1.89207e-32	up	Chr01	54918502	54922383	+	Sobic.001G280200	--	K16296 serine carboxypeptidase-like clade I [EC:3.4.16.-] | (RefSeq) serine carboxypeptidase-like 18 isoform X1 (A)	--	hypothetical protein SORBI_3001G280200 [Sorghum bicolor]	SCP18_ARATH RecName: Full=Serine carboxypeptidase-like 18; EC=3.4.16.-; Flags: Precursor;	A0A1B6QLJ0_SORBI SubName: Full=Uncharacterized protein {ECO:0000313|EMBL:KXG38792.1};	At1g73280	GO:0005576,extracellular region; GO:0004185,serine-type carboxypeptidase activity; GO:0016747,transferase activity, transferring acyl groups other than amino-acyl groups; GO:0019748,secondary metabolic process; GO:0003674,molecular_function; GO:0003824,catalytic activity; GO:0004180,carboxypeptidase activity; GO:0008233,peptidase activity; GO:0008236,serine-type peptidase activity; GO:0008238,exo…	PF00450.22:Serine carboxypeptidase	--	--	--
Sobic.001G281300.v3.2	39.3152	38.344	33.2046	118.537	113.51	120.802	3583	3797	2837	10715	6985	10670	1.67211	2.71444e-117	5.0742e-115	up	Chr01	55101626	55105195	-	Sobic.001G281300	--	K23872 putative homogalacturonan methyltransferase [EC:2.1.1.-] | (RefSeq) probable methyltransferase PMT13 (A)	--	probable methyltransferase PMT21 isoform X1 [Sorghum bicolor]	PMTL_ARATH RecName: Full=Probable methyltransferase PMT21; EC=2.1.1.-; AltName: Full=Protein EARLY-RESPONSIVE TO DEHYDRATION 3;	C5WQL4_SORBI RecName: Full=Methyltransferase {ECO:0000256|RuleBase:RU366043}; EC=2.1.1.- {ECO:0000256|RuleBase:RU366043};	At1g31850	GO:0005737,cytoplasm; GO:0005789,endoplasmic reticulum membrane; GO:0005768,endosome; GO:0005794,Golgi apparatus; GO:0000138,Golgi trans cisterna; GO:0016021,integral component of membrane; GO:0005802,trans-Golgi network; GO:0008168,methyltransferase activity; GO:0032259,methylation; GO:0003674,molecular_function; GO:0003824,catalytic activity; GO:0016740,transferase activity; GO:0016741,transfer…	PF03141.16:Putative S-adenosyl-L-methionine-dependent methyltransferase	--	--	--
Sobic.001G284900.v3.2	16.9689	17.7555	20.5161	8.682	7.2009	8.3009	869	988	985	441	249	412	-1.18183	1.08467e-26	1.9434e-25	down	Chr01	55814814	55817176	+	Sobic.001G284900	--	--	--	protein rpi-1 [Sorghum bicolor]	--	C5WQP6_SORBI SubName: Full=Uncharacterized protein {ECO:0000313|EMBL:EER91870.1};	At5g66230	--	--	--	--	--
Sobic.001G288200.v3.2	3.519	2.9979	3.1195	12.5613	11.0571	12.0702	148	137	123	524	314	492	1.89533	1.49722e-43	5.05807e-42	up	Chr01	56462610	56468633	-	Sobic.001G288200	--	K22389 phospholipase A1 [EC:3.1.1.32] | (RefSeq) phospholipase A(1) LCAT3 (A)	ko00564: Glycerophospholipid metabolism; ko00592: alpha-Linolenic acid metabolism; ko01100: Metabolic pathways; ko01110: Biosynthesis of secondary metabolites	lecithin-cholesterol acyltransferase-like 1 [Sorghum bicolor]	LCAT1_ORYSJ RecName: Full=Lecithin-cholesterol acyltransferase-like 1; EC=2.3.1.-;	C5WRB6_SORBI SubName: Full=Uncharacterized protein {ECO:0000313|EMBL:EER94448.1};	At1g27480	GO:0008374,O-acyltransferase activity; GO:0004806,triglyceride lipase activity; GO:0006629,lipid metabolic process; GO:0003674,molecular_function; GO:0003824,catalytic activity; GO:0016740,transferase activity; GO:0016746,transferase activity, transferring acyl groups; GO:0016747,transferase activity, transferring acyl groups other than amino-acyl groups; GO:0016298,lipase activity; GO:0016787,hy…	PF02450.15:Lecithin:cholesterol acyltransferase	--	--	--
Sobic.001G290400.v3.2	9.898	10.4478	9.2401	34.5567	31.7031	31.9934	633	726	554	2192	1369	1983	1.73368	3.98297e-96	5.22491e-94	up	Chr01	56734176	56737254	-	Sobic.001G290400	--	--	--	NAC domain-containing protein 71 [Sorghum bicolor]	NAC71_ARATH RecName: Full=NAC domain-containing protein 71 {ECO:0000303|PubMed:15029955}; Short=ANAC071 {ECO:0000303|PubMed:15029955};	C5WRD2_SORBI RecName: Full=NAC domain-containing protein {ECO:0000259|PROSITE:PS51005};	At4g17980	GO:0005634,nucleus; GO:0003700,DNA-binding transcription factor activity; GO:0043565,sequence-specific DNA binding; GO:0051301,cell division; GO:0071365,cellular response to auxin stimulus; GO:0003674,molecular_function; GO:0140110,transcription regulator activity; GO:0003676,nucleic acid binding; GO:0003677,DNA binding; GO:0005488,binding; GO:0097159,organic cyclic compound binding; GO:1901363,h…	PF02365.15:No apical meristem (NAM) protein	NAC	TF	NAC
Sobic.001G291500.v3.2	2.2741	2.7565	4.6739	6.0394	6.6537	7.2109	41	54	79	108	81	126	1.04457	4.11568e-05	0.000137734	up	Chr01	56838450	56839259	+	Sobic.001G291500	--	--	--	hypothetical protein SORBI_3001G291500 [Sorghum bicolor]	--	A0A1B6QLS9_SORBI SubName: Full=Uncharacterized protein {ECO:0000313|EMBL:KXG38881.1};	--	--	--	--	--	--
Sobic.001G291600.v3.2	21.0339	19.3358	18.5935	55.5633	50.3969	41.7091	1740	1738	1442	4559	2815	3344	1.32502	7.52258e-46	2.7573e-44	up	Chr01	56854550	56857415	+	Sobic.001G291600	--	--	--	protein WIR1B-like [Sorghum bicolor]	--	A0A1B6QLT5_SORBI SubName: Full=Uncharacterized protein {ECO:0000313|EMBL:KXG38883.1};	--	--	--	--	--	--
Sobic.001G292100.v3.2	1.4189	1.1598	1.3741	0.7059	0.5807	0.4623	152	135	138	75	42	48	-1.17142	1.67246e-07	7.77223e-07	down	Chr01	56888776	56894324	+	Sobic.001G292100	--	--	--	VAN3-binding protein [Sorghum bicolor]	VAB_ARATH RecName: Full=VAN3-binding protein {ECO:0000303|PubMed:19363154}; AltName: Full=Protein FORKED 1;	A0A1B6QLW0_SORBI SubName: Full=Uncharacterized protein {ECO:0000313|EMBL:KXG38885.1};	At4g17350	GO:0009734,auxin-activated signaling pathway; GO:0010305,leaf vascular tissue pattern formation; GO:0010087,phloem or xylem histogenesis; GO:0009733,response to auxin; GO:0007154,cell communication; GO:0007165,signal transduction; GO:0008150,biological_process; GO:0009719,response to endogenous stimulus; GO:0009725,response to hormone; GO:0009755,hormone-mediated signaling pathway; GO:0009987,cel…	PF05703.11:Auxin canalisation	--	--	--
Sobic.001G293450.v3.2	0.4135	0.4947	1.235	5.4614	5.083	4.2239	10	13	28	131	83	99	2.80518	7.35423e-18	8.0828e-17	up	Chr01	57104090	57106796	+	Sobic.001G293450	--	--	--	hypothetical protein SORBI_3001G293450 [Sorghum bicolor]	--	A0A1Z5S870_SORBI SubName: Full=Uncharacterized protein {ECO:0000313|EMBL:OQU92120.1};	--	--	PF06639.11:Basal layer antifungal peptide (BAP)	--	--	--
Sobic.001G293800.v3.2	56.6562	54.1659	58.9651	23.0716	20.5783	24.661	3788	3935	3696	1530	929	1598	-1.30784	5.76942e-58	3.03802e-56	down	Chr01	57202185	57205254	+	Sobic.001G293800	--	K01177 beta-amylase [EC:3.2.1.2] | (RefSeq) beta-amylase 3, chloroplastic (A)	ko00500: Starch and sucrose metabolism; ko01100: Metabolic pathways; ko01110: Biosynthesis of secondary metabolites	beta-amylase 3, chloroplastic [Sorghum bicolor]	BAM3_ARATH RecName: Full=Beta-amylase 3, chloroplastic; EC=3.2.1.2; AltName: Full=1,4-alpha-D-glucan maltohydrolase; AltName: Full=Beta-amylase 8; AltName: Full=Chloroplast beta-amylase; Short=CT-BMY; Flags: Precursor;	C5WRG3_SORBI RecName: Full=Beta-amylase {ECO:0000256|ARBA:ARBA00012594, ECO:0000256|RuleBase:RU000509}; EC=3.2.1.2 {ECO:0000256|ARBA:ARBA00012594, ECO:0000256|RuleBase:RU000509};	At4g17090	GO:0009570,chloroplast stroma; GO:0005829,cytosol; GO:0102229,amylopectin maltohydrolase activity; GO:0016161,beta-amylase activity; GO:0000024,maltose biosynthetic process; GO:0009409,response to cold; GO:0005983,starch catabolic process; GO:0003674,molecular_function; GO:0003824,catalytic activity; GO:0004553,hydrolase activity, hydrolyzing O-glycosyl compounds; GO:0016787,hydrolase activity; G…	PF01373.17:Glycosyl hydrolase family 14	--	--	--
Sobic.001G295700.v3.2	11.8839	12.893	11.9144	3.5824	3.1726	3.9119	699	824	657	209	126	223	-1.77007	8.9511e-51	3.76719e-49	down	Chr01	57443075	57444976	+	Sobic.001G295700	--	K16818 phospholipase A1 [EC:3.1.1.32] | (RefSeq) phospholipase A(1) DAD1, chloroplastic (A)	ko00564: Glycerophospholipid metabolism; ko00592: alpha-Linolenic acid metabolism; ko01100: Metabolic pathways; ko01110: Biosynthesis of secondary metabolites	phospholipase A1-Ibeta2, chloroplastic [Sorghum bicolor]	PLA14_ARATH RecName: Full=Phospholipase A1-Ibeta2, chloroplastic; EC=3.1.1.-; Flags: Precursor;	C5WRI0_SORBI RecName: Full=Lipase_3 domain-containing protein {ECO:0000259|Pfam:PF01764};	At4g16820	GO:0009507,chloroplast; GO:0047714,galactolipase activity; GO:0008970,phospholipase A1 activity; GO:0004620,phospholipase activity; GO:0004806,triglyceride lipase activity; GO:0016042,lipid catabolic process; GO:0003674,molecular_function; GO:0003824,catalytic activity; GO:0016298,lipase activity; GO:0016787,hydrolase activity; GO:0016788,hydrolase activity, acting on ester bonds; GO:0052689,carb…	PF01764.25:Lipase (class 3)	--	--	--
Sobic.001G296300.v3.2	95.6913	85.1415	86.4783	22.7509	20.787	23.2434	2468	2386	2091	582	362	581	-1.99432	9.51183e-115	1.66695e-112	down	Chr01	57535767	57536600	+	Sobic.001G296300	--	K09286 EREBP-like factor | (RefSeq) ethylene-responsive transcription factor ERF104 (A)	--	ethylene-responsive transcription factor ERF104 [Sorghum bicolor]	ERF5_TOBAC RecName: Full=Ethylene-responsive transcription factor 5; AltName: Full=Ethylene-responsive element-binding factor 4; Short=EREBP-4; AltName: Full=Ethylene-responsive element-binding factor 5 homolog; AltName: Full=NtERF4;	A0A1Z5S8A1_SORBI RecName: Full=AP2/ERF domain-containing protein {ECO:0000259|PROSITE:PS51032};	At5g61600	GO:0005634,nucleus; GO:0003677,DNA binding; GO:0003700,DNA-binding transcription factor activity; GO:0006952,defense response; GO:0009873,ethylene-activated signaling pathway; GO:0003674,molecular_function; GO:0003676,nucleic acid binding; GO:0005488,binding; GO:0097159,organic cyclic compound binding; GO:1901363,heterocyclic compound binding; GO:0140110,transcription regulator activity; GO:00069…	PF00847.20:AP2 domain	AP2/ERF-ERF	TF	AP2/ERF->AP2/ERF-ERF
Sobic.001G296400.v3.2	4.4247	4.6654	4.3627	1.9744	1.7989	1.7136	357	409	330	158	98	134	-1.28928	6.45021e-20	8.01169e-19	down	Chr01	57563732	57580806	+	Sobic.001G296400	--	K01074 palmitoyl-protein thioesterase [EC:3.1.2.22] | (RefSeq) palmitoyl-protein thioesterase 1 isoform X1 (A)	ko00062: Fatty acid elongation; ko01100: Metabolic pathways; ko01212: Fatty acid metabolism	palmitoyl-protein thioesterase 1 isoform X1 [Sorghum bicolor]	--	A0A1Z5S883_SORBI SubName: Full=Uncharacterized protein {ECO:0000313|EMBL:OQU92131.1};	At3g60340	GO:0043231,intracellular membrane-bounded organelle; GO:0016790,thiolester hydrolase activity; GO:0003674,molecular_function; GO:0003824,catalytic activity; GO:0016787,hydrolase activity; GO:0016788,hydrolase activity, acting on ester bonds; GO:0005575,cellular_component; GO:0005622,intracellular anatomical structure; GO:0043226,organelle; GO:0043227,membrane-bounded organelle; GO:0043229,intrace…	PF02089.15:Palmitoyl protein thioesterase	--	--	--
Sobic.001G303600.v3.2	0.6964	0.7283	0.498	0.3192	0.2579	0.3185	88	100	59	40	22	39	-1.08975	0.000112564	0.00034821	down	Chr01	58666517	58686058	+	Sobic.001G303600	--	K13447 respiratory burst oxidase [EC:1.6.3.- 1.11.1.-] | (RefSeq) respiratory burst oxidase homolog protein F (A)	ko04016: MAPK signaling pathway - plant; ko04626: Plant-pathogen interaction	respiratory burst oxidase homolog protein F [Sorghum bicolor]	RBOHF_ARATH RecName: Full=Respiratory burst oxidase homolog protein F; EC=1.11.1.-; EC=1.6.3.-; AltName: Full=Cytochrome b245 beta chain homolog RbohAp108; AltName: Full=NADPH oxidase RBOHF; Short=AtRBOHF;	A0A1Z5S8L5_SORBI RecName: Full=FAD-binding FR-type domain-containing protein {ECO:0000259|PROSITE:PS51384};	At1g64060	GO:0016021,integral component of membrane; GO:0005886,plasma membrane; GO:0005509,calcium ion binding; GO:0016174,NAD(P)H oxidase H2O2-forming activity; GO:0004601,peroxidase activity; GO:0009738,abscisic acid-activated signaling pathway; GO:0033500,carbohydrate homeostasis; GO:0052542,defense response by callose deposition; GO:0009873,ethylene-activated signaling pathway; GO:0050665,hydrogen per…	PF08030.12:Ferric reductase NAD binding domain	--	--	--
Sobic.001G303900.v3.2	19.371	20.5759	17.7741	46.1885	56.7811	49.2011	1252	1445	1077	2961	2478	3082	1.39595	9.76327e-66	6.20424e-64	up	Chr01	58760776	58765082	+	Sobic.001G303900	--	K01087 trehalose 6-phosphate phosphatase [EC:3.1.3.12] | (RefSeq) probable trehalose-phosphate phosphatase 2 (A)	ko00500: Starch and sucrose metabolism; ko01100: Metabolic pathways; ko01110: Biosynthesis of secondary metabolites	probable trehalose-phosphate phosphatase 2 [Sorghum bicolor]	TPP2_ORYSJ RecName: Full=Probable trehalose-phosphate phosphatase 2; Short=OsTPP2; EC=3.1.3.12; AltName: Full=Trehalose 6-phosphate phosphatase;	C5WSJ2_SORBI RecName: Full=Trehalose 6-phosphate phosphatase {ECO:0000256|RuleBase:RU361117}; EC=3.1.3.12 {ECO:0000256|RuleBase:RU361117};	At4g22590	GO:0004805,trehalose-phosphatase activity; GO:0005992,trehalose biosynthetic process; GO:0003674,molecular_function; GO:0003824,catalytic activity; GO:0016787,hydrolase activity; GO:0016788,hydrolase activity, acting on ester bonds; GO:0016791,phosphatase activity; GO:0019203,carbohydrate phosphatase activity; GO:0042578,phosphoric ester hydrolase activity; GO:0005975,carbohydrate metabolic proce…	PF02358.16:Trehalose-phosphatase	--	--	--
Sobic.001G304201.v3.2	273.053	268.317	265.223	118.957	109.335	126.631	5818	6212	5298	2514	1573	2615	-1.17998	1.7801e-60	1.00836e-58	down	Chr01	58813600	58814288	+	Sobic.001G304201	--	--	--	cortical cell-delineating protein [Sorghum bicolor]	CCDP_MAIZE RecName: Full=Cortical cell-delineating protein; AltName: Full=Root-specific protein ZRP3; Flags: Precursor;	A0A1Z5S8B9_SORBI RecName: Full=AAI domain-containing protein {ECO:0000259|SMART:SM00499};	At5g46900	--	PF14547.6:Hydrophobic seed protein	--	--	--
Sobic.001G304300.v3.2	9.6733	8.6119	7.2859	3.6224	3.9178	3.1369	245	237	173	91	67	77	-1.26685	8.60927e-12	6.1839e-11	down	Chr01	58819754	58820572	+	Sobic.001G304300	--	--	--	putative lipid-binding protein AIR1 [Sorghum bicolor]	ERLL3_ARATH RecName: Full=pEARLI1-like lipid transfer protein 3; Flags: Precursor;	C5WSJ6_SORBI RecName: Full=AAI domain-containing protein {ECO:0000259|SMART:SM00499};	At4g12500	GO:0005618,cell wall; GO:0005576,extracellular region; GO:0005575,cellular_component; GO:0030312,external encapsulating structure; GO:0071944,cell periphery; GO:0110165,cellular anatomical entity	PF14547.6:Hydrophobic seed protein	--	--	--
Sobic.001G305800.v3.2	5.0796	5.5008	6.3241	14.1038	13.0287	13.1608	317	373	370	873	549	796	1.25812	1.48707e-31	3.24494e-30	up	Chr01	58991748	58995121	+	Sobic.001G305800	--	K09561 STIP1 homology and U-box containing protein 1 [EC:2.3.2.27] | (RefSeq) E3 ubiquitin-protein ligase CHIP (A)	ko04120: Ubiquitin mediated proteolysis; ko04141: Protein processing in endoplasmic reticulum	U-box domain-containing protein 36 isoform X2 [Sorghum bicolor]	PUB36_ARATH RecName: Full=U-box domain-containing protein 36; EC=2.3.2.27; AltName: Full=Plant U-box protein 36; AltName: Full=RING-type E3 ubiquitin transferase PUB36 {ECO:0000305};	A0A1Z5S8D9_SORBI RecName: Full=U-box domain-containing protein {ECO:0000259|PROSITE:PS51698};	At3g61390	GO:0004842,ubiquitin-protein transferase activity; GO:0003674,molecular_function; GO:0003824,catalytic activity; GO:0016740,transferase activity; GO:0019787,ubiquitin-like protein transferase activity; GO:0140096,catalytic activity, acting on a protein	PF04564.15:U-box domain	--	--	--
Sobic.001G306600.v3.2	0.4517	0.4874	0.4071	1.2092	0.9458	1.0848	58	68	49	154	82	135	1.27498	5.85683e-09	3.19738e-08	up	Chr01	59131387	59137186	+	Sobic.001G306600	--	K13545 red chlorophyll catabolite reductase [EC:1.3.7.12] | (RefSeq) red chlorophyll catabolite reductase (A)	ko00860: Porphyrin metabolism; ko01110: Biosynthesis of secondary metabolites	hypothetical protein SORBI_3001G306600 [Sorghum bicolor]	RCCR_HORVU RecName: Full=Red chlorophyll catabolite reductase; Short=RCC reductase; EC=1.3.7.12 {ECO:0000269|PubMed:12223836}; AltName: Full=HvRCCR; Flags: Fragment;	A0A1Z5S8F4_SORBI SubName: Full=Uncharacterized protein {ECO:0000313|EMBL:OQU92188.1};	At4g37000	GO:0009570,chloroplast stroma; GO:0051743,red chlorophyll catabolite reductase activity; GO:0015996,chlorophyll catabolic process; GO:0003674,molecular_function; GO:0003824,catalytic activity; GO:0016491,oxidoreductase activity; GO:0016627,oxidoreductase activity, acting on the CH-CH group of donors; GO:0016636,oxidoreductase activity, acting on the CH-CH group of donors, iron-sulfur protein as a…	PF06405.11:Red chlorophyll catabolite reductase (RCC reductase)	--	--	--
Sobic.001G307200.v3.2	1.515	1.2821	1.2816	3.6868	4.1005	4.0785	87	80	69	210	159	227	1.54067	6.44938e-18	7.11621e-17	up	Chr01	59176791	59179466	+	Sobic.001G307200	--	--	--	protein NEN1 isoform X1 [Sorghum bicolor]	NEN1_ARATH RecName: Full=Protein NEN1 {ECO:0000303|PubMed:25081480}; AltName: Full=NAC45/NAC86-dependent exonuclease-domain protein 1 {ECO:0000303|PubMed:25081480}; EC=3.1.11.-;	C5WTF0_SORBI RecName: Full=Exonuclease domain-containing protein {ECO:0000259|SMART:SM00479};	At5g07710	GO:0005737,cytoplasm; GO:0005634,nucleus; GO:0008408,3'-5' exonuclease activity; GO:0046872,metal ion binding; GO:0003676,nucleic acid binding; GO:0003674,molecular_function; GO:0003824,catalytic activity; GO:0004518,nuclease activity; GO:0004527,exonuclease activity; GO:0016787,hydrolase activity; GO:0016788,hydrolase activity, acting on ester bonds; GO:0005488,binding; GO:0043167,ion binding; G…	PF00929.24:Exonuclease	--	--	--
Sobic.001G309000.v3.2	0.9772	0.8716	0.7056	11.034	8.3714	9.7411	65	63	44	728	376	628	3.5162	7.14781e-96	9.26819e-94	up	Chr01	59455474	59457845	-	Sobic.001G309000	--	K08235 xyloglucan:xyloglucosyl transferase [EC:2.4.1.207] | (RefSeq) xyloglucan endotransglucosylase/hydrolase protein 31 (A)	--	xyloglucan endotransglucosylase/hydrolase protein 31 [Sorghum bicolor]	XTH31_ARATH RecName: Full=Xyloglucan endotransglucosylase/hydrolase protein 31 {ECO:0000303|PubMed:12514239}; Short=At-XTH31 {ECO:0000303|PubMed:12514239}; Short=AtXTR8; Short=XTH-31; EC=2.4.1.207 {ECO:0000269|PubMed:23104861}; EC=3.2.1.151 {ECO:0000269|PubMed:23104861}; Flags: Precursor;	C5WTH6_SORBI RecName: Full=Xyloglucan endotransglucosylase/hydrolase {ECO:0000256|RuleBase:RU361120}; EC=2.4.1.207 {ECO:0000256|RuleBase:RU361120};	At3g44990	GO:0048046,apoplast; GO:0005618,cell wall; GO:0005886,plasma membrane; GO:0033946,xyloglucan-specific endo-beta-1,4-glucanase activity; GO:0016762,xyloglucan:xyloglucosyl transferase activity; GO:0042546,cell wall biogenesis; GO:0016998,cell wall macromolecule catabolic process; GO:0071555,cell wall organization; GO:0010411,xyloglucan metabolic process; GO:0003674,molecular_function; GO:0003824,c…	PF00722.21:Glycosyl hydrolases family 16	--	--	--
Sobic.001G309900.v3.2	1.1809	1.1357	1.1464	2.3679	2.4761	2.3001	89	93	81	177	126	168	1.04476	8.09215e-09	4.373e-08	up	Chr01	59554647	59561429	+	Sobic.001G309900	--	--	--	hippocampus abundant transcript 1 protein [Sorghum bicolor]	--	C5WTI5_SORBI RecName: Full=MFS domain-containing protein {ECO:0000259|PROSITE:PS50850};	At2g16970	GO:0016021,integral component of membrane; GO:0015293,symporter activity; GO:0003674,molecular_function; GO:0005215,transporter activity; GO:0015291,secondary active transmembrane transporter activity; GO:0022804,active transmembrane transporter activity; GO:0022857,transmembrane transporter activity; GO:0005575,cellular_component; GO:0016020,membrane; GO:0031224,intrinsic component of membrane; …	PF07690.16:Major Facilitator Superfamily	--	--	--
Sobic.001G310800.v3.2	0.8216	0.8071	0.7089	0.4095	0.3281	0.381	89	95	72	44	24	40	-1.04982	7.7102e-05	0.00024585	down	Chr01	59719766	59724489	-	Sobic.001G310800	--	K01176 alpha-amylase [EC:3.2.1.1] | (RefSeq) alpha-amylase isozyme 2A (A)	ko00500: Starch and sucrose metabolism; ko01100: Metabolic pathways; ko01110: Biosynthesis of secondary metabolites	L-type lectin-domain containing receptor kinase IV.2 [Sorghum bicolor]	SIT2_ORYSJ RecName: Full=L-type lectin-domain containing receptor kinase SIT2 {ECO:0000305}; EC=2.7.11.1 {ECO:0000250|UniProtKB:Q6H7D2}; AltName: Full=Protein SALT INTOLERANCE 2 {ECO:0000303|PubMed:24907341}; Flags: Precursor;	C5WTJ3_SORBI RecName: Full=Protein kinase domain-containing protein {ECO:0000259|PROSITE:PS50011};	At3g53810	GO:0016021,integral component of membrane; GO:0005886,plasma membrane; GO:0005524,ATP binding; GO:0030246,carbohydrate binding; GO:0106310,protein serine kinase activity; GO:0106311,protein threonine kinase activity; GO:0004675,transmembrane receptor protein serine/threonine kinase activity; GO:1901001,negative regulation of response to salt stress; GO:0006468,protein phosphorylation; GO:0000166,…	PF00139.19:Legume lectin domain	--	--	--
Sobic.001G311000.v3.2	26.86	23.0104	22.7207	10.1967	10.1691	10.4354	1952	1817	1548	735	499	735	-1.23453	3.00109e-43	1.00779e-41	down	Chr01	59789307	59792062	-	Sobic.001G311000	--	K20628 expansin | (RefSeq) expansin-B17 isoform X1 (A)	--	expansin-like A2 [Sorghum bicolor]	EXLA2_ORYSJ RecName: Full=Expansin-like A2; AltName: Full=OsEXLA2; AltName: Full=OsEXPL2; AltName: Full=OsaEXPb2.2; Flags: Precursor;	A0A1B6QM41_SORBI SubName: Full=Uncharacterized protein {ECO:0000313|EMBL:KXG38992.1};	At3g45970	GO:0005576,extracellular region; GO:0005575,cellular_component; GO:0110165,cellular anatomical entity	PF01357.21:Pollen allergen	--	--	--
Sobic.001G314600.v3.2	0.4759	0.1031	0.2986	1.7783	2.7366	1.4155	17	4	10	63	66	49	2.75309	9.83208e-11	6.38175e-10	up	Chr01	60271253	60272510	-	Sobic.001G314600	--	K20628 expansin | (RefSeq) expansin-B16 (A)	--	putative expansin-A30 [Sorghum bicolor]	EXP30_ORYSJ RecName: Full=Putative expansin-A30; AltName: Full=Alpha-expansin-30; AltName: Full=OsEXP30; AltName: Full=OsEXPA30; AltName: Full=OsaEXPa1.32; Flags: Precursor;	C5WUE9_SORBI RecName: Full=Expansin {ECO:0000256|RuleBase:RU365023};	At1g12560	GO:0005618,cell wall; GO:0005576,extracellular region; GO:0016020,membrane; GO:0009664,plant-type cell wall organization; GO:0008150,biological_process; GO:0009987,cellular process; GO:0016043,cellular component organization; GO:0045229,external encapsulating structure organization; GO:0071554,cell wall organization or biogenesis; GO:0071555,cell wall organization; GO:0071669,plant-type cell wall…	PF03330.18:Lytic transglycolase	--	--	--
Sobic.001G314700.v3.2	8.198	9.5568	7.7486	19.056	17.2001	16.8939	360	456	319	830	510	719	1.06133	2.5479e-22	3.57439e-21	up	Chr01	60274309	60276294	-	Sobic.001G314700	--	--	--	PLAC8 family protein [Zea mays]	--	A0A1D6P8U7_MAIZE SubName: Full=PLAC8 family protein {ECO:0000313|EMBL:AQL06226.1};	At1g63830	--	--	--	--	--
Sobic.001G316300.v3.2	12.723	12.1041	13.0222	6.1975	4.7848	6.1656	445	460	427	215	113	209	-1.12634	9.18418e-17	9.48088e-16	down	Chr01	60421471	60422601	-	Sobic.001G316300	--	--	--	transcription repressor OFP8 [Sorghum bicolor]	OFP6_ARATH RecName: Full=Transcription repressor OFP6; AltName: Full=Ovate family protein 6; Short=AtOFP6;	C5WUG4_SORBI RecName: Full=Transcription repressor {ECO:0000256|RuleBase:RU367028}; AltName: Full=Ovate family protein {ECO:0000256|RuleBase:RU367028};	At2g18500	GO:0005634,nucleus; GO:0045892,negative regulation of transcription, DNA-templated; GO:0006139,nucleobase-containing compound metabolic process; GO:0006351,transcription, DNA-templated; GO:0006355,regulation of transcription, DNA-templated; GO:0006725,cellular aromatic compound metabolic process; GO:0006807,nitrogen compound metabolic process; GO:0008150,biological_process; GO:0008152,metabolic p…	PF04844.13:Transcriptional repressor, ovate	OFP	TF	OFP
Sobic.001G316500.v3.2	0.5965	0.9815	0.6941	3.5171	3.2391	4.2895	33	59	36	193	121	230	2.28325	6.22275e-24	9.54127e-23	up	Chr01	60485388	60488638	+	Sobic.001G316500	--	--	--	hypothetical protein SORBI_3001G316500 [Sorghum bicolor]	BDG3_ARATH RecName: Full=Probable lysophospholipase BODYGUARD 3 {ECO:0000303|PubMed:16415209}; Short=AtBDG3 {ECO:0000303|PubMed:16415209}; EC=3.1.1.- {ECO:0000305}; Flags: Precursor;	A0A1Z5S8J7_SORBI RecName: Full=AB hydrolase-1 domain-containing protein {ECO:0000259|Pfam:PF00561};	At4g24140	GO:0005618,cell wall; GO:0005576,extracellular region; GO:0005886,plasma membrane; GO:0016787,hydrolase activity; GO:0071555,cell wall organization; GO:0003674,molecular_function; GO:0003824,catalytic activity; GO:0008150,biological_process; GO:0009987,cellular process; GO:0016043,cellular component organization; GO:0045229,external encapsulating structure organization; GO:0071554,cell wall organ…	PF00561.20:alpha/beta hydrolase fold	--	--	--
Sobic.001G317000.v3.2	130.625	117.438	116.077	396.299	320.076	371.619	4799	4688	3998	14441	7940	13232	1.5824	2.06337e-77	1.78021e-75	up	Chr01	60531076	60532263	-	Sobic.001G317000	--	K00799 glutathione S-transferase [EC:2.5.1.18] | (RefSeq) probable glutathione S-transferase GSTU6 (A)	ko00480: Glutathione metabolism; ko01100: Metabolic pathways	probable glutathione S-transferase GSTU6 [Sorghum bicolor]	GSTU6_ORYSJ RecName: Full=Probable glutathione S-transferase GSTU6; EC=2.5.1.18; AltName: Full=28 kDa cold-induced protein;	C5WUH1_SORBI SubName: Full=Uncharacterized protein {ECO:0000313|EMBL:EER94596.1};	At1g10360	GO:0005737,cytoplasm; GO:0004364,glutathione transferase activity; GO:0006749,glutathione metabolic process; GO:0003674,molecular_function; GO:0003824,catalytic activity; GO:0016740,transferase activity; GO:0016765,transferase activity, transferring alkyl or aryl (other than methyl) groups; GO:0006518,peptide metabolic process; GO:0006575,cellular modified amino acid metabolic process; GO:0006790…	PF13417.6:Glutathione S-transferase, N-terminal domain	--	--	--
Sobic.001G317200.v3.2	1.9999	1.4517	0.8713	9.968	9.4696	9.4166	71	56	29	351	227	324	2.73467	8.04462e-43	2.66948e-41	up	Chr01	60555287	60556520	-	Sobic.001G317200	--	K00799 glutathione S-transferase [EC:2.5.1.18] | (RefSeq) probable glutathione S-transferase GSTU6 (A)	ko00480: Glutathione metabolism; ko01100: Metabolic pathways	probable glutathione S-transferase GSTU6 [Sorghum bicolor]	GSTU6_ORYSJ RecName: Full=Probable glutathione S-transferase GSTU6; EC=2.5.1.18; AltName: Full=28 kDa cold-induced protein;	C5WUH3_SORBI SubName: Full=Uncharacterized protein {ECO:0000313|EMBL:EER94597.1};	At1g10360	GO:0005737,cytoplasm; GO:0004364,glutathione transferase activity; GO:0006749,glutathione metabolic process; GO:0003674,molecular_function; GO:0003824,catalytic activity; GO:0016740,transferase activity; GO:0016765,transferase activity, transferring alkyl or aryl (other than methyl) groups; GO:0006518,peptide metabolic process; GO:0006575,cellular modified amino acid metabolic process; GO:0006790…	PF02798.20:Glutathione S-transferase, N-terminal domain	--	--	--
Sobic.001G317400.v3.2	6.5307	6.0979	6.3235	22.7574	16.9964	17.8927	206	209	187	712	362	547	1.61239	3.10148e-32	6.96421e-31	up	Chr01	60576771	60577887	+	Sobic.001G317400	--	K00799 glutathione S-transferase [EC:2.5.1.18] | (RefSeq) probable glutathione S-transferase GSTU6 (A)	ko00480: Glutathione metabolism; ko01100: Metabolic pathways	probable glutathione S-transferase GSTU6 [Sorghum bicolor]	GSTU6_ORYSJ RecName: Full=Probable glutathione S-transferase GSTU6; EC=2.5.1.18; AltName: Full=28 kDa cold-induced protein;	C5WUH5_SORBI SubName: Full=Uncharacterized protein {ECO:0000313|EMBL:EER92030.1};	At1g59670	GO:0005737,cytoplasm; GO:0004364,glutathione transferase activity; GO:0006749,glutathione metabolic process; GO:0003674,molecular_function; GO:0003824,catalytic activity; GO:0016740,transferase activity; GO:0016765,transferase activity, transferring alkyl or aryl (other than methyl) groups; GO:0006518,peptide metabolic process; GO:0006575,cellular modified amino acid metabolic process; GO:0006790…	PF02798.20:Glutathione S-transferase, N-terminal domain	--	--	--
Sobic.001G317600.v3.2	0.4857	0.447	0.4688	1.1427	1.1305	0.716	21	21	19	49	33	30	1.08758	0.0035997	0.00834006	up	Chr01	60581424	60582916	-	Sobic.001G317600	--	K00799 glutathione S-transferase [EC:2.5.1.18] | (RefSeq) probable glutathione S-transferase GSTU6 (A)	ko00480: Glutathione metabolism; ko01100: Metabolic pathways	probable glutathione S-transferase GSTU6 [Sorghum bicolor]	GSTU6_ORYSJ RecName: Full=Probable glutathione S-transferase GSTU6; EC=2.5.1.18; AltName: Full=28 kDa cold-induced protein;	C5WUH6_SORBI SubName: Full=Uncharacterized protein {ECO:0000313|EMBL:EER94599.1};	At1g10360	GO:0005737,cytoplasm; GO:0004364,glutathione transferase activity; GO:0006749,glutathione metabolic process; GO:0003674,molecular_function; GO:0003824,catalytic activity; GO:0016740,transferase activity; GO:0016765,transferase activity, transferring alkyl or aryl (other than methyl) groups; GO:0006518,peptide metabolic process; GO:0006575,cellular modified amino acid metabolic process; GO:0006790…	PF13417.6:Glutathione S-transferase, N-terminal domain	--	--	--
Sobic.001G317700.v3.2	0.3466	0.2279	0.1585	0.699	1.2101	1.0985	14	10	6	28	33	43	2.02161	9.70254e-06	3.57033e-05	up	Chr01	60585270	60586660	-	Sobic.001G317700	--	K00799 glutathione S-transferase [EC:2.5.1.18] | (RefSeq) probable glutathione S-transferase GSTU6 (A)	ko00480: Glutathione metabolism; ko01100: Metabolic pathways	probable glutathione S-transferase GSTU6 [Sorghum bicolor]	GSTU6_ORYSJ RecName: Full=Probable glutathione S-transferase GSTU6; EC=2.5.1.18; AltName: Full=28 kDa cold-induced protein;	C5WUH7_SORBI SubName: Full=Uncharacterized protein {ECO:0000313|EMBL:EER94600.1};	At1g10360	GO:0005737,cytoplasm; GO:0004364,glutathione transferase activity; GO:0006749,glutathione metabolic process; GO:0003674,molecular_function; GO:0003824,catalytic activity; GO:0016740,transferase activity; GO:0016765,transferase activity, transferring alkyl or aryl (other than methyl) groups; GO:0006518,peptide metabolic process; GO:0006575,cellular modified amino acid metabolic process; GO:0006790…	PF13417.6:Glutathione S-transferase, N-terminal domain	--	--	--
Sobic.001G318000.v3.2	3.3398	3.045	2.6635	31.0599	28.8914	28.0187	107	106	80	987	625	870	3.28169	5.85304e-142	1.52669e-139	up	Chr01	60644084	60645212	-	Sobic.001G318000	--	K00799 glutathione S-transferase [EC:2.5.1.18] | (RefSeq) probable glutathione S-transferase GSTU6 (A)	ko00480: Glutathione metabolism; ko01100: Metabolic pathways	probable glutathione S-transferase GSTU6 [Sorghum bicolor]	GSTU6_ORYSJ RecName: Full=Probable glutathione S-transferase GSTU6; EC=2.5.1.18; AltName: Full=28 kDa cold-induced protein;	C5WUI3_SORBI SubName: Full=Uncharacterized protein {ECO:0000313|EMBL:EER94605.1};	At1g10360	GO:0005737,cytoplasm; GO:0004364,glutathione transferase activity; GO:0006749,glutathione metabolic process; GO:0003674,molecular_function; GO:0003824,catalytic activity; GO:0016740,transferase activity; GO:0016765,transferase activity, transferring alkyl or aryl (other than methyl) groups; GO:0006518,peptide metabolic process; GO:0006575,cellular modified amino acid metabolic process; GO:0006790…	PF13417.6:Glutathione S-transferase, N-terminal domain	--	--	--
Sobic.001G318200.v3.2	8.1776	7.8916	7.5264	22.5433	19.8275	22.0584	350	367	302	957	573	915	1.45436	2.1435e-44	7.48955e-43	up	Chr01	60652885	60654357	-	Sobic.001G318200	--	K00799 glutathione S-transferase [EC:2.5.1.18] | (RefSeq) probable glutathione S-transferase GSTU6 (A)	ko00480: Glutathione metabolism; ko01100: Metabolic pathways	hypothetical protein SORBI_3001G318200 [Sorghum bicolor]	GSTU6_ORYSJ RecName: Full=Probable glutathione S-transferase GSTU6; EC=2.5.1.18; AltName: Full=28 kDa cold-induced protein;	C5WUI4_SORBI SubName: Full=Uncharacterized protein {ECO:0000313|EMBL:EER94606.1};	At1g10360	GO:0005737,cytoplasm; GO:0004364,glutathione transferase activity; GO:0006749,glutathione metabolic process; GO:0003674,molecular_function; GO:0003824,catalytic activity; GO:0016740,transferase activity; GO:0016765,transferase activity, transferring alkyl or aryl (other than methyl) groups; GO:0006518,peptide metabolic process; GO:0006575,cellular modified amino acid metabolic process; GO:0006790…	PF02798.20:Glutathione S-transferase, N-terminal domain	--	--	--
Sobic.001G318300.v3.2	1.669	3.296	2.2995	22.2955	22.9153	20.7005	48	103	62	636	445	577	3.17424	4.30161e-84	4.53022e-82	up	Chr01	60655125	60656158	-	Sobic.001G318300	--	K00799 glutathione S-transferase [EC:2.5.1.18] | (RefSeq) probable glutathione S-transferase GSTU6 (A)	ko00480: Glutathione metabolism; ko01100: Metabolic pathways	hypothetical protein SORBI_3001G318300 [Sorghum bicolor]	GSTU6_ORYSJ RecName: Full=Probable glutathione S-transferase GSTU6; EC=2.5.1.18; AltName: Full=28 kDa cold-induced protein;	C5WUI5_SORBI SubName: Full=Uncharacterized protein {ECO:0000313|EMBL:EER94607.1};	At1g10360	GO:0005737,cytoplasm; GO:0004364,glutathione transferase activity; GO:0006749,glutathione metabolic process; GO:0003674,molecular_function; GO:0003824,catalytic activity; GO:0016740,transferase activity; GO:0016765,transferase activity, transferring alkyl or aryl (other than methyl) groups; GO:0006518,peptide metabolic process; GO:0006575,cellular modified amino acid metabolic process; GO:0006790…	PF13417.6:Glutathione S-transferase, N-terminal domain	--	--	--
Sobic.001G318500.v3.2	15.2398	15.0569	17.246	130.407	115.269	119.684	476	511	505	4040	2431	3623	2.94653	1.12807e-256	1.05437e-253	up	Chr01	60671880	60673032	+	Sobic.001G318500	--	K00799 glutathione S-transferase [EC:2.5.1.18] | (RefSeq) probable glutathione S-transferase GSTU6 (A)	ko00480: Glutathione metabolism; ko01100: Metabolic pathways	probable glutathione S-transferase GSTU6 [Sorghum bicolor]	GSTU6_ORYSJ RecName: Full=Probable glutathione S-transferase GSTU6; EC=2.5.1.18; AltName: Full=28 kDa cold-induced protein;	C5WUJ0_SORBI SubName: Full=Uncharacterized protein {ECO:0000313|EMBL:EER92032.1};	At1g10360	GO:0005737,cytoplasm; GO:0004364,glutathione transferase activity; GO:0006749,glutathione metabolic process; GO:0003674,molecular_function; GO:0003824,catalytic activity; GO:0016740,transferase activity; GO:0016765,transferase activity, transferring alkyl or aryl (other than methyl) groups; GO:0006518,peptide metabolic process; GO:0006575,cellular modified amino acid metabolic process; GO:0006790…	PF02798.20:Glutathione S-transferase, N-terminal domain	--	--	--
Sobic.001G319100.v3.2	2.264	2.1743	1.8375	10.1726	8.2369	7.2621	46	48	35	205	113	143	2.03444	4.25457e-19	5.04166e-18	up	Chr01	60717647	60718433	-	Sobic.001G319100	--	K00799 glutathione S-transferase [EC:2.5.1.18] | (RefSeq) uncharacterized protein LOC8063172 (A)	ko00480: Glutathione metabolism; ko01100: Metabolic pathways	hypothetical protein SORBI_3001G319100 [Sorghum bicolor]	GSTU6_ORYSJ RecName: Full=Probable glutathione S-transferase GSTU6; EC=2.5.1.18; AltName: Full=28 kDa cold-induced protein;	C5WUJ8_SORBI SubName: Full=Uncharacterized protein {ECO:0000313|EMBL:EER94618.1};	At1g10360	GO:0005737,cytoplasm; GO:0004364,glutathione transferase activity; GO:0006749,glutathione metabolic process; GO:0003674,molecular_function; GO:0003824,catalytic activity; GO:0016740,transferase activity; GO:0016765,transferase activity, transferring alkyl or aryl (other than methyl) groups; GO:0006518,peptide metabolic process; GO:0006575,cellular modified amino acid metabolic process; GO:0006790…	PF02798.20:Glutathione S-transferase, N-terminal domain	--	--	--
Sobic.001G319300.v3.2	2.8078	2.6131	2.793	16.6985	15.6987	12.76	89	90	83	525	336	392	2.46028	9.78136e-56	4.7699e-54	up	Chr01	60725293	60726408	-	Sobic.001G319300	--	K00799 glutathione S-transferase [EC:2.5.1.18] | (RefSeq) uncharacterized protein LOC8063175 (A)	ko00480: Glutathione metabolism; ko01100: Metabolic pathways	hypothetical protein SORBI_3001G319300 [Sorghum bicolor]	GSTU6_ORYSJ RecName: Full=Probable glutathione S-transferase GSTU6; EC=2.5.1.18; AltName: Full=28 kDa cold-induced protein;	A0A1Z5S8L0_SORBI SubName: Full=Uncharacterized protein {ECO:0000313|EMBL:OQU92262.1};	At1g10360	GO:0005737,cytoplasm; GO:0004364,glutathione transferase activity; GO:0006749,glutathione metabolic process; GO:0003674,molecular_function; GO:0003824,catalytic activity; GO:0016740,transferase activity; GO:0016765,transferase activity, transferring alkyl or aryl (other than methyl) groups; GO:0006518,peptide metabolic process; GO:0006575,cellular modified amino acid metabolic process; GO:0006790…	PF02798.20:Glutathione S-transferase, N-terminal domain	--	--	--
Sobic.001G319500.v3.2	7.1203	6.6809	6.7799	41.3914	34.5675	37.9162	205	209	183	1182	672	1058	2.47395	9.58568e-105	1.43351e-102	up	Chr01	60742198	60743267	+	Sobic.001G319500	--	K00799 glutathione S-transferase [EC:2.5.1.18] | (RefSeq) glutathione S-transferase U17 (A)	ko00480: Glutathione metabolism; ko01100: Metabolic pathways	glutathione S-transferase U17 [Sorghum bicolor]	GSTUH_ARATH RecName: Full=Glutathione S-transferase U17; Short=AtGSTU17; EC=2.5.1.18; AltName: Full=GST class-tau member 17; AltName: Full=Glutathione S-transferase 30; AltName: Full=Protein EARLY RESPONSIVE TO DEHYDRATION 9;	C5WUK1_SORBI SubName: Full=Uncharacterized protein {ECO:0000313|EMBL:EER92034.1};	At1g10360	GO:0009507,chloroplast; GO:0005737,cytoplasm; GO:0005829,cytosol; GO:0004364,glutathione transferase activity; GO:0009704,de-etiolation; GO:0006749,glutathione metabolic process; GO:0048527,lateral root development; GO:0080148,negative regulation of response to water deprivation; GO:0040008,regulation of growth; GO:0060416,response to growth hormone; GO:0080167,response to karrikin; GO:0009651,re…	PF02798.20:Glutathione S-transferase, N-terminal domain	--	--	--
Sobic.001G319600.v3.2	0.4881	0.6738	0.7159	3.6908	3.8855	4.3122	16	24	22	120	86	137	2.66701	1.17361e-21	1.58976e-20	up	Chr01	60746115	60747280	+	Sobic.001G319600	--	K00799 glutathione S-transferase [EC:2.5.1.18] | (RefSeq) probable glutathione S-transferase GSTU6 (A)	ko00480: Glutathione metabolism; ko01100: Metabolic pathways	probable glutathione S-transferase GSTU6 [Sorghum bicolor]	GSTU6_ORYSJ RecName: Full=Probable glutathione S-transferase GSTU6; EC=2.5.1.18; AltName: Full=28 kDa cold-induced protein;	C5WUK2_SORBI SubName: Full=Uncharacterized protein {ECO:0000313|EMBL:EER92035.1};	At1g10360	GO:0005737,cytoplasm; GO:0004364,glutathione transferase activity; GO:0006749,glutathione metabolic process; GO:0003674,molecular_function; GO:0003824,catalytic activity; GO:0016740,transferase activity; GO:0016765,transferase activity, transferring alkyl or aryl (other than methyl) groups; GO:0006518,peptide metabolic process; GO:0006575,cellular modified amino acid metabolic process; GO:0006790…	PF02798.20:Glutathione S-transferase, N-terminal domain	--	--	--
Sobic.001G319700.v3.2	0.4737	0.4941	0.5726	3.4066	2.3384	3.4864	15	17	17	107	50	107	2.60184	1.15724e-15	1.12183e-14	up	Chr01	60752843	60753967	+	Sobic.001G319700	--	K00799 glutathione S-transferase [EC:2.5.1.18] | (RefSeq) glutathione S-transferase U17 (A)	ko00480: Glutathione metabolism; ko01100: Metabolic pathways	glutathione S-transferase U17 [Sorghum bicolor]	GSTU6_ORYSJ RecName: Full=Probable glutathione S-transferase GSTU6; EC=2.5.1.18; AltName: Full=28 kDa cold-induced protein;	C5WUK3_SORBI SubName: Full=Uncharacterized protein {ECO:0000313|EMBL:EER92036.1};	At1g10360	GO:0005737,cytoplasm; GO:0004364,glutathione transferase activity; GO:0006749,glutathione metabolic process; GO:0003674,molecular_function; GO:0003824,catalytic activity; GO:0016740,transferase activity; GO:0016765,transferase activity, transferring alkyl or aryl (other than methyl) groups; GO:0006518,peptide metabolic process; GO:0006575,cellular modified amino acid metabolic process; GO:0006790…	PF02798.20:Glutathione S-transferase, N-terminal domain	--	--	--
Sobic.001G319900.v3.2	0.6552	0.389	0.372	4.9649	4.6325	5.5717	62	40	33	466	296	511	3.42634	1.54812e-73	1.2228e-71	up	Chr01	60775998	60780816	+	Sobic.001G319900	--	K20495 long-chain fatty acid omega-monooxygenase [EC:1.14.14.80] | (RefSeq) cytochrome P450 704B1 (A)	ko00071: Fatty acid degradation; ko00073: Cutin, suberine and wax biosynthesis; ko01100: Metabolic pathways	cytochrome P450 704C1 isoform X1 [Sorghum bicolor]	C04C1_PINTA RecName: Full=Cytochrome P450 704C1; EC=1.14.-.-; AltName: Full=Cytochrome P450 CYPD;	C5WUK6_SORBI SubName: Full=Uncharacterized protein {ECO:0000313|EMBL:EER92039.1};	At2g45510	GO:0016021,integral component of membrane; GO:0020037,heme binding; GO:0005506,iron ion binding; GO:0004497,monooxygenase activity; GO:0016705,oxidoreductase activity, acting on paired donors, with incorporation or reduction of molecular oxygen; GO:0003674,molecular_function; GO:0005488,binding; GO:0046906,tetrapyrrole binding; GO:0097159,organic cyclic compound binding; GO:1901363,heterocyclic c…	PF00067.22:Cytochrome P450	--	--	--
Sobic.001G320300.v3.2	0.113	0.2673	0.0516	0.6833	0.6691	0.7492	7	18	3	42	28	45	2.26113	1.69929e-06	6.99036e-06	up	Chr01	60801893	60804111	-	Sobic.001G320300	--	K00108 choline dehydrogenase [EC:1.1.99.1] | (RefSeq) protein HOTHEAD (A)	ko00260: Glycine, serine and threonine metabolism; ko01100: Metabolic pathways	protein HOTHEAD [Sorghum bicolor]	HTH_ARATH RecName: Full=Protein HOTHEAD; AltName: Full=Protein ADHESION OF CALYX EDGES; Flags: Precursor;	C5WUK9_SORBI RecName: Full=GMC_OxRdtase_N domain-containing protein {ECO:0000259|PROSITE:PS00624};	At1g12570	GO:0005576,extracellular region; GO:0050660,flavin adenine dinucleotide binding; GO:0046593,mandelonitrile lyase activity; GO:0016614,oxidoreductase activity, acting on CH-OH group of donors; GO:0007267,cell-cell signaling; GO:0009553,embryo sac development; GO:0010430,fatty acid omega-oxidation; GO:0000166,nucleotide binding; GO:0003674,molecular_function; GO:0005488,binding; GO:0036094,small mo…	PF00732.19:GMC oxidoreductase	--	--	--
Sobic.001G320400.v3.2	1.6781	1.6929	1.8589	30.487	26.4783	32.1661	52	57	54	937	554	966	4.09971	2.25985e-151	6.67013e-149	up	Chr01	60804711	60805712	-	Sobic.001G320400	--	--	--	uncharacterized protein LOC8063177 [Sorghum bicolor]	--	C5WUL0_SORBI RecName: Full=LysM domain-containing protein {ECO:0000259|Pfam:PF01476};	At5g62150	--	PF01476.20:LysM domain	--	--	--
Sobic.001G320500.v3.2	4.586	4.2386	4.1944	1.7314	1.6619	2.0337	470	472	403	176	115	202	-1.25328	7.23939e-21	9.36529e-20	down	Chr01	60809478	60814931	-	Sobic.001G320500	--	--	--	hypothetical protein SORBI_3001G320500 [Sorghum bicolor]	--	A0A1Z5S8M0_SORBI SubName: Full=Uncharacterized protein {ECO:0000313|EMBL:OQU92272.1};	--	--	--	--	--	--
Sobic.001G320900.v3.2	0.4468	0.9224	0.7599	2.52	1.8956	2.1554	37	83	59	207	106	173	1.63256	2.04001e-12	1.54966e-11	up	Chr01	60859755	60862432	-	Sobic.001G320900	--	K03327 multidrug resistance protein, MATE family | (RefSeq) protein DETOXIFICATION 49 (A)	--	hypothetical protein SORBI_3001G320900 [Sorghum bicolor]	DTX49_ARATH RecName: Full=Protein DETOXIFICATION 49 {ECO:0000303|PubMed:11739388}; Short=AtDTX49 {ECO:0000303|PubMed:11739388}; AltName: Full=Multidrug and toxic compound extrusion protein 49 {ECO:0000305}; Short=MATE protein 49 {ECO:0000305}; AltName: Full=Protein NOVEL ION CARRIER 1 {ECO:0000303|Ref.1}; Short=Protein NIC1 {ECO:0000303|Ref.1};	A0A1Z5S973_SORBI SubName: Full=Uncharacterized protein {ECO:0000313|EMBL:OQU92275.1};	At4g23030	GO:0016021,integral component of membrane; GO:0016020,membrane; GO:0015297,antiporter activity; GO:0022857,transmembrane transporter activity; GO:0042910,xenobiotic transmembrane transporter activity; GO:0003674,molecular_function; GO:0005215,transporter activity; GO:0015291,secondary active transmembrane transporter activity; GO:0022804,active transmembrane transporter activity; GO:0005575,cellu…	PF01554.18:MatE	--	--	--
Sobic.001G321800.v3.2	36.7137	35.1957	37.0388	14.4217	11.7555	14.8024	1753	1826	1658	683	379	685	-1.40049	6.49639e-49	2.5884e-47	down	Chr01	60925416	60927734	-	Sobic.001G321800	--	--	--	RHOMBOID-like protein 2 [Sorghum bicolor]	RBL2_ARATH RecName: Full=RHOMBOID-like protein 2 {ECO:0000303|PubMed:16223493, ECO:0000303|PubMed:17181860}; Short=AtRBL2 {ECO:0000303|PubMed:16223493, ECO:0000303|PubMed:17181860}; EC=3.4.21.105 {ECO:0000269|PubMed:16223493};	C5WUM0_SORBI RecName: Full=RHOMBOID-like protein {ECO:0000256|RuleBase:RU362115}; EC=3.4.21.- {ECO:0000256|RuleBase:RU362115}; AltName: Full=Rhomboid-like protein {ECO:0000256|RuleBase:RU362115};	At1g63120	GO:0005794,Golgi apparatus; GO:0000139,Golgi membrane; GO:0016021,integral component of membrane; GO:0009506,plasmodesma; GO:0004252,serine-type endopeptidase activity; GO:0003674,molecular_function; GO:0003824,catalytic activity; GO:0004175,endopeptidase activity; GO:0008233,peptidase activity; GO:0008236,serine-type peptidase activity; GO:0016787,hydrolase activity; GO:0017171,serine hydrolase …	PF01694.22:Rhomboid family	--	--	--
Sobic.001G322100.v3.2	27.7537	23.3549	24.8526	58.122	51.7597	61.3824	1296	1185	1088	2692	1632	2778	1.17695	4.3667e-38	1.23835e-36	up	Chr01	60947692	60949767	-	Sobic.001G322100	--	--	--	uncharacterized protein LOC8062897 [Sorghum bicolor]	--	C5WUM3_SORBI RecName: Full=AB hydrolase-1 domain-containing protein {ECO:0000259|Pfam:PF12697};	At1g74300	GO:0016021,integral component of membrane; GO:0005575,cellular_component; GO:0016020,membrane; GO:0031224,intrinsic component of membrane; GO:0110165,cellular anatomical entity	PF12146.8:Serine aminopeptidase, S33	--	--	--
Sobic.001G323600.v3.2	0.2843	0.3663	0.3437	0.6115	0.7018	0.7627	15	21	17	32	25	39	1.0624	0.00689451	0.0149645	up	Chr01	61085960	61087863	-	Sobic.001G323600	--	K08150 MFS transporter, SP family, solute carrier family 2 (myo-inositol transporter), member 13 | (RefSeq) inositol transporter 1 (A)	--	putative polyol transporter 1 [Sorghum bicolor]	PLT5_ARATH RecName: Full=Polyol transporter 5; AltName: Full=Protein POLYOL TRANSPORTER 5; Short=AtPLT5; AltName: Full=Sugar-proton symporter PLT5;	C5WVF8_SORBI RecName: Full=MFS domain-containing protein {ECO:0000259|PROSITE:PS50850};	At3g18830	GO:0016021,integral component of membrane; GO:0005886,plasma membrane; GO:0005351,carbohydrate:proton symporter activity; GO:0015591,D-ribose transmembrane transporter activity; GO:0015148,D-xylose transmembrane transporter activity; GO:0005354,galactose transmembrane transporter activity; GO:0005355,glucose transmembrane transporter activity; GO:0015168,glycerol transmembrane transporter activit…	PF00083.24:Sugar (and other) transporter	--	--	--
Sobic.001G325400.v3.2	9.4811	9.9882	10.3928	33.6391	30.5626	35.2589	470	538	483	1654	1023	1694	1.74105	3.48509e-79	3.19092e-77	up	Chr01	61254078	61255698	-	Sobic.001G325400	--	K13691 pathogen-inducible salicylic acid glucosyltransferase [EC:2.4.1.-] | (RefSeq) UDP-glycosyltransferase 74F2 (A)	--	hypothetical protein SORBI_3001G325400 [Sorghum bicolor]	UGT79_ORYSJ RecName: Full=UDP-glycosyltransferase 79 {ECO:0000305}; Short=OsUGT79 {ECO:0000303|PubMed:26197338}; EC=2.4.1.- {ECO:0000269|PubMed:26197338}; AltName: Full=Deoxynivalenol-UDP-glucosyltransferase {ECO:0000303|PubMed:27715009};	A0A1Z5S8N8_SORBI RecName: Full=Glycosyltransferase {ECO:0000256|RuleBase:RU362057}; EC=2.4.1.- {ECO:0000256|RuleBase:RU362057};	At1g05680	GO:0000166,nucleotide binding; GO:0080043,quercetin 3-O-glucosyltransferase activity; GO:0080044,quercetin 7-O-glucosyltransferase activity; GO:0008194,UDP-glycosyltransferase activity; GO:0098754,detoxification; GO:0003674,molecular_function; GO:0005488,binding; GO:0036094,small molecule binding; GO:0097159,organic cyclic compound binding; GO:1901265,nucleoside phosphate binding; GO:1901363,hete…	PF00201.18:UDP-glucoronosyl and UDP-glucosyl transferase	--	--	--
Sobic.001G330100.v3.2	51.6991	47.6707	46.8281	15.0622	12.5185	15.1105	1578	1581	1340	456	258	447	-1.7651	6.33556e-72	4.8176e-70	down	Chr01	61774687	61775673	+	Sobic.001G330100	--	--	--	zinc finger protein ZAT10 [Sorghum bicolor]	ZFP36_ORYSJ RecName: Full=Zinc finger protein 36 {ECO:0000303|PubMed:25071223}; AltName: Full=Protein BROAD-SPECTRUM RESISTANCE DIGU 1 {ECO:0000303|PubMed:28666113};	C5WVL8_SORBI SubName: Full=Uncharacterized protein {ECO:0000313|EMBL:EER92087.1};	At1g27730	GO:0003677,DNA binding; GO:0003700,DNA-binding transcription factor activity; GO:0046872,metal ion binding; GO:0006979,response to oxidative stress; GO:0009414,response to water deprivation; GO:0003674,molecular_function; GO:0003676,nucleic acid binding; GO:0005488,binding; GO:0097159,organic cyclic compound binding; GO:1901363,heterocyclic compound binding; GO:0140110,transcription regulator act…	PF13912.6:C2H2-type zinc finger	C2H2	TF	C2H2
Sobic.001G330200.v3.2	5.6659	4.9796	4.1924	2.4188	2.4947	2.2384	222	212	154	94	66	85	-1.05513	1.78075e-08	9.28107e-08	down	Chr01	61780110	61781376	+	Sobic.001G330200	--	--	--	hypothetical protein SORBI_3001G330200 [Sorghum bicolor]	ZFP36_ORYSJ RecName: Full=Zinc finger protein 36 {ECO:0000303|PubMed:25071223}; AltName: Full=Protein BROAD-SPECTRUM RESISTANCE DIGU 1 {ECO:0000303|PubMed:28666113};	C5WVL9_SORBI SubName: Full=Uncharacterized protein {ECO:0000313|EMBL:EER92088.1};	At5g04340	GO:0003677,DNA binding; GO:0003700,DNA-binding transcription factor activity; GO:0046872,metal ion binding; GO:0006979,response to oxidative stress; GO:0009414,response to water deprivation; GO:0003674,molecular_function; GO:0003676,nucleic acid binding; GO:0005488,binding; GO:0097159,organic cyclic compound binding; GO:1901363,heterocyclic compound binding; GO:0140110,transcription regulator act…	PF13912.6:C2H2-type zinc finger	C2H2	TF	C2H2
Sobic.001G330400.v3.2	12.8683	12.3925	11.0375	3.511	1.5227	2.4981	388	406	312	105	31	73	-2.23113	4.93951e-30	1.01742e-28	down	Chr01	61788241	61789215	+	Sobic.001G330400	--	--	--	uncharacterized protein LOC8063219 [Sorghum bicolor]	ZFP36_ORYSJ RecName: Full=Zinc finger protein 36 {ECO:0000303|PubMed:25071223}; AltName: Full=Protein BROAD-SPECTRUM RESISTANCE DIGU 1 {ECO:0000303|PubMed:28666113};	C5WVM1_SORBI SubName: Full=Uncharacterized protein {ECO:0000313|EMBL:EER92089.1};	At5g04340	GO:0003677,DNA binding; GO:0003700,DNA-binding transcription factor activity; GO:0046872,metal ion binding; GO:0006979,response to oxidative stress; GO:0009414,response to water deprivation; GO:0003674,molecular_function; GO:0003676,nucleic acid binding; GO:0005488,binding; GO:0097159,organic cyclic compound binding; GO:1901363,heterocyclic compound binding; GO:0140110,transcription regulator act…	PF13912.6:C2H2-type zinc finger	C2H2	TF	C2H2
Sobic.001G331000.v3.2	0.6411	0.5763	0.8269	1.7736	1.8768	2.2305	43	42	52	118	85	145	1.5345	1.0946e-10	7.07613e-10	up	Chr01	61873950	61876118	+	Sobic.001G331000	--	--	--	hypothetical protein SORBI_3001G331000 [Sorghum bicolor]	--	C5WVN1_SORBI SubName: Full=Uncharacterized protein {ECO:0000313|EMBL:EER92094.1};	--	--	PF08224.11:Domain of unknown function (DUF1719)	--	--	--
Sobic.001G331200.v3.2	5.9496	6.2988	5.6523	17.0798	16.5188	18.8079	439	505	391	1250	823	1345	1.55295	9.85906e-60	5.51518e-58	up	Chr01	61899347	61901912	-	Sobic.001G331200	--	K14487 auxin responsive GH3 gene family | (RefSeq) probable indole-3-acetic acid-amido synthetase GH3.8 (A)	ko04075: Plant hormone signal transduction	probable indole-3-acetic acid-amido synthetase GH3.8 [Sorghum bicolor]	GH38_ORYSI RecName: Full=Indole-3-acetic acid-amido synthetase GH3.8 {ECO:0000305}; EC=6.3.2.- {ECO:0000305|PubMed:18192436}; AltName: Full=Auxin-responsive GH3-like protein 8 {ECO:0000303|PubMed:15856348}; Short=OsGH3-8 {ECO:0000303|PubMed:15856348};	C5WVN4_SORBI SubName: Full=Uncharacterized protein {ECO:0000313|EMBL:EER94671.1};	At4g37390	GO:0016874,ligase activity; GO:0003674,molecular_function; GO:0003824,catalytic activity	PF03321.13:GH3 auxin-responsive promoter	--	--	--
Sobic.001G331301.v3.2	0.9487	0.9484	0.5583	9.9438	8.769	9.5521	58	63	32	603	362	566	3.52003	1.56803e-93	1.97607e-91	up	Chr01	61963303	61965279	+	Sobic.001G331301	--	K08900 mitochondrial chaperone BCS1 | (RefSeq) AAA-ATPase At3g50940 (A)	--	hypothetical protein SORBI_3001G331301 [Sorghum bicolor]	ASD_ARATH RecName: Full=AAA-ATPase ASD, mitochondrial; EC=3.6.1.- {ECO:0000269|PubMed:21359673}; AltName: Full=AAA-ATPase 1; AltName: Full=Protein ATPASE-IN-SEED-DEVELOPMENT {ECO:0000303|PubMed:21359673};	A0A1Z5S8V8_SORBI RecName: Full=AAA domain-containing protein {ECO:0000259|SMART:SM00382};	At5g40010	GO:0005783,endoplasmic reticulum; GO:0016021,integral component of membrane; GO:0031966,mitochondrial membrane; GO:0005739,mitochondrion; GO:0005524,ATP binding; GO:0016887,ATPase activity; GO:0010154,fruit development; GO:0009737,response to abscisic acid; GO:0009409,response to cold; GO:0009651,response to salt stress; GO:0009414,response to water deprivation; GO:0010431,seed maturation; GO:000…	PF14363.6:Domain associated at C-terminal with AAA	--	--	--
Sobic.001G332400.v3.2	0.9892	1.3005	1.1054	0.4393	0.3837	0.5832	84	120	88	37	22	48	-1.25335	2.81608e-06	1.12243e-05	down	Chr01	62090390	62094167	+	Sobic.001G332400	--	--	--	uncharacterized protein LOC8066273 [Sorghum bicolor]	EDR2L_ARATH RecName: Full=Protein ENHANCED DISEASE RESISTANCE 2-like;	C5WVP6_SORBI RecName: Full=DUF1336 domain-containing protein {ECO:0000259|Pfam:PF07059};	At3g29180	GO:0005789,endoplasmic reticulum membrane; GO:0010008,endosome membrane; GO:0016021,integral component of membrane; GO:0005886,plasma membrane; GO:0008289,lipid binding; GO:0006952,defense response; GO:0003674,molecular_function; GO:0005488,binding; GO:0006950,response to stress; GO:0008150,biological_process; GO:0050896,response to stimulus; GO:0005575,cellular_component; GO:0005622,intracellula…	PF07059.12:Protein of unknown function (DUF1336)	--	--	--
Sobic.001G332900.v3.2	0.3527	0.3874	0.3277	1.3307	1.1796	0.8218	31	37	27	116	70	70	1.63857	6.85985e-09	3.72141e-08	up	Chr01	62138561	62141402	+	Sobic.001G332900	--	K13418 somatic embryogenesis receptor kinase 1 [EC:2.7.10.1 2.7.11.1] | (RefSeq) LRR receptor kinase BAK1 (A)	--	putative receptor protein kinase ZmPK1 [Sorghum bicolor]	KPRO_MAIZE RecName: Full=Putative receptor protein kinase ZmPK1; EC=2.7.11.1; Flags: Precursor;	A0A1Z5S8X7_SORBI RecName: Full=Receptor-like serine/threonine-protein kinase {ECO:0000256|PIRNR:PIRNR000641}; EC=2.7.11.1 {ECO:0000256|PIRNR:PIRNR000641};	At1g34300	GO:0016021,integral component of membrane; GO:0005524,ATP binding; GO:0106310,protein serine kinase activity; GO:0106311,protein threonine kinase activity; GO:0048544,recognition of pollen; GO:0000166,nucleotide binding; GO:0003674,molecular_function; GO:0005488,binding; GO:0017076,purine nucleotide binding; GO:0030554,adenyl nucleotide binding; GO:0032553,ribonucleotide binding; GO:0032555,purin…	PF00069.25:Protein kinase domain	--	--	--
Sobic.001G336700.v3.2	6.9658	8.6202	7.4301	23.4495	20.9047	20.4114	531	714	531	1773	1076	1508	1.49487	1.18225e-54	5.64262e-53	up	Chr01	62492223	62494979	-	Sobic.001G336700	--	--	--	COBRA-like protein 5 [Sorghum bicolor]	COBL5_ORYSI RecName: Full=COBRA-like protein 5; AltName: Full=Protein BRITTLE CULM1; Flags: Precursor;	C5WWK3_SORBI RecName: Full=COBRA-like protein {ECO:0000256|PIRNR:PIRNR038122};	At5g15630	GO:0031225,anchored component of membrane; GO:0005886,plasma membrane; GO:0010215,cellulose microfibril organization; GO:0008150,biological_process; GO:0009664,plant-type cell wall organization; GO:0009832,plant-type cell wall biogenesis; GO:0009987,cellular process; GO:0016043,cellular component organization; GO:0022607,cellular component assembly; GO:0030198,extracellular matrix organization; G…	PF04833.15:COBRA-like protein	--	--	--
Sobic.001G338900.v3.2	3.6951	3.3252	3.6787	1.1425	0.8513	0.7286	225	220	210	69	35	43	-1.96319	1.75561e-21	2.36386e-20	down	Chr01	62661828	62664269	+	Sobic.001G338900	--	K16085 9beta-pimara-7,15-diene oxidase [EC:1.14.14.111] | (RefSeq) 9-beta-pimara-7,15-diene oxidase (A)	ko00904: Diterpenoid biosynthesis; ko01110: Biosynthesis of secondary metabolites	9-beta-pimara-7,15-diene oxidase [Sorghum bicolor]	C99A2_ORYSJ RecName: Full=Cytochrome P450 99A2; EC=1.14.-.-;	C5WWL9_SORBI SubName: Full=Uncharacterized protein {ECO:0000313|EMBL:EER92134.1};	At1g13080	GO:0016021,integral component of membrane; GO:0020037,heme binding; GO:0005506,iron ion binding; GO:0004497,monooxygenase activity; GO:0016705,oxidoreductase activity, acting on paired donors, with incorporation or reduction of molecular oxygen; GO:0006952,defense response; GO:0003674,molecular_function; GO:0005488,binding; GO:0046906,tetrapyrrole binding; GO:0097159,organic cyclic compound bindi…	PF00067.22:Cytochrome P450	--	--	--
Sobic.001G339000.v3.2	30.4757	37.512	40.6731	11.1909	16.7048	14.7203	1867	2497	2336	680	691	874	-1.35316	1.1045e-12	8.63278e-12	down	Chr01	62697525	62704522	+	Sobic.001G339000	--	K14174 beta-farnesene/exo-alpha-bergamotene synthase [EC:4.2.3.47 4.2.3.81] | (RefSeq) (E)-beta-farnesene synthase (A)	ko00909: Sesquiterpenoid and triterpenoid biosynthesis; ko01110: Biosynthesis of secondary metabolites	alpha-copaene synthase isoform X1 [Sorghum bicolor]	TPSGD_VITVI RecName: Full=(-)-germacrene D synthase; EC=4.2.3.22; EC=4.2.3.75;	A0A1Z5S906_SORBI SubName: Full=Uncharacterized protein {ECO:0000313|EMBL:OQU92401.1};	At5g23960	GO:0005737,cytoplasm; GO:0034004,germacradienol synthase activity; GO:0052577,germacrene-D synthase activity; GO:0000287,magnesium ion binding; GO:0016114,terpenoid biosynthetic process; GO:0003674,molecular_function; GO:0003824,catalytic activity; GO:0016829,lyase activity; GO:0016835,carbon-oxygen lyase activity; GO:0016838,carbon-oxygen lyase activity, acting on phosphates; GO:0010333,terpene …	PF03936.16:Terpene synthase family, metal binding domain	--	--	--
Sobic.001G339600.v3.2	25.4249	25.3904	25.2766	79.1403	74.8355	76.8275	1751	1900	1632	5406	3480	5128	1.6032	6.37615e-136	1.50558e-133	up	Chr01	62735381	62738856	+	Sobic.001G339600	--	K14709 solute carrier family 39 (zinc transporter), member 1/2/3 | (RefSeq) zinc transporter 2-like (A)	--	zinc transporter 2-like [Sorghum bicolor]	ZIP2_ORYSJ RecName: Full=Zinc transporter 2; AltName: Full=ZRT/IRT-like protein 2; Short=OsZIP2; Flags: Precursor;	A0A1B6QML3_SORBI SubName: Full=Uncharacterized protein {ECO:0000313|EMBL:KXG39153.1};	At1g55910	GO:0016021,integral component of membrane; GO:0016020,membrane; GO:0005886,plasma membrane; GO:0005385,zinc ion transmembrane transporter activity; GO:0071577,zinc ion transmembrane transport; GO:0003674,molecular_function; GO:0005215,transporter activity; GO:0008324,cation transmembrane transporter activity; GO:0015075,ion transmembrane transporter activity; GO:0015318,inorganic molecular entity…	PF02535.22:ZIP Zinc transporter	--	--	--
Sobic.001G341100.v3.2	3.8082	2.9983	2.4654	6.436	7.6286	6.9955	173	148	105	290	234	308	1.17901	3.80375e-13	3.08481e-12	up	Chr01	62829373	62833314	+	Sobic.001G341100	--	K06685 MOB kinase activator 1 | (RefSeq) MOB kinase activator-like 1A (A)	--	hypothetical protein SORBI_3001G341100 [Sorghum bicolor]	MOB1A_MEDSF RecName: Full=MOB kinase activator-like 1A; AltName: Full=Mob1 homolog 1A; AltName: Full=Mps one binder kinase activator-like 1A; AltName: Full=MsMob1-1 {ECO:0000303|PubMed:16240174}; AltName: Full=MsMob1-2 {ECO:0000303|PubMed:16240174}; AltName: Full=MsMob1-3 {ECO:0000303|PubMed:16240174}; AltName: Full=MsMob1-A {ECO:0000303|PubMed:16460730};	A0A1B6QMN7_SORBI SubName: Full=Uncharacterized protein {ECO:0000313|EMBL:KXG39167.1};	At5g45550	GO:0005737,cytoplasm; GO:0005856,cytoskeleton; GO:0009524,phragmoplast; GO:0046872,metal ion binding; GO:0003674,molecular_function; GO:0005488,binding; GO:0043167,ion binding; GO:0043169,cation binding; GO:0005575,cellular_component; GO:0005622,intracellular anatomical structure; GO:0110165,cellular anatomical entity; GO:0043226,organelle; GO:0043228,non-membrane-bounded organelle; GO:0043229,in…	PF03637.17:Mob1/phocein family	--	--	--
Sobic.001G341400.v3.2	1.6287	1.7272	1.7258	5.4699	4.0415	3.8952	151	174	150	503	253	350	1.40646	1.26106e-19	1.53657e-18	up	Chr01	62864836	62867833	+	Sobic.001G341400	--	K14494 DELLA protein | (RefSeq) DELLA protein DWARF8 (A)	ko04075: Plant hormone signal transduction	nodulation-signaling pathway 1 protein [Sorghum bicolor]	NSP1_ORYSJ RecName: Full=Protein NODULATION SIGNALING PATHWAY 1 {ECO:0000303|PubMed:20719766}; Short=OsNSP1 {ECO:0000303|PubMed:20719766}; AltName: Full=GRAS family protein 14 {ECO:0000303|PubMed:15316287}; Short=OsGRAS-14 {ECO:0000303|PubMed:15316287};	A0A1Z5S993_SORBI RecName: Full=GRAS domain-containing protein {ECO:0000259|PROSITE:PS50985};	At3g13840	GO:0005634,nucleus; GO:0003700,DNA-binding transcription factor activity; GO:0043565,sequence-specific DNA binding; GO:0042446,hormone biosynthetic process; GO:2000032,regulation of secondary shoot formation; GO:0006355,regulation of transcription, DNA-templated; GO:0003674,molecular_function; GO:0140110,transcription regulator activity; GO:0003676,nucleic acid binding; GO:0003677,DNA binding; GO…	PF03514.14:GRAS domain family	GRAS	TF	GRAS
Sobic.001G342101.v3.2	1.5765	1.1135	1.4078	4.1399	4.2352	4.0098	43	33	36	112	78	106	1.60004	1.71152e-10	1.08885e-09	up	Chr01	62948630	62950847	+	Sobic.001G342101	--	--	--	hypothetical protein SORBI_3001G342101 [Sorghum bicolor]	--	A0A1Z5S900_SORBI SubName: Full=Uncharacterized protein {ECO:0000313|EMBL:OQU92414.1};	--	--	--	--	--	--
Sobic.001G343400.v3.2	0.6514	0.6637	0.8437	2.0171	2.3428	0.9121	28	31	34	86	68	38	1.27637	0.000160576	0.000483494	up	Chr01	63090591	63095314	-	Sobic.001G343400	--	K23558 plant 3beta-hydroxysteroid-4alpha-carboxylate 3-dehydrogenase [EC:1.1.1.418] | (RefSeq) 3beta-hydroxysteroid-dehydrogenase/decarboxylase isoform X1 (A)	ko00100: Steroid biosynthesis; ko01100: Metabolic pathways; ko01110: Biosynthesis of secondary metabolites	3beta-hydroxysteroid-dehydrogenase/decarboxylase isoform X1 [Sorghum bicolor]	HSDD1_ARATH RecName: Full=3beta-hydroxysteroid-dehydrogenase/decarboxylase isoform 1 {ECO:0000303|PubMed:16835224}; Short=At3BETAHSD/D1 {ECO:0000303|PubMed:16835224}; EC=1.1.1.418 {ECO:0000269|PubMed:16835224, ECO:0000269|PubMed:19218365}; AltName: Full=4alpha-carboxysterol-C3-dehydrogenase/C4-decarboxylase isoform 1-1; AltName: Full=Reticulon-like protein B24 {ECO:0000303|PubMed:17604024}; Short…	A0A1B6QMN0_SORBI RecName: Full=3Beta_HSD domain-containing protein {ECO:0000259|Pfam:PF01073};	At1g47290	GO:0005789,endoplasmic reticulum membrane; GO:0016021,integral component of membrane; GO:0016020,membrane; GO:0003854,3-beta-hydroxy-delta5-steroid dehydrogenase activity; GO:0102175,3-beta-hydroxysteroid dehydrogenase/C4-decarboxylase activity; GO:0102191,4alpha-carboxy-5alpha-cholesta-7,24-dien-3beta-ol dehydrogenase/C4-decarboxylase activity; GO:0016616,oxidoreductase activity, acting on the C…	PF01073.19:3-beta hydroxysteroid dehydrogenase/isomerase family	--	--	--
Sobic.001G343766.v3.2	0.9418	0.9564	0.9699	6.5728	7.9477	6.2659	116	128	112	803	661	748	2.85335	2.19653e-108	3.46991e-106	up	Chr01	63192154	63199252	-	Sobic.001G343766	--	K08592 sentrin-specific protease 1 [EC:3.4.22.68] | (RefSeq) ubiquitin-like-specific protease ESD4 isoform X1 (A)	--	uncharacterized protein LOC8080432 isoform X1 [Sorghum bicolor]	--	A0A1Z5S9D5_SORBI RecName: Full=ULP_PROTEASE domain-containing protein {ECO:0000259|PROSITE:PS50600};	--	GO:0008234,cysteine-type peptidase activity; GO:0003674,molecular_function; GO:0003824,catalytic activity; GO:0008233,peptidase activity; GO:0016787,hydrolase activity; GO:0140096,catalytic activity, acting on a protein	PF02902.19:Ulp1 protease family, C-terminal catalytic domain	--	--	--
Sobic.001G344600.v3.2	26.8283	26.8379	28.4093	73.5011	62.3823	62.0492	414	450	411	1125	650	928	1.27496	3.51193e-35	8.8916e-34	up	Chr01	63335368	63336120	+	Sobic.001G344600	--	--	--	uncharacterized protein LOC8080435 [Sorghum bicolor]	--	C5WXJ2_SORBI SubName: Full=Uncharacterized protein {ECO:0000313|EMBL:EER92160.1};	--	--	PF03242.13:Late embryogenesis abundant protein	--	--	--
Sobic.001G344700.v3.2	0.5389	0.5905	0.6844	3.4413	2.4325	2.5156	21	25	25	133	64	95	2.22246	1.67728e-14	1.50619e-13	up	Chr01	63339040	63340403	-	Sobic.001G344700	--	--	--	protein GOS9 [Sorghum bicolor]	LECH_HORVU RecName: Full=Horcolin {ECO:0000312|EMBL:AAV39531.1}; AltName: Full=Agglutinin {ECO:0000250|UniProtKB:P82953}; AltName: Full=Mannose-specific lectin {ECO:0000250|UniProtKB:P82953};	A0A1B6QMN9_SORBI RecName: Full=Jacalin-type lectin domain-containing protein {ECO:0000259|PROSITE:PS51752};	At1g73040	GO:0048046,apoplast; GO:0005537,mannose binding; GO:0003674,molecular_function; GO:0005488,binding; GO:0030246,carbohydrate binding; GO:0036094,small molecule binding; GO:0048029,monosaccharide binding; GO:0005575,cellular_component; GO:0005576,extracellular region; GO:0110165,cellular anatomical entity	PF01419.17:Jacalin-like lectin domain	--	--	--
Sobic.001G345900.v3.2	1.6103	0.9356	1.0584	0.5248	0.4818	0.4615	198	125	122	64	40	55	-1.29209	9.6418e-08	4.61555e-07	down	Chr01	63539898	63543873	-	Sobic.001G345900	--	K10663 E3 ubiquitin-protein ligase ATL4 [EC:2.3.2.27] | (RefSeq) E3 ubiquitin-protein ligase ATL4 (A)	--	probable E3 ubiquitin-protein ligase ATL44 [Sorghum bicolor]	ATL61_ORYSJ RecName: Full=E3 ubiquitin-protein ligase Os06g0535400; EC=2.3.2.27 {ECO:0000305}; AltName: Full=RING-H2 finger protein Os06g0535400; AltName: Full=RING-type E3 ubiquitin transferase Os06g0535400 {ECO:0000305};	A0A1Z5S960_SORBI RecName: Full=RING-type domain-containing protein {ECO:0000259|PROSITE:PS50089};	At2g17450	GO:0016021,integral component of membrane; GO:0046872,metal ion binding; GO:0004842,ubiquitin-protein transferase activity; GO:0016567,protein ubiquitination; GO:0003674,molecular_function; GO:0005488,binding; GO:0043167,ion binding; GO:0043169,cation binding; GO:0003824,catalytic activity; GO:0016740,transferase activity; GO:0019787,ubiquitin-like protein transferase activity; GO:0140096,catalyt…	PF13639.6:Ring finger domain	--	--	--
Sobic.001G346100.v3.2	0.9622	1.2091	0.8586	1.9682	2.2061	2.2339	104	142	87	211	161	234	1.07691	4.9938e-10	3.04404e-09	up	Chr01	63561412	63567973	+	Sobic.001G346100	--	K13436 pto-interacting protein 1 [EC:2.7.11.1] | (RefSeq) PTI1-like tyrosine-protein kinase 3 (A)	ko04626: Plant-pathogen interaction	protein STRUBBELIG-RECEPTOR FAMILY 7 isoform X1 [Sorghum bicolor]	SRF6_ARATH RecName: Full=Protein STRUBBELIG-RECEPTOR FAMILY 6; AltName: Full=Leucine-rich repeat receptor kinase-like protein SRF6; Flags: Precursor;	C5WXK6_SORBI RecName: Full=Protein kinase domain-containing protein {ECO:0000259|PROSITE:PS50011};	At1g53730	GO:0016021,integral component of membrane; GO:0005886,plasma membrane; GO:0005524,ATP binding; GO:0004672,protein kinase activity; GO:0006468,protein phosphorylation; GO:0000166,nucleotide binding; GO:0003674,molecular_function; GO:0005488,binding; GO:0017076,purine nucleotide binding; GO:0030554,adenyl nucleotide binding; GO:0032553,ribonucleotide binding; GO:0032555,purine ribonucleotide bindin…	PF00069.25:Protein kinase domain	--	--	--
Sobic.001G347800.v3.2	2.2895	2.7038	2.6366	1.1235	1.1102	1.2543	113	145	122	55	37	60	-1.1221	4.60451e-07	2.03444e-06	down	Chr01	63706662	63712121	+	Sobic.001G347800	--	K21480 heme oxygenase (biliverdin-producing, ferredoxin) [EC:1.14.15.20] | (RefSeq) heme oxygenase 1, chloroplastic (A)	ko00860: Porphyrin metabolism; ko01100: Metabolic pathways; ko01110: Biosynthesis of secondary metabolites	probable inactive heme oxygenase 2, chloroplastic [Sorghum bicolor]	HMOX2_ORYSJ RecName: Full=Probable inactive heme oxygenase 2, chloroplastic; Flags: Precursor;	C5WXM4_SORBI SubName: Full=Uncharacterized protein {ECO:0000313|EMBL:EER92168.1};	At2g26550	GO:0009507,chloroplast; GO:0004392,heme oxygenase (decyclizing) activity; GO:0006788,heme oxidation; GO:0015979,photosynthesis; GO:0010024,phytochromobilin biosynthetic process; GO:0003674,molecular_function; GO:0003824,catalytic activity; GO:0016491,oxidoreductase activity; GO:0016705,oxidoreductase activity, acting on paired donors, with incorporation or reduction of molecular oxygen; GO:000672…	PF01126.20:Heme oxygenase	--	--	--
Sobic.001G349300.v3.2	0.2005	0.1476	0.0998	0.3639	0.4553	0.5379	15	12	7	27	23	39	1.59549	0.000470705	0.00130614	up	Chr01	63890519	63892946	+	Sobic.001G349300	--	--	--	LOW QUALITY PROTEIN: hypothetical protein SORBI_3001G349300 [Sorghum bicolor]	OCT2_ARATH RecName: Full=Organic cation/carnitine transporter 2; Short=AtOCT2;	A0A1Z5S958_SORBI RecName: Full=MFS domain-containing protein {ECO:0000259|PROSITE:PS50850};	At1g79360	GO:0016021,integral component of membrane; GO:0009705,plant-type vacuole membrane; GO:0005524,ATP binding; GO:0022857,transmembrane transporter activity; GO:0006811,ion transport; GO:0000166,nucleotide binding; GO:0003674,molecular_function; GO:0005488,binding; GO:0017076,purine nucleotide binding; GO:0030554,adenyl nucleotide binding; GO:0032553,ribonucleotide binding; GO:0032555,purine ribonucl…	PF07690.16:Major Facilitator Superfamily	--	--	--
Sobic.001G349800.v3.2	9.275	8.9726	7.4354	18.8583	17.9804	20.2586	958	1007	720	1932	1254	2028	1.15519	1.86715e-35	4.7922e-34	up	Chr01	63967884	63973363	-	Sobic.001G349800	--	K01115 phospholipase D1/2 [EC:3.1.4.4] | (RefSeq) phospholipase D alpha 1-like isoform X1 (A)	ko00564: Glycerophospholipid metabolism; ko00565: Ether lipid metabolism; ko01100: Metabolic pathways; ko01110: Biosynthesis of secondary metabolites; ko04144: Endocytosis	phospholipase D alpha 1-like isoform X1 [Sorghum bicolor]	PLDA1_MAIZE RecName: Full=Phospholipase D alpha 1; Short=PLD alpha 1; EC=3.1.4.4; AltName: Full=Choline phosphatase 1; AltName: Full=Phosphatidylcholine-hydrolyzing phospholipase D 1;	A0A1B6QMR6_SORBI RecName: Full=Phospholipase D {ECO:0000256|ARBA:ARBA00012027, ECO:0000256|PIRNR:PIRNR036470}; EC=3.1.4.4 {ECO:0000256|ARBA:ARBA00012027, ECO:0000256|PIRNR:PIRNR036470};	At3g15730	GO:0005886,plasma membrane; GO:0005509,calcium ion binding; GO:0070290,N-acylphosphatidylethanolamine-specific phospholipase D activity; GO:0004630,phospholipase D activity; GO:0046470,phosphatidylcholine metabolic process; GO:0009395,phospholipid catabolic process; GO:0003674,molecular_function; GO:0005488,binding; GO:0043167,ion binding; GO:0043169,cation binding; GO:0046872,metal ion binding; …	PF12357.8:Phospholipase D C terminal	--	--	--
Sobic.001G351400.v3.2	6.0288	5.8908	5.2197	0.2763	0.4928	0.2828	308	327	250	14	17	14	-4.08147	8.04463e-54	3.72076e-52	down	Chr01	64086170	64088052	+	Sobic.001G351400	--	K22684 metacaspase-1 [EC:3.4.22.-] | (RefSeq) metacaspase-1-like (A)	--	hypothetical protein SORBI_3001G351400 [Sorghum bicolor]	MCA1_ARATH RecName: Full=Metacaspase-1; Short=AtMC1; EC=3.4.22.-; AltName: Full=Metacaspase 1b; Short=AtMCP1b; AltName: Full=Protein LSD ONE LIKE 3;	A0A1B6QMS6_SORBI SubName: Full=Uncharacterized protein {ECO:0000313|EMBL:KXG39232.1};	At1g02170	GO:0004197,cysteine-type endopeptidase activity; GO:0006952,defense response; GO:0043068,positive regulation of programmed cell death; GO:0003674,molecular_function; GO:0003824,catalytic activity; GO:0004175,endopeptidase activity; GO:0008233,peptidase activity; GO:0008234,cysteine-type peptidase activity; GO:0016787,hydrolase activity; GO:0140096,catalytic activity, acting on a protein; GO:00069…	PF00656.22:Caspase domain	--	--	--
Sobic.001G353300.v3.2	80.3727	76.1438	73.608	160.726	152.318	163.359	4116	4237	3534	8164	5267	8108	1.05196	2.30315e-57	1.18225e-55	up	Chr01	64288863	64291249	-	Sobic.001G353300	--	K01087 trehalose 6-phosphate phosphatase [EC:3.1.3.12] | (RefSeq) probable trehalose-phosphate phosphatase 9 (A)	ko00500: Starch and sucrose metabolism; ko01100: Metabolic pathways; ko01110: Biosynthesis of secondary metabolites	probable trehalose-phosphate phosphatase 9 [Sorghum bicolor]	TPP9_ORYSJ RecName: Full=Probable trehalose-phosphate phosphatase 9; Short=OsTPP9; EC=3.1.3.12; AltName: Full=Trehalose 6-phosphate phosphatase;	C5WYJ4_SORBI RecName: Full=Trehalose 6-phosphate phosphatase {ECO:0000256|RuleBase:RU361117}; EC=3.1.3.12 {ECO:0000256|RuleBase:RU361117};	At5g65140	GO:0004805,trehalose-phosphatase activity; GO:0005992,trehalose biosynthetic process; GO:0003674,molecular_function; GO:0003824,catalytic activity; GO:0016787,hydrolase activity; GO:0016788,hydrolase activity, acting on ester bonds; GO:0016791,phosphatase activity; GO:0019203,carbohydrate phosphatase activity; GO:0042578,phosphoric ester hydrolase activity; GO:0005975,carbohydrate metabolic proce…	PF02358.16:Trehalose-phosphatase	--	--	--
Sobic.001G353400.v3.2	8.1125	6.4956	7.0438	19.9897	20.0885	18.7834	500	435	407	1222	836	1122	1.4441	1.89699e-48	7.50501e-47	up	Chr01	64352146	64357974	-	Sobic.001G353400	--	K12602 WD repeat-containing protein 61 | (RefSeq) WD repeat-containing protein VIP3 (A)	ko03018: RNA degradation	uncharacterized WD repeat-containing protein C2A9.03 isoform X2 [Sorghum bicolor]	CDC22_ARATH RecName: Full=Cell division cycle 20.2, cofactor of APC complex; Short=AtCDC20.2;	A0A1B6QMW8_SORBI RecName: Full=WD_REPEATS_REGION domain-containing protein {ECO:0000259|PROSITE:PS50294};	At1g36070	GO:0005680,anaphase-promoting complex; GO:0033597,mitotic checkpoint complex; GO:0005634,nucleus; GO:0010997,anaphase-promoting complex binding; GO:0019900,kinase binding; GO:1990757,ubiquitin ligase activator activity; GO:0031145,anaphase-promoting complex-dependent catabolic process; GO:0007049,cell cycle; GO:0051301,cell division; GO:1905786,positive regulation of anaphase-promoting complex-de…	PF12894.7:Anaphase-promoting complex subunit 4 WD40 domain	--	--	--
Sobic.001G353900.v3.2	0.3741	0.2516	0.2993	0.7253	0.554	0.7645	52	38	39	100	52	103	1.1593	1.30229e-05	4.71634e-05	up	Chr01	64384247	64390642	+	Sobic.001G353900	--	K13430 serine/threonine-protein kinase PBS1 [EC:2.7.11.1] | (RefSeq) serine/threonine-protein kinase PBS1 (A)	ko04626: Plant-pathogen interaction	hypothetical protein SORBI_3001G353900 [Sorghum bicolor]	FERON_ARATH RecName: Full=Receptor-like protein kinase FERONIA; EC=2.7.11.1; AltName: Full=Protein SIRENE; Flags: Precursor;	A0A1Z5S9C0_SORBI SubName: Full=Uncharacterized protein {ECO:0000313|EMBL:OQU92507.1};	At3g51550	GO:0043680,filiform apparatus; GO:0016021,integral component of membrane; GO:0005886,plasma membrane; GO:0009506,plasmodesma; GO:0005524,ATP binding; GO:0004672,protein kinase activity; GO:0106310,protein serine kinase activity; GO:0106311,protein threonine kinase activity; GO:0009738,abscisic acid-activated signaling pathway; GO:0009742,brassinosteroid mediated signaling pathway; GO:0032922,circ…	PF07714.17:Protein tyrosine kinase	--	--	--
Sobic.001G354200.v3.2	0	0.0887	0.1542	12.997	11.9905	8.5028	0	4	6	535	336	342	7.12891	3.6135e-49	1.45006e-47	up	Chr01	64407050	64409426	-	Sobic.001G354200	--	K22440 naringenin 7-O-methyltransferase [EC:2.1.1.232] | (RefSeq) naringenin 7-O-methyltransferase (A)	ko00941: Flavonoid biosynthesis; ko01110: Biosynthesis of secondary metabolites	5-pentadecatrienyl resorcinol O-methyltransferase-like [Sorghum bicolor]	OMT3_SORBI RecName: Full=5-pentadecatrienyl resorcinol O-methyltransferase; EC=2.1.1.n7; AltName: Full=O-methyltransferase 3; Short=SbOMT3;	A0A1B6QMW0_SORBI SubName: Full=Uncharacterized protein {ECO:0000313|EMBL:KXG39256.1};	At4g35160	GO:0102990,5-n-alk(en)ylresorcinol O-methyltransferase activity; GO:0008171,O-methyltransferase activity; GO:0046983,protein dimerization activity; GO:0008757,S-adenosylmethionine-dependent methyltransferase activity; GO:0019438,aromatic compound biosynthetic process; GO:0032259,methylation; GO:0003674,molecular_function; GO:0003824,catalytic activity; GO:0008168,methyltransferase activity; GO:00…	PF00891.18:O-methyltransferase domain	--	--	--
Sobic.001G354400.v3.2	0.9364	0.9718	1.0626	2.2498	1.859	2.2202	47	53	50	112	63	108	1.1028	3.79332e-06	1.48451e-05	up	Chr01	64421142	64422928	-	Sobic.001G354400	--	K22440 naringenin 7-O-methyltransferase [EC:2.1.1.232] | (RefSeq) naringenin 7-O-methyltransferase (A)	ko00941: Flavonoid biosynthesis; ko01110: Biosynthesis of secondary metabolites	5-pentadecatrienyl resorcinol O-methyltransferase-like [Sorghum bicolor]	OMT3_SORBI RecName: Full=5-pentadecatrienyl resorcinol O-methyltransferase; EC=2.1.1.n7; AltName: Full=O-methyltransferase 3; Short=SbOMT3;	C5WYJ6_SORBI SubName: Full=Uncharacterized protein {ECO:0000313|EMBL:EER94773.2};	At4g35160	GO:0102990,5-n-alk(en)ylresorcinol O-methyltransferase activity; GO:0008171,O-methyltransferase activity; GO:0046983,protein dimerization activity; GO:0008757,S-adenosylmethionine-dependent methyltransferase activity; GO:0019438,aromatic compound biosynthetic process; GO:0032259,methylation; GO:0003674,molecular_function; GO:0003824,catalytic activity; GO:0008168,methyltransferase activity; GO:00…	PF00891.18:O-methyltransferase domain	--	--	--
Sobic.001G357700.v3.2	2.05	1.9125	1.8721	0.906	0.811	0.5216	146	148	125	64	39	36	-1.38595	2.89772e-09	1.63774e-08	down	Chr01	64746396	64751377	+	Sobic.001G357700	--	--	--	probable polyamine transporter At3g13620 [Sorghum bicolor]	PHSC_ARATH RecName: Full=Probable polyamine transporter At3g13620;	A0A1B6QMZ4_SORBI SubName: Full=Uncharacterized protein {ECO:0000313|EMBL:KXG39283.1};	At3g13620	GO:0016021,integral component of membrane; GO:0005886,plasma membrane; GO:0015203,polyamine transmembrane transporter activity; GO:0015293,symporter activity; GO:0015846,polyamine transport; GO:0003674,molecular_function; GO:0005215,transporter activity; GO:0008509,anion transmembrane transporter activity; GO:0015075,ion transmembrane transporter activity; GO:0022857,transmembrane transporter act…	PF13520.6:Amino acid permease	--	--	--
Sobic.001G357800.v3.2	3.2858	2.4904	2.6183	0.5456	0.6011	0.3989	170	140	127	28	21	20	-2.45616	6.60379e-20	8.18885e-19	down	Chr01	64756812	64762044	+	Sobic.001G357800	--	--	--	probable polyamine transporter At3g13620 [Sorghum bicolor]	PHSC_ARATH RecName: Full=Probable polyamine transporter At3g13620;	A0A1Z5S9E3_SORBI SubName: Full=Uncharacterized protein {ECO:0000313|EMBL:OQU92528.1};	At3g13620	GO:0016021,integral component of membrane; GO:0005886,plasma membrane; GO:0015203,polyamine transmembrane transporter activity; GO:0015293,symporter activity; GO:0015846,polyamine transport; GO:0003674,molecular_function; GO:0005215,transporter activity; GO:0008509,anion transmembrane transporter activity; GO:0015075,ion transmembrane transporter activity; GO:0022857,transmembrane transporter act…	PF13520.6:Amino acid permease	--	--	--
Sobic.001G359200.v3.2	0.1527	0.1756	0.2171	0.9362	0.4898	0.6563	12	15	16	73	26	50	1.9562	6.84e-07	2.9575e-06	up	Chr01	64901749	64904745	-	Sobic.001G359200	--	K20660 cytochrome P450 family 709 | (RefSeq) cytochrome P450 709B2 (A)	--	cytochrome P450 709B2 [Sorghum bicolor]	C70B2_ARATH RecName: Full=Cytochrome P450 709B2 {ECO:0000305}; EC=1.14.-.- {ECO:0000305};	C5WYP4_SORBI SubName: Full=Uncharacterized protein {ECO:0000313|EMBL:EER94796.1};	At2g46950	GO:0005829,cytosol; GO:0016021,integral component of membrane; GO:0020037,heme binding; GO:0005506,iron ion binding; GO:0004497,monooxygenase activity; GO:0016705,oxidoreductase activity, acting on paired donors, with incorporation or reduction of molecular oxygen; GO:0003674,molecular_function; GO:0005488,binding; GO:0046906,tetrapyrrole binding; GO:0097159,organic cyclic compound binding; GO:19…	PF00067.22:Cytochrome P450	--	--	--
Sobic.001G361900.v3.2	19.4349	16.2191	18.7393	7.251	7.4397	6.7834	1416	1284	1280	524	366	479	-1.34098	3.40638e-43	1.13878e-41	down	Chr01	65162064	65164498	-	Sobic.001G361900	--	K08900 mitochondrial chaperone BCS1 | (RefSeq) AAA-ATPase At3g50940 (A)	--	AAA-ATPase At3g28580 [Sorghum bicolor]	ASD_ARATH RecName: Full=AAA-ATPase ASD, mitochondrial; EC=3.6.1.- {ECO:0000269|PubMed:21359673}; AltName: Full=AAA-ATPase 1; AltName: Full=Protein ATPASE-IN-SEED-DEVELOPMENT {ECO:0000303|PubMed:21359673};	C5WYR8_SORBI RecName: Full=AAA domain-containing protein {ECO:0000259|SMART:SM00382};	At5g40010	GO:0005783,endoplasmic reticulum; GO:0016021,integral component of membrane; GO:0031966,mitochondrial membrane; GO:0005739,mitochondrion; GO:0005524,ATP binding; GO:0016887,ATPase activity; GO:0010154,fruit development; GO:0009737,response to abscisic acid; GO:0009409,response to cold; GO:0009651,response to salt stress; GO:0009414,response to water deprivation; GO:0010431,seed maturation; GO:000…	PF14363.6:Domain associated at C-terminal with AAA	--	--	--
Sobic.001G362800.v3.2	7.2464	8.5244	8.1363	4.0924	3.4294	4.0476	266	340	280	149	85	144	-1.03489	1.65767e-11	1.16021e-10	down	Chr01	65231582	65234507	-	Sobic.001G362800	--	K06940 uncharacterized protein | (RefSeq) uncharacterized protein LOC8082611 (A)	--	uncharacterized protein LOC8082611 [Sorghum bicolor]	--	C5WYS7_SORBI SubName: Full=Uncharacterized protein {ECO:0000313|EMBL:EER94816.1};	At5g02710	--	PF03692.15:Putative zinc- or iron-chelating domain	--	--	--
Sobic.001G363100.v3.2	3.7358	3.1846	4.0175	0.8644	1.678	1.327	122	113	123	28	37	42	-1.52447	4.10161e-09	2.27741e-08	down	Chr01	65244565	65245928	+	Sobic.001G363100	--	--	--	universal stress protein PHOS34 [Sorghum bicolor]	PHO34_ARATH RecName: Full=Universal stress protein PHOS34 {ECO:0000303|PubMed:12644671}; AltName: Full=Phosphorylated protein of 34 kDa {ECO:0000303|PubMed:18285339}; Short=AtPHOS34 {ECO:0000303|PubMed:18285339}; Flags: Precursor;	C5WZK1_SORBI RecName: Full=Usp domain-containing protein {ECO:0000259|Pfam:PF00582};	At3g62550	GO:0009507,chloroplast; GO:0005829,cytosol; GO:0005524,ATP binding; GO:0002238,response to molecule of fungal origin; GO:0000166,nucleotide binding; GO:0003674,molecular_function; GO:0005488,binding; GO:0017076,purine nucleotide binding; GO:0030554,adenyl nucleotide binding; GO:0032553,ribonucleotide binding; GO:0032555,purine ribonucleotide binding; GO:0032559,adenyl ribonucleotide binding; GO:0…	PF00582.26:Universal stress protein family	--	--	--
Sobic.001G364100.v3.2	3.1581	2.6854	4.0277	1.5228	1.1185	1.9835	92	85	110	44	22	56	-1.0668	0.000107226	0.00033282	down	Chr01	65322668	65323609	-	Sobic.001G364100	--	K15032 mTERF domain-containing protein, mitochondrial | (RefSeq) transcription termination factor MTEF1, chloroplastic (A)	--	hypothetical protein SORBI_3001G364100 [Sorghum bicolor]	MTEF2_ARATH RecName: Full=Transcription termination factor MTERF2, chloroplastic {ECO:0000305}; AltName: Full=Mitochondrial transcription termination factor 2 {ECO:0000303|PubMed:23087700}; AltName: Full=Protein EMBRYO DEFECTIVE 2219 {ECO:0000303|PubMed:15266054}; Flags: Precursor;	A0A1B6QN17_SORBI SubName: Full=Uncharacterized protein {ECO:0000313|EMBL:KXG39318.1};	At2g36000	GO:0009507,chloroplast; GO:0009506,plasmodesma; GO:0003690,double-stranded DNA binding; GO:0032502,developmental process; GO:0006353,DNA-templated transcription, termination; GO:0006355,regulation of transcription, DNA-templated; GO:0003674,molecular_function; GO:0003676,nucleic acid binding; GO:0003677,DNA binding; GO:0005488,binding; GO:0097159,organic cyclic compound binding; GO:1901363,hetero…	PF02536.14:mTERF	mTERF	TR	mTERF
Sobic.001G365000.v3.2	4.1624	3.4543	2.592	11.1341	9.1933	9.93	173	156	101	459	258	400	1.5707	1.02361e-22	1.46532e-21	up	Chr01	65370091	65371434	-	Sobic.001G365000	--	--	--	uncharacterized protein LOC8080801 [Sorghum bicolor]	--	C5WZL6_SORBI SubName: Full=Uncharacterized protein {ECO:0000313|EMBL:EER94828.1};	--	--	--	--	--	--
Sobic.001G365100.v3.2	0.76	0.8493	0.8107	0.3466	0.402	0.2614	42	51	42	19	15	14	-1.2763	0.000643753	0.00174383	down	Chr01	65380643	65383348	+	Sobic.001G365100	--	K16818 phospholipase A1 [EC:3.1.1.32] | (RefSeq) phospholipase A(1) DAD1, chloroplastic (A)	ko00564: Glycerophospholipid metabolism; ko00592: alpha-Linolenic acid metabolism; ko01100: Metabolic pathways; ko01110: Biosynthesis of secondary metabolites	phospholipase A1-II 7 [Sorghum bicolor]	PLA7_ORYSI RecName: Full=Phospholipase A1-II 7; EC=3.1.1.-;	C5WZL9_SORBI RecName: Full=Phospholipase A1 {ECO:0000256|RuleBase:RU367093}; EC=3.1.1.- {ECO:0000256|RuleBase:RU367093};	At4g18550	GO:0005737,cytoplasm; GO:0008970,phospholipase A1 activity; GO:0016042,lipid catabolic process; GO:0003674,molecular_function; GO:0003824,catalytic activity; GO:0004620,phospholipase activity; GO:0016298,lipase activity; GO:0016787,hydrolase activity; GO:0016788,hydrolase activity, acting on ester bonds; GO:0052689,carboxylic ester hydrolase activity; GO:0006629,lipid metabolic process; GO:000815…	PF01764.25:Lipase (class 3)	--	--	--
Sobic.001G366100.v3.2	0.173	0.6169	0.2422	0.872	0.5284	0.6581	16	62	21	80	33	59	1.00239	0.00910673	0.0191527	up	Chr01	65469406	65481963	+	Sobic.001G366100	--	K24028 salicylic acid 3-hydroxylase [EC:1.14.11.-] | (RefSeq) protein DOWNY MILDEW RESISTANCE 6 (A)	--	S-norcoclaurine synthase 1 [Sorghum bicolor]	ODD11_ORYSJ RecName: Full=2-oxoglutarate-dependent dioxygenase 11 {ECO:0000303|PubMed:25728912}; EC=1.14.11.- {ECO:0000255|PROSITE-ProRule:PRU00805, ECO:0000269|PubMed:25728912}; AltName: Full=Melatonin 2-hydroxylase {ECO:0000303|PubMed:25728912};	C5WZM7_SORBI RecName: Full=Fe2OG dioxygenase domain-containing protein {ECO:0000259|PROSITE:PS51471};	At1g17020	GO:0005737,cytoplasm; GO:0051213,dioxygenase activity; GO:0031418,L-ascorbic acid binding; GO:0046872,metal ion binding; GO:0003674,molecular_function; GO:0003824,catalytic activity; GO:0016491,oxidoreductase activity; GO:0005488,binding; GO:0019842,vitamin binding; GO:0030246,carbohydrate binding; GO:0031406,carboxylic acid binding; GO:0036094,small molecule binding; GO:0043167,ion binding; GO:0…	PF14226.6:non-haem dioxygenase in morphine synthesis N-terminal	--	--	--
Sobic.001G366700.v3.2	0.1479	0.0851	0.0296	0.3354	0.438	0.3337	16	10	3	36	32	35	2.05774	1.43326e-05	5.14889e-05	up	Chr01	65535744	65551123	-	Sobic.001G366700	--	K05768 gelsolin | (RefSeq) villin-3 isoform X1 (A)	--	villin-2 [Sorghum bicolor]	VLN2_ORYSJ RecName: Full=Villin-2 {ECO:0000303|PubMed:20807878};	C5WZN4_SORBI RecName: Full=HP domain-containing protein {ECO:0000259|PROSITE:PS51089};	At2g41740	GO:0032432,actin filament bundle; GO:0005737,cytoplasm; GO:0051015,actin filament binding; GO:0051017,actin filament bundle assembly; GO:0051693,actin filament capping; GO:0007015,actin filament organization; GO:0051014,actin filament severing; GO:0009734,auxin-activated signaling pathway; GO:0009630,gravitropism; GO:2000012,regulation of auxin polar transport; GO:0001558,regulation of cell growt…	PF00626.22:Gelsolin repeat	--	--	--
Sobic.001G368000.v3.2	4.6824	4.8601	4.6565	13.3637	12.5396	12.5141	266	300	248	753	481	689	1.4389	2.8564e-41	9.01192e-40	up	Chr01	65682306	65684474	+	Sobic.001G368000	--	K17098 annexin D | (RefSeq) annexin D4 (A)	--	annexin D4 [Sorghum bicolor]	ANXD4_ARATH RecName: Full=Annexin D4; AltName: Full=AnnAt4;	C5WZP7_SORBI SubName: Full=Uncharacterized protein {ECO:0000313|EMBL:EER92254.1};	At2g38750	GO:0005737,cytoplasm; GO:0005794,Golgi apparatus; GO:0009506,plasmodesma; GO:0005509,calcium ion binding; GO:0005544,calcium-dependent phospholipid binding; GO:0003729,mRNA binding; GO:0009737,response to abscisic acid; GO:0009409,response to cold; GO:0009408,response to heat; GO:0006970,response to osmotic stress; GO:0009651,response to salt stress; GO:0009414,response to water deprivation; GO:0…	PF00191.20:Annexin	--	--	--
Sobic.001G371900.v3.2	218.982	211.566	215.355	92.0757	82.7295	80.1275	6088	6391	5613	2539	1553	2159	-1.33848	9.76328e-81	9.28008e-79	down	Chr01	66007310	66010619	-	Sobic.001G371900	--	K04565 superoxide dismutase, Cu-Zn family [EC:1.15.1.1] | (RefSeq) superoxide dismutase [Cu-Zn] 4A (A)	ko04146: Peroxisome	superoxide dismutase [Cu-Zn]	SODC4_MAIZE RecName: Full=Superoxide dismutase [Cu-Zn] 4A; EC=1.15.1.1;	A0A1B6QN96_SORBI RecName: Full=Superoxide dismutase [Cu-Zn] {ECO:0000256|RuleBase:RU000393}; EC=1.15.1.1 {ECO:0000256|RuleBase:RU000393};	At1g08830	GO:0005737,cytoplasm; GO:0005507,copper ion binding; GO:0004784,superoxide dismutase activity; GO:0019430,removal of superoxide radicals; GO:0003674,molecular_function; GO:0005488,binding; GO:0043167,ion binding; GO:0043169,cation binding; GO:0046872,metal ion binding; GO:0046914,transition metal ion binding; GO:0003824,catalytic activity; GO:0016209,antioxidant activity; GO:0016491,oxidoreductas…	PF00080.20:Copper/zinc superoxide dismutase (SODC)	--	--	--
Sobic.001G374600.v3.2	0.1115	0.0513	0.1189	0.2998	0.6055	0.6711	6	3	6	16	22	35	2.49165	2.66791e-05	9.18738e-05	up	Chr01	66338894	66340982	+	Sobic.001G374600	--	--	--	desiccation-related protein PCC13-62 [Sorghum bicolor]	DRPE_CRAPL RecName: Full=Desiccation-related protein PCC13-62; Flags: Precursor;	A0A1B6QN98_SORBI SubName: Full=Uncharacterized protein {ECO:0000313|EMBL:KXG39399.1};	At3g62730	GO:0071465,cellular response to desiccation; GO:1902075,cellular response to salt; GO:0001101,response to acid chemical; GO:0006950,response to stress; GO:0007154,cell communication; GO:0008150,biological_process; GO:0009269,response to desiccation; GO:0009414,response to water deprivation; GO:0009415,response to water; GO:0009605,response to external stimulus; GO:0009628,response to abiotic stim…	PF13668.6:Ferritin-like domain	--	--	--
Sobic.001G377900.v3.2	0.5368	0.4671	0.4095	0.2132	0.1879	0.2585	165	156	118	65	39	77	-1.08553	5.74441e-07	2.506e-06	down	Chr01	66588203	66604922	-	Sobic.001G377900	--	K13356 alcohol-forming fatty acyl-CoA reductase [EC:1.2.1.84] | (RefSeq) fatty acyl-CoA reductase 1 isoform X1 (A)	ko00073: Cutin, suberine and wax biosynthesis; ko04146: Peroxisome	hypothetical protein SORBI_3001G377900 [Sorghum bicolor]	--	A0A1B6QNA8_SORBI SubName: Full=Uncharacterized protein {ECO:0000313|EMBL:KXG39412.1};	At3g32110	--	PF12937.7:F-box-like	--	--	--
Sobic.001G379400.v3.2	4.8862	5.6758	5.0167	19.5574	15.3672	18.5045	267	337	257	1060	567	980	1.78437	1.07238e-51	4.67101e-50	up	Chr01	66786477	66788401	-	Sobic.001G379400	--	K00430 peroxidase [EC:1.11.1.7] | (RefSeq) peroxidase P7 (A)	ko00940: Phenylpropanoid biosynthesis; ko01100: Metabolic pathways; ko01110: Biosynthesis of secondary metabolites	hypothetical protein SORBI_3001G379400 [Sorghum bicolor]	PER52_ARATH RecName: Full=Peroxidase 52; Short=Atperox P52; EC=1.11.1.7; AltName: Full=ATP49; Flags: Precursor;	A0A1Z5S9P3_SORBI RecName: Full=Peroxidase {ECO:0000256|ARBA:ARBA00012313, ECO:0000256|RuleBase:RU362060}; EC=1.11.1.7 {ECO:0000256|ARBA:ARBA00012313, ECO:0000256|RuleBase:RU362060};	At5g05340	GO:0048046,apoplast; GO:0005618,cell wall; GO:0005829,cytosol; GO:0005794,Golgi apparatus; GO:0009505,plant-type cell wall; GO:0020037,heme binding; GO:0046872,metal ion binding; GO:0004601,peroxidase activity; GO:0042744,hydrogen peroxide catabolic process; GO:0009809,lignin biosynthetic process; GO:1901430,positive regulation of syringal lignin biosynthetic process; GO:0006979,response to oxida…	PF00141.23:Peroxidase	--	--	--
Sobic.001G381300.v3.2	11.1559	10.1804	9.6538	28.4514	24.9924	24.3832	355	352	288	898	537	752	1.33173	6.32795e-34	1.50849e-32	up	Chr01	66930715	66931988	-	Sobic.001G381300	--	K18835 WRKY transcription factor 2 | (RefSeq) probable WRKY transcription factor 2 (A)	ko04626: Plant-pathogen interaction	probable WRKY transcription factor 70 [Sorghum bicolor]	WRK55_ARATH RecName: Full=WRKY transcription factor 55; AltName: Full=WRKY DNA-binding protein 55;	C5X0T7_SORBI RecName: Full=WRKY domain-containing protein {ECO:0000259|PROSITE:PS50811};	At2g40740_2	GO:0005634,nucleus; GO:0003700,DNA-binding transcription factor activity; GO:0043565,sequence-specific DNA binding; GO:0000976,transcription regulatory region sequence-specific DNA binding; GO:0010468,regulation of gene expression; GO:0003674,molecular_function; GO:0140110,transcription regulator activity; GO:0003676,nucleic acid binding; GO:0003677,DNA binding; GO:0005488,binding; GO:0097159,org…	PF03106.15:WRKY DNA -binding domain	WRKY	TF	WRKY
Sobic.001G382100.v3.2	1.0203	0.9129	0.9673	0.3714	0.7975	0.2632	36	35	32	13	19	9	-1.07545	0.0140497	0.0283145	down	Chr01	67001817	67002957	-	Sobic.001G382100	--	K08902 photosystem II Psb27 protein | (RefSeq) photosystem II repair protein PSB27-H1, chloroplastic (A)	ko00195: Photosynthesis; ko01100: Metabolic pathways	photosystem II repair protein PSB27-H1, chloroplastic [Sorghum bicolor]	PB27A_ARATH RecName: Full=Photosystem II repair protein PSB27-H1, chloroplastic; Short=Psb27-H1; AltName: Full=Thylakoid lumenal protein PSB27-H1; Flags: Precursor;	C5X0U5_SORBI SubName: Full=Uncharacterized protein {ECO:0000313|EMBL:EER94911.1};	At1g03600	GO:0009507,chloroplast; GO:0009534,chloroplast thylakoid; GO:0009543,chloroplast thylakoid lumen; GO:0009535,chloroplast thylakoid membrane; GO:0005576,extracellular region; GO:0009579,thylakoid; GO:0071484,cellular response to light intensity; GO:0010207,photosystem II assembly; GO:0010206,photosystem II repair; GO:0008150,biological_process; GO:0009314,response to radiation; GO:0009416,response…	PF13326.6:Photosystem II Pbs27	--	--	--
Sobic.001G382900.v3.2	14.5272	13.6379	13.859	5.463	4.2857	5.3504	748	763	669	279	149	267	-1.4623	1.92312e-35	4.93023e-34	down	Chr01	67057225	67059525	+	Sobic.001G382900	--	--	--	acid phosphatase 1 [Sorghum bicolor]	PPA1_SOLLC RecName: Full=Acid phosphatase 1; EC=3.1.3.2; AltName: Full=Apase-1(1); Flags: Precursor;	A0A1B6QNE4_SORBI SubName: Full=Uncharacterized protein {ECO:0000313|EMBL:KXG39440.1};	At2g38600	GO:0003993,acid phosphatase activity; GO:0003674,molecular_function; GO:0003824,catalytic activity; GO:0016787,hydrolase activity; GO:0016788,hydrolase activity, acting on ester bonds; GO:0016791,phosphatase activity; GO:0042578,phosphoric ester hydrolase activity	PF03767.14:HAD superfamily, subfamily IIIB (Acid phosphatase)	--	--	--
Sobic.001G383000.v3.2	0.0925	0	0.0493	0.9795	0.6851	1.2649	4	0	2	42	20	53	4.41908	6.03414e-10	3.65338e-09	up	Chr01	67060895	67062680	+	Sobic.001G383000	--	K02866 large subunit ribosomal protein L10e | (RefSeq) 60S ribosomal protein L10 (A)	ko03010: Ribosome	hypothetical protein SORBI_3001G383000 [Sorghum bicolor]	RL101_ARATH RecName: Full=60S ribosomal protein L10-1 {ECO:0000303|PubMed:11598216}; AltName: Full=Ribosomal protein RPL10A {ECO:0000303|PubMed:11598216}; AltName: Full=Suppressor of ACAULIS 52 {ECO:0000303|PubMed:18694459};	A0A1B6QNF2_SORBI RecName: Full=Ribosomal_L16 domain-containing protein {ECO:0000259|Pfam:PF00252};	At1g14320	GO:0005737,cytoplasm; GO:0005829,cytosol; GO:0022625,cytosolic large ribosomal subunit; GO:0022626,cytosolic ribosome; GO:0005576,extracellular region; GO:0005730,nucleolus; GO:0005634,nucleus; GO:0042788,polysomal ribosome; GO:0005840,ribosome; GO:0005774,vacuolar membrane; GO:0005773,vacuole; GO:0003729,mRNA binding; GO:0003735,structural constituent of ribosome; GO:0071493,cellular response to…	PF00252.18:Ribosomal protein L16p/L10e	--	--	--
Sobic.001G385132.v3.2	0.4034	0.3908	0.5662	1.4128	0.849	0.7668	19	20	25	66	27	35	1.17244	0.00194284	0.00477557	up	Chr01	67265399	67267176	+	Sobic.001G385132	--	K15639 PHYB activation tagged suppressor 1 [EC:1.14.-.-] | (RefSeq) cytochrome P450 734A5 (A)	ko00905: Brassinosteroid biosynthesis; ko01110: Biosynthesis of secondary metabolites	hypothetical protein SORBI_3001G385132 [Sorghum bicolor]	C7254_GLYUR RecName: Full=11-oxo-beta-amyrin 30-oxidase; EC=1.14.14.115 {ECO:0000269|PubMed:22128119}; AltName: Full=Cytochrome P450 72A154;	A0A1Z5S9P4_SORBI SubName: Full=Uncharacterized protein {ECO:0000313|EMBL:OQU92660.1};	At3g14690	GO:0016021,integral component of membrane; GO:0102375,11-oxo-beta-amyrin 30-oxidase activity; GO:0020037,heme binding; GO:0005506,iron ion binding; GO:0016709,oxidoreductase activity, acting on paired donors, with incorporation or reduction of molecular oxygen, NAD(P)H as one donor, and incorporation of one atom of oxygen; GO:1902382,11-oxo-beta-amyrin catabolic process; GO:1902386,glycyrrhetinat…	PF00067.22:Cytochrome P450	--	--	--
Sobic.001G385300.v3.2	1.5616	1.2824	0.9994	0.5813	0.7294	0.6073	130	116	78	48	41	49	-1.01398	4.98159e-05	0.000164207	down	Chr01	67271562	67275599	+	Sobic.001G385300	--	K23280 rhamnogalacturonan I rhamnosyltransferase [EC:2.4.1.351] | (RefSeq) uncharacterized protein At1g04910 (A)	--	uncharacterized protein At1g04910 [Sorghum bicolor]	RRT4_ARATH RecName: Full=Rhamnogalacturonan I rhamnosyltransferase 1 {ECO:0000303|PubMed:30082766}; EC=2.4.1.351 {ECO:0000269|PubMed:30082766}; AltName: Full=O-fucosyltransferase 3 {ECO:0000305}; Short=O-FucT-3 {ECO:0000305}; AltName: Full=O-fucosyltransferase family protein {ECO:0000305};	C5X1P6_SORBI RecName: Full=O-fucosyltransferase family protein {ECO:0000256|ARBA:ARBA00019955};	At5g15740	GO:0009507,chloroplast; GO:0005737,cytoplasm; GO:0000139,Golgi membrane; GO:0016021,integral component of membrane; GO:0016757,transferase activity, transferring glycosyl groups; GO:0071555,cell wall organization; GO:0006004,fucose metabolic process; GO:0045489,pectin biosynthetic process; GO:0003674,molecular_function; GO:0003824,catalytic activity; GO:0016740,transferase activity; GO:0008150,bi…	PF10250.9:GDP-fucose protein O-fucosyltransferase	--	--	--
Sobic.001G386600.v3.2	4.1822	5.2829	4.7525	24.665	22.2247	24.5089	153	210	163	895	549	869	2.33169	4.00925e-85	4.30314e-83	up	Chr01	67421467	67424515	+	Sobic.001G386600	--	--	--	WUSCHEL-related homeobox 6 [Sorghum bicolor]	WOX6_ORYSJ RecName: Full=WUSCHEL-related homeobox 6; AltName: Full=OsWOX6;	A0A1B6QNI1_SORBI RecName: Full=Homeobox domain-containing protein {ECO:0000259|PROSITE:PS50071};	At5g17810	GO:0005634,nucleus; GO:0003677,DNA binding; GO:0003700,DNA-binding transcription factor activity; GO:0048830,adventitious root development; GO:0003674,molecular_function; GO:0003676,nucleic acid binding; GO:0005488,binding; GO:0097159,organic cyclic compound binding; GO:1901363,heterocyclic compound binding; GO:0140110,transcription regulator activity; GO:0007275,multicellular organism developmen…	PF00046.29:Homeodomain	HB-WOX	TF	HB->HB-WOX
Sobic.001G387000.v3.2	5.027	5.2499	4.4303	10.5498	10.4546	9.6195	282	320	233	587	396	523	1.0574	3.24502e-20	4.08029e-19	up	Chr01	67444796	67446712	-	Sobic.001G387000	--	K11982 E3 ubiquitin-protein ligase RNF115/126 [EC:2.3.2.27] | (RefSeq) E3 ubiquitin-protein ligase RING1-like (A)	--	E3 ubiquitin-protein ligase RING1-like [Sorghum bicolor]	SIRP1_ORYSJ RecName: Full=E3 ubiquitin-protein ligase SIRP1 {ECO:0000305}; EC=2.3.2.27 {ECO:0000269|PubMed:27118216}; AltName: Full=Salt-induced RING finger protein 1 {ECO:0000303|PubMed:27118216}; Short=OsSIRP1 {ECO:0000303|PubMed:27118216};	A0A1B6QNH6_SORBI RecName: Full=RING-type E3 ubiquitin transferase {ECO:0000256|ARBA:ARBA00012483}; EC=2.3.2.27 {ECO:0000256|ARBA:ARBA00012483};	At5g56340	GO:0005737,cytoplasm; GO:0046872,metal ion binding; GO:0061630,ubiquitin protein ligase activity; GO:0006511,ubiquitin-dependent protein catabolic process; GO:0003674,molecular_function; GO:0005488,binding; GO:0043167,ion binding; GO:0043169,cation binding; GO:0003824,catalytic activity; GO:0004842,ubiquitin-protein transferase activity; GO:0016740,transferase activity; GO:0019787,ubiquitin-like …	PF13639.6:Ring finger domain	--	--	--
Sobic.001G390200.v3.2	15.6319	17.0791	16.555	7.0935	7.655	7.4464	1122	1332	1114	505	371	518	-1.15038	3.44159e-39	1.01715e-37	down	Chr01	67661086	67666658	+	Sobic.001G390200	--	K07198 5'-AMP-activated protein kinase, catalytic alpha subunit [EC:2.7.11.11] | (RefSeq) CBL-interacting protein kinase 5 (A)	--	CBL-interacting protein kinase 31 isoform X1 [Sorghum bicolor]	CIPKV_ORYSJ RecName: Full=CBL-interacting protein kinase 31; EC=2.7.11.1; AltName: Full=OsCIPK31; Short=OsCK1;	C4P7S0_SORBI RecName: Full=Non-specific serine/threonine protein kinase {ECO:0000256|ARBA:ARBA00012513}; EC=2.7.11.1 {ECO:0000256|ARBA:ARBA00012513};	At2g26980	GO:0005737,cytoplasm; GO:0005634,nucleus; GO:0005524,ATP binding; GO:0106310,protein serine kinase activity; GO:0004674,protein serine/threonine kinase activity; GO:0106311,protein threonine kinase activity; GO:0035556,intracellular signal transduction; GO:0006468,protein phosphorylation; GO:0000166,nucleotide binding; GO:0003674,molecular_function; GO:0005488,binding; GO:0017076,purine nucleotid…	PF00069.25:Protein kinase domain	--	--	--
Sobic.001G391300.v3.2	2.8786	3.0166	4.0342	20.4635	18.0795	17.6905	137	156	180	966	581	816	2.50932	4.8414e-83	4.91413e-81	up	Chr01	67764680	67766458	-	Sobic.001G391300	--	K18819 inositol 3-alpha-galactosyltransferase [EC:2.4.1.123] | (RefSeq) galactinol synthase 2 (A)	ko00052: Galactose metabolism; ko01100: Metabolic pathways	galactinol synthase 2 [Sorghum bicolor]	GOLS2_SOLLC RecName: Full=Galactinol synthase 2; Short=GolS-2; Short=SlGolS2; EC=2.4.1.123;	C5X1V2_SORBI RecName: Full=Hexosyltransferase {ECO:0000256|RuleBase:RU362027}; EC=2.4.1.- {ECO:0000256|RuleBase:RU362027};	At2g47180	GO:0005737,cytoplasm; GO:0047216,inositol 3-alpha-galactosyltransferase activity; GO:0046872,metal ion binding; GO:0016757,transferase activity, transferring glycosyl groups; GO:0006012,galactose metabolic process; GO:0003674,molecular_function; GO:0003824,catalytic activity; GO:0008194,UDP-glycosyltransferase activity; GO:0008378,galactosyltransferase activity; GO:0016740,transferase activity; G…	PF01501.20:Glycosyl transferase family 8	--	--	--
Sobic.001G392000.v3.2	3.3693	3.6086	4.1028	1.9239	1.7664	1.7228	226	263	258	128	80	112	-1.02743	3.77371e-10	2.3256e-09	down	Chr01	67838911	67841618	-	Sobic.001G392000	--	--	--	hypothetical protein SORBI_3001G392000 [Sorghum bicolor]	--	A0A1B6QNL5_SORBI SubName: Full=Uncharacterized protein {ECO:0000313|EMBL:KXG39503.1};	At1g21680	--	PF07676.12:WD40-like Beta Propeller Repeat	--	--	--
Sobic.001G392700.v3.2	0.1699	0.0782	0.1925	0.396	0.3616	0.2629	16	8	17	37	23	24	1.22154	0.00716605	0.0154939	up	Chr01	67894971	67901749	+	Sobic.001G392700	--	K09285 AP2-like factor, ANT lineage | (RefSeq) AP2-like ethylene-responsive transcription factor AIL7 isoform X1 (A)	--	AP2-like ethylene-responsive transcription factor AIL7 isoform X1 [Sorghum bicolor]	AIL7_ARATH RecName: Full=AP2-like ethylene-responsive transcription factor AIL7; AltName: Full=Protein AINTEGUMENTA-LIKE 7;	A0A1B6QNK8_SORBI SubName: Full=Uncharacterized protein {ECO:0000313|EMBL:KXG39508.1};	At5g65510	GO:0005634,nucleus; GO:0003677,DNA binding; GO:0003700,DNA-binding transcription factor activity; GO:0060774,auxin mediated signaling pathway involved in phyllotactic patterning; GO:1990110,callus formation; GO:0009873,ethylene-activated signaling pathway; GO:0010311,lateral root formation; GO:0060772,leaf phyllotactic patterning; GO:0010492,maintenance of shoot apical meristem identity; GO:00607…	PF00847.20:AP2 domain	AP2/ERF-AP2	TF	AP2/ERF->AP2/ERF-AP2
Sobic.001G393000.v3.2	27.3696	23.6177	26.3795	3.8601	4.3676	3.4699	529	496	478	74	57	65	-2.73522	8.16659e-67	5.3409e-65	down	Chr01	67920120	67920744	-	Sobic.001G393000	--	--	--	uncharacterized protein LOC8083981 [Sorghum bicolor]	BH151_ARATH RecName: Full=Transcription factor UPBEAT1; AltName: Full=Basic helix-loop-helix protein 151; Short=AtbHLH151; Short=bHLH 151; AltName: Full=Transcription factor EN 146; AltName: Full=Transcription factor bHLH151; AltName: Full=bHLH transcription factor bHLH151;	A0A1B6QNM3_SORBI SubName: Full=Uncharacterized protein {ECO:0000313|EMBL:KXG39511.1};	--	GO:0005634,nucleus; GO:0003700,DNA-binding transcription factor activity; GO:0046983,protein dimerization activity; GO:0000976,transcription regulatory region sequence-specific DNA binding; GO:0030154,cell differentiation; GO:2000280,regulation of root development; GO:0006355,regulation of transcription, DNA-templated; GO:0003674,molecular_function; GO:0140110,transcription regulator activity; GO…	--	--	--	--
Sobic.001G394100.v3.2	7.8799	8.7801	8.0116	23.2225	22.7158	21.1827	299	362	285	874	582	779	1.44439	2.91368e-45	1.0508e-43	up	Chr01	68023734	68024960	-	Sobic.001G394100	--	--	--	glycine-rich cell wall structural protein-like [Sorghum bicolor]	--	A0A1B6QNL8_SORBI SubName: Full=Uncharacterized protein {ECO:0000313|EMBL:KXG39520.1};	--	--	--	--	--	--
Sobic.001G395000.v3.2	0.2584	0.2518	0.5189	0.843	1.0132	0.9569	17	18	32	55	45	61	1.45922	2.45723e-05	8.51021e-05	up	Chr01	68092163	68094391	-	Sobic.001G395000	--	--	--	uncharacterized protein LOC8081074 [Sorghum bicolor]	--	C5WMG2_SORBI SubName: Full=Uncharacterized protein {ECO:0000313|EMBL:EER94973.1};	--	--	--	--	--	--
Sobic.001G395900.v3.2	477.746	453.484	411.973	1158.52	941.202	1071.37	32976	34011	26659	79315	43866	71671	1.24238	2.63902e-51	1.13407e-49	up	Chr01	68156634	68158865	-	Sobic.001G395900	--	K05953 nicotianamine synthase [EC:2.5.1.43] | (RefSeq) nicotianamine synthase 2-like (A)	ko00270: Cysteine and methionine metabolism; ko00999: Biosynthesis of various plant secondary metabolites; ko01100: Metabolic pathways; ko01110: Biosynthesis of secondary metabolites	nicotianamine synthase 2-like [Sorghum bicolor]	NAS2_ORYSJ RecName: Full=Nicotianamine synthase 2; EC=2.5.1.43; AltName: Full=S-adenosyl-L-methionine:S-adenosyl-L-methionine:S-adenosyl-methionine 3-amino-3-carboxypropyltransferase 2; Short=OsNAS2;	A0A1B6QNM7_SORBI SubName: Full=Uncharacterized protein {ECO:0000313|EMBL:KXG39528.1};	At1g56430	GO:0030410,nicotianamine synthase activity; GO:0030418,nicotianamine biosynthetic process; GO:0003674,molecular_function; GO:0003824,catalytic activity; GO:0016740,transferase activity; GO:0016765,transferase activity, transferring alkyl or aryl (other than methyl) groups; GO:0006082,organic acid metabolic process; GO:0006576,cellular biogenic amine metabolic process; GO:0006807,nitrogen compound…	PF03059.16:Nicotianamine synthase protein	--	--	--
Sobic.001G396400.v3.2	11.5096	14.0114	8.1846	41.136	32.919	36.6322	189	250	126	670	365	583	1.71733	1.0499e-28	2.04261e-27	up	Chr01	68195736	68196266	-	Sobic.001G396400	--	--	--	ocs element-binding factor 1 [Sorghum bicolor]	BZP53_ARATH RecName: Full=bZIP transcription factor 53 {ECO:0000303|PubMed:11906833}; Short=AtbZIP53 {ECO:0000303|PubMed:11906833};	C5WMH5_SORBI RecName: Full=BZIP domain-containing protein {ECO:0000259|PROSITE:PS50217};	At3g62420	GO:0005634,nucleus; GO:0003700,DNA-binding transcription factor activity; GO:0045735,nutrient reservoir activity; GO:0046982,protein heterodimerization activity; GO:0043565,sequence-specific DNA binding; GO:0000976,transcription regulatory region sequence-specific DNA binding; GO:0009267,cellular response to starvation; GO:0006971,hypotonic response; GO:2000693,positive regulation of seed maturat…	PF00170.21:bZIP transcription factor	bZIP	TF	bZIP
Sobic.001G397200.v3.2	3.14	3.2194	3.9957	11.6356	16.317	12.931	114	127	136	419	400	455	1.97706	1.74141e-38	5.00811e-37	up	Chr01	68247485	68249089	+	Sobic.001G397200	--	--	--	universal stress protein PHOS34 isoform X2 [Sorghum bicolor]	PHO34_ARATH RecName: Full=Universal stress protein PHOS34 {ECO:0000303|PubMed:12644671}; AltName: Full=Phosphorylated protein of 34 kDa {ECO:0000303|PubMed:18285339}; Short=AtPHOS34 {ECO:0000303|PubMed:18285339}; Flags: Precursor;	C5WMI1_SORBI RecName: Full=Usp domain-containing protein {ECO:0000259|Pfam:PF00582};	At3g62550	GO:0009507,chloroplast; GO:0005829,cytosol; GO:0005524,ATP binding; GO:0002238,response to molecule of fungal origin; GO:0000166,nucleotide binding; GO:0003674,molecular_function; GO:0005488,binding; GO:0017076,purine nucleotide binding; GO:0030554,adenyl nucleotide binding; GO:0032553,ribonucleotide binding; GO:0032555,purine ribonucleotide binding; GO:0032559,adenyl ribonucleotide binding; GO:0…	PF00582.26:Universal stress protein family	--	--	--
Sobic.001G397850.v3.2	0.3142	0.5561	0.3609	2.0711	2.2191	2.6931	13	25	14	85	62	108	2.49898	5.79623e-15	5.39507e-14	up	Chr01	68338509	68340278	+	Sobic.001G397850	--	--	--	hypothetical protein SORBI_3001G397850 [Sorghum bicolor]	--	A0A1Z5SAF7_SORBI SubName: Full=Uncharacterized protein {ECO:0000313|EMBL:OQU92725.1};	--	GO:0016021,integral component of membrane; GO:0005575,cellular_component; GO:0016020,membrane; GO:0031224,intrinsic component of membrane; GO:0110165,cellular anatomical entity	--	--	--	--
Sobic.001G398000.v3.2	0.5695	0.6819	0.5072	2.1519	1.6378	1.7572	103	134	86	386	200	308	1.66166	6.28746e-23	9.12882e-22	up	Chr01	68369852	68377166	+	Sobic.001G398000	--	K02705 photosystem II CP43 chlorophyll apoprotein | (RefSeq) psbC, SobiCp008; photosystem II 44 kDa protein (A)	ko00195: Photosynthesis; ko01100: Metabolic pathways	uncharacterized protein LOC8084003 isoform X1 [Sorghum bicolor]	PSBC_AGRST RecName: Full=Photosystem II CP43 reaction center protein {ECO:0000255|HAMAP-Rule:MF_01496}; AltName: Full=PSII 43 kDa protein {ECO:0000255|HAMAP-Rule:MF_01496}; AltName: Full=Protein CP-43 {ECO:0000255|HAMAP-Rule:MF_01496}; Flags: Precursor;	C5WMJ1_SORBI SubName: Full=Uncharacterized protein {ECO:0000313|EMBL:EER92386.1};	At1g56320	GO:0009535,chloroplast thylakoid membrane; GO:0016021,integral component of membrane; GO:0009523,photosystem II; GO:0016168,chlorophyll binding; GO:0045156,electron transporter, transferring electrons within the cyclic electron transport pathway of photosynthesis activity; GO:0046872,metal ion binding; GO:0009772,photosynthetic electron transport in photosystem II; GO:0018298,protein-chromophore …	--	--	--	--
Sobic.001G398400.v3.2	7.108	8.0954	8.0897	3.3256	4.2185	3.5553	821	1016	876	381	329	398	-1.07641	7.46211e-25	1.20511e-23	down	Chr01	68422858	68428129	-	Sobic.001G398400	--	K07466 replication factor A1 | (RefSeq) replication protein A 70 kDa DNA-binding subunit B (A)	ko03030: DNA replication; ko03420: Nucleotide excision repair; ko03430: Mismatch repair; ko03440: Homologous recombination	hypothetical protein SORBI_3001G398400 [Sorghum bicolor]	RFA1B_ORYSJ RecName: Full=Replication protein A 70 kDa DNA-binding subunit B; Short=OsRPA70b; AltName: Full=Replication factor A protein 1B; AltName: Full=Replication protein A 1B;	C5WMJ8_SORBI SubName: Full=Uncharacterized protein {ECO:0000313|EMBL:EER94989.1};	At3g58650	GO:0005662,DNA replication factor A complex; GO:0003684,damaged DNA binding; GO:0046872,metal ion binding; GO:0043047,single-stranded telomeric DNA binding; GO:0006268,DNA unwinding involved in DNA replication; GO:0000724,double-strand break repair via homologous recombination; GO:0051321,meiotic cell cycle; GO:0006289,nucleotide-excision repair; GO:0007004,telomere maintenance via telomerase; GO…	PF14309.6:Domain of unknown function (DUF4378)	--	--	--
Sobic.001G400700.v3.2	47.2977	49.6102	44.284	182.769	138.261	161.973	1489	1697	1307	5707	2939	4942	1.77896	2.65975e-78	2.34896e-76	up	Chr01	68610741	68611828	-	Sobic.001G400700	--	--	--	pathogenesis-related protein 1-like [Sorghum bicolor]	PR1_ASPOF RecName: Full=Pathogenesis-related protein 1; Short=AOPR1;	A0A1B6QNQ4_SORBI RecName: Full=Bet_v_1 domain-containing protein {ECO:0000259|Pfam:PF00407};	--	GO:0005737,cytoplasm; GO:0010427,abscisic acid binding; GO:0004864,protein phosphatase inhibitor activity; GO:0038023,signaling receptor activity; GO:0009738,abscisic acid-activated signaling pathway; GO:0006952,defense response; GO:0009607,response to biotic stimulus; GO:0003674,molecular_function; GO:0005488,binding; GO:0008289,lipid binding; GO:0019840,isoprenoid binding; GO:0031406,carboxylic…	PF00407.19:Pathogenesis-related protein Bet v I family	--	--	--
Sobic.001G400800.v3.2	77.3045	64.5359	62.6708	252.664	201.183	236.123	2142	1943	1628	6944	3764	6341	1.75787	2.17155e-73	1.70322e-71	up	Chr01	68615749	68616733	-	Sobic.001G400800	--	--	--	pathogenesis-related protein 1-like [Sorghum bicolor]	PR1_ASPOF RecName: Full=Pathogenesis-related protein 1; Short=AOPR1;	Q4VQB4_SORBI SubName: Full=Pathogenesis-related protein 10c {ECO:0000313|EMBL:AAW83208.1};	--	GO:0005737,cytoplasm; GO:0010427,abscisic acid binding; GO:0004864,protein phosphatase inhibitor activity; GO:0038023,signaling receptor activity; GO:0009738,abscisic acid-activated signaling pathway; GO:0006952,defense response; GO:0009607,response to biotic stimulus; GO:0003674,molecular_function; GO:0005488,binding; GO:0008289,lipid binding; GO:0019840,isoprenoid binding; GO:0031406,carboxylic…	PF00407.19:Pathogenesis-related protein Bet v I family	--	--	--
Sobic.001G400900.v3.2	52.7897	48.654	43.9174	207.669	175.542	192.761	1386	1388	1081	5408	3112	4905	1.98937	3.59038e-116	6.63983e-114	up	Chr01	68639571	68640518	-	Sobic.001G400900	--	--	--	pathogenesis-related protein 1 [Sorghum bicolor]	PR1_ASPOF RecName: Full=Pathogenesis-related protein 1; Short=AOPR1;	C5WMM0_SORBI RecName: Full=Bet_v_1 domain-containing protein {ECO:0000259|Pfam:PF00407};	--	GO:0005737,cytoplasm; GO:0010427,abscisic acid binding; GO:0004864,protein phosphatase inhibitor activity; GO:0038023,signaling receptor activity; GO:0009738,abscisic acid-activated signaling pathway; GO:0006952,defense response; GO:0009607,response to biotic stimulus; GO:0003674,molecular_function; GO:0005488,binding; GO:0008289,lipid binding; GO:0019840,isoprenoid binding; GO:0031406,carboxylic…	PF00407.19:Pathogenesis-related protein Bet v I family	--	--	--
Sobic.001G401000.v3.2	77.6673	70.4993	71.5744	199.176	152.631	169.637	1823	1798	1575	4637	2419	3859	1.25093	2.49454e-40	7.68646e-39	up	Chr01	68644376	68645233	-	Sobic.001G401000	--	--	--	pathogenesis-related protein 1-like [Sorghum bicolor]	PR1_ASPOF RecName: Full=Pathogenesis-related protein 1; Short=AOPR1;	Q4VQB3_SORBI SubName: Full=Pathogenesis-related protein 10d {ECO:0000313|EMBL:AAW83209.1};	--	GO:0005737,cytoplasm; GO:0010427,abscisic acid binding; GO:0004864,protein phosphatase inhibitor activity; GO:0038023,signaling receptor activity; GO:0009738,abscisic acid-activated signaling pathway; GO:0006952,defense response; GO:0009607,response to biotic stimulus; GO:0003674,molecular_function; GO:0005488,binding; GO:0008289,lipid binding; GO:0019840,isoprenoid binding; GO:0031406,carboxylic…	PF00407.19:Pathogenesis-related protein Bet v I family	--	--	--
Sobic.001G401100.v3.2	21.8574	18.8605	17.8248	67.4542	52.2065	56.2692	705	661	539	2158	1137	1759	1.5918	4.62558e-49	1.84628e-47	up	Chr01	68678570	68679703	-	Sobic.001G401100	--	--	--	pathogenesis-related protein 1 [Sorghum bicolor]	PR1_ASPOF RecName: Full=Pathogenesis-related protein 1; Short=AOPR1;	C5WMM1_SORBI RecName: Full=Bet_v_1 domain-containing protein {ECO:0000259|Pfam:PF00407};	--	GO:0005737,cytoplasm; GO:0010427,abscisic acid binding; GO:0004864,protein phosphatase inhibitor activity; GO:0038023,signaling receptor activity; GO:0009738,abscisic acid-activated signaling pathway; GO:0006952,defense response; GO:0009607,response to biotic stimulus; GO:0003674,molecular_function; GO:0005488,binding; GO:0008289,lipid binding; GO:0019840,isoprenoid binding; GO:0031406,carboxylic…	PF00407.19:Pathogenesis-related protein Bet v I family	--	--	--
Sobic.001G401200.v3.2	36.4695	34.9942	32.5171	120.34	97.103	104.768	1103	1150	922	3610	1983	3071	1.63553	5.74992e-73	4.44766e-71	up	Chr01	68683354	68684425	-	Sobic.001G401200	--	--	--	pathogenesis-related protein 1 [Sorghum bicolor]	PR1_ASPOF RecName: Full=Pathogenesis-related protein 1; Short=AOPR1;	Q4VQB5_SORBI SubName: Full=Pathogenesis-related protein 10a {ECO:0000313|EMBL:AAW83207.1};	--	GO:0005737,cytoplasm; GO:0010427,abscisic acid binding; GO:0004864,protein phosphatase inhibitor activity; GO:0038023,signaling receptor activity; GO:0009738,abscisic acid-activated signaling pathway; GO:0006952,defense response; GO:0009607,response to biotic stimulus; GO:0003674,molecular_function; GO:0005488,binding; GO:0008289,lipid binding; GO:0019840,isoprenoid binding; GO:0031406,carboxylic…	PF00407.19:Pathogenesis-related protein Bet v I family	--	--	--
Sobic.001G401300.v3.2	195.024	159.296	162.146	467.433	469.152	461.314	5627	4994	4386	13377	9140	12900	1.43702	3.03778e-78	2.6723e-76	up	Chr01	68689312	68690338	-	Sobic.001G401300	--	--	--	pathogenesis-related protein 1 [Sorghum bicolor]	PR1_ASPOF RecName: Full=Pathogenesis-related protein 1; Short=AOPR1;	Q4VQB2_SORBI SubName: Full=Pathogenesis-related protein 10b {ECO:0000313|EMBL:AAW83210.1};	--	GO:0005737,cytoplasm; GO:0010427,abscisic acid binding; GO:0004864,protein phosphatase inhibitor activity; GO:0038023,signaling receptor activity; GO:0009738,abscisic acid-activated signaling pathway; GO:0006952,defense response; GO:0009607,response to biotic stimulus; GO:0003674,molecular_function; GO:0005488,binding; GO:0008289,lipid binding; GO:0019840,isoprenoid binding; GO:0031406,carboxylic…	PF00407.19:Pathogenesis-related protein Bet v I family	--	--	--
Sobic.001G403200.v3.2	16.7931	18.3797	21.3147	6.1916	7.4206	8.0557	1411	1678	1679	516	421	656	-1.38166	2.48863e-37	6.875e-36	down	Chr01	68831715	68834548	-	Sobic.001G403200	--	K13415 protein brassinosteroid insensitive 1 [EC:2.7.10.1 2.7.11.1] | (RefSeq) brassinosteroid LRR receptor kinase BRI1 (A)	ko04075: Plant hormone signal transduction	probable leucine-rich repeat receptor-like protein kinase IMK3 [Sorghum bicolor]	IMK3_ARATH RecName: Full=Probable leucine-rich repeat receptor-like protein kinase IMK3; EC=2.7.11.1; AltName: Full=Protein INFLORESCENCE MERISTEM RECEPTOR-LIKE KINASE 3; AltName: Full=Protein MERISTEMATIC RECEPTOR-LIKE KINASE; Flags: Precursor;	C5WNF9_SORBI RecName: Full=Protein kinase domain-containing protein {ECO:0000259|PROSITE:PS50011};	At3g51740	GO:0016021,integral component of membrane; GO:0005886,plasma membrane; GO:0005524,ATP binding; GO:0106310,protein serine kinase activity; GO:0106311,protein threonine kinase activity; GO:0000166,nucleotide binding; GO:0003674,molecular_function; GO:0005488,binding; GO:0017076,purine nucleotide binding; GO:0030554,adenyl nucleotide binding; GO:0032553,ribonucleotide binding; GO:0032555,purine ribo…	PF07714.17:Protein tyrosine kinase	--	--	--
Sobic.001G405100.v3.2	0.8841	0.6626	0.7583	0.4411	0.3509	0.3385	97	79	78	48	26	36	-1.01734	0.000177664	0.000530602	down	Chr01	68967428	68972924	-	Sobic.001G405100	--	--	--	ethylene-overproduction protein 1 [Sorghum bicolor]	ETO1_ARATH RecName: Full=Ethylene-overproduction protein 1; AltName: Full=Protein ETHYLENE OVERPRODUCER 1; Short=Protein ETO1;	C5WNH6_SORBI SubName: Full=Uncharacterized protein {ECO:0000313|EMBL:EER95025.1};	At3g51770	GO:0009873,ethylene-activated signaling pathway; GO:0010105,negative regulation of ethylene-activated signaling pathway; GO:0016567,protein ubiquitination; GO:0000160,phosphorelay signal transduction system; GO:0007154,cell communication; GO:0007165,signal transduction; GO:0008150,biological_process; GO:0009719,response to endogenous stimulus; GO:0009723,response to ethylene; GO:0009725,response …	PF07719.17:Tetratricopeptide repeat	--	--	--
Sobic.001G405800.v3.2	1.7551	2.3299	1.8886	16.16	19.0688	14.4389	113	163	114	1032	829	901	3.04835	7.6215e-121	1.48666e-118	up	Chr01	69028229	69032451	-	Sobic.001G405800	--	K03686 molecular chaperone DnaJ | (RefSeq) chaperone protein dnaJ A6, chloroplastic (A)	--	dnaJ protein ERDJ3A [Sorghum bicolor]	DJC27_ORYSJ RecName: Full=DnaJ protein ERDJ3A {ECO:0000305}; AltName: Full=Chaperone protein dnaJ C27 {ECO:0000305}; Short=OsDjC27 {ECO:0000303|PubMed:23160806}; AltName: Full=Endoplasmic reticulum dnaJ domain-containing protein 3A {ECO:0000305}; Short=OsERdj3A {ECO:0000303|PubMed:24153418}; Flags: Precursor;	A0A1B6QQB1_SORBI RecName: Full=J domain-containing protein {ECO:0000259|PROSITE:PS50076};	At3g08970	GO:0005829,cytosol; GO:0005783,endoplasmic reticulum; GO:0005773,vacuole; GO:0051087,chaperone binding; GO:0051082,unfolded protein binding; GO:0051085,chaperone cofactor-dependent protein refolding; GO:0003674,molecular_function; GO:0005488,binding; GO:0005515,protein binding; GO:0006457,protein folding; GO:0006458,'de novo' protein folding; GO:0008150,biological_process; GO:0009987,cellular pro…	PF00226.31:DnaJ domain	--	--	--
Sobic.001G406300.v3.2	55.4803	54.5263	56.4141	25.0893	26.929	25.9063	2740	2926	2612	1229	898	1240	-1.09463	9.34404e-58	4.87455e-56	down	Chr01	69064228	69066183	-	Sobic.001G406300	--	K17506 protein phosphatase 1L [EC:3.1.3.16] | (RefSeq) probable protein phosphatase 2C 32 (A)	--	probable protein phosphatase 2C 32 [Sorghum bicolor]	P2C32_ORYSJ RecName: Full=Probable protein phosphatase 2C 32; Short=OsPP2C32; EC=3.1.3.16;	C5WNI6_SORBI RecName: Full=Protein-serine/threonine phosphatase {ECO:0000256|ARBA:ARBA00013081}; EC=3.1.3.16 {ECO:0000256|ARBA:ARBA00013081};	At2g30020	GO:0016021,integral component of membrane; GO:0046872,metal ion binding; GO:0106306,protein serine phosphatase activity; GO:0004722,protein serine/threonine phosphatase activity; GO:0106307,protein threonine phosphatase activity; GO:0006470,protein dephosphorylation; GO:0003674,molecular_function; GO:0005488,binding; GO:0043167,ion binding; GO:0043169,cation binding; GO:0003824,catalytic activity…	PF00481.21:Protein phosphatase 2C	--	--	--
Sobic.001G407900.v3.2	0.422	0.3611	0.4755	0.1618	0.1673	0.2392	71	66	75	27	19	39	-1.13264	0.000182405	0.000543892	down	Chr01	69199763	69205422	-	Sobic.001G407900	--	--	--	rhodanese-like domain-containing protein 10 [Sorghum bicolor]	STR10_ARATH RecName: Full=Rhodanese-like domain-containing protein 10; AltName: Full=Sulfurtransferase 10; Short=AtStr10;	C5WNJ9_SORBI RecName: Full=Rhodanese domain-containing protein {ECO:0000259|PROSITE:PS50206};	At3g08920	GO:0009507,chloroplast; GO:0009941,chloroplast envelope; GO:0009534,chloroplast thylakoid; GO:0016021,integral component of membrane; GO:0009409,response to cold; GO:0006950,response to stress; GO:0008150,biological_process; GO:0009266,response to temperature stimulus; GO:0009628,response to abiotic stimulus; GO:0050896,response to stimulus; GO:0005575,cellular_component; GO:0005622,intracellular…	PF00581.20:Rhodanese-like domain	--	--	--
Sobic.001G409700.v3.2	74.7758	68.0006	71.8894	31.6475	32.585	39.1648	3871	3825	3489	1625	1139	1965	-1.05064	6.20904e-34	1.48172e-32	down	Chr01	69324940	69327794	-	Sobic.001G409700	--	K25006 RNA-binding protein 24/38 | (RefSeq) RNA-binding protein 24-B (A)	--	probable RNA-binding protein ARP1 [Sorghum bicolor]	ARP1_ARATH RecName: Full=Probable RNA-binding protein ARP1; AltName: Full=ABA-regulated RNA-binding protein 1 {ECO:0000303|PubMed:23040517};	C5WNL3_SORBI RecName: Full=RRM domain-containing protein {ECO:0000259|PROSITE:PS50102};	At3g54770	GO:0005634,nucleus; GO:0003729,mRNA binding; GO:0010029,regulation of seed germination; GO:0009737,response to abscisic acid; GO:0009651,response to salt stress; GO:0009414,response to water deprivation; GO:0003674,molecular_function; GO:0003676,nucleic acid binding; GO:0003723,RNA binding; GO:0005488,binding; GO:0097159,organic cyclic compound binding; GO:1901363,heterocyclic compound binding; G…	PF00076.22:RNA recognition motif. (a.k.a. RRM, RBD, or RNP domain)	--	--	--
Sobic.001G410500.v3.2	23.0192	15.6367	16.7589	41.0746	35.1738	44.8634	126	93	86	223	130	238	1.13722	1.96409e-09	1.12538e-08	up	Chr01	69392156	69392332	-	Sobic.001G410500	--	--	--	hypothetical protein SORBI_3001G410500 [Sorghum bicolor]	--	A0A1B6QNX9_SORBI SubName: Full=Uncharacterized protein {ECO:0000313|EMBL:KXG39629.1};	--	--	--	--	--	--
Sobic.001G412700.v3.2	7.4923	8.8586	6.4378	66.3053	71.5082	68.5012	288	370	232	2528	1856	2552	3.17471	5.61817e-245	4.66766e-242	up	Chr01	69506270	69508628	+	Sobic.001G412700	--	K00799 glutathione S-transferase [EC:2.5.1.18] | (RefSeq) protein IN2-1 (A)	ko00480: Glutathione metabolism; ko01100: Metabolic pathways	protein IN2-1 [Sorghum bicolor]	IN21_MAIZE RecName: Full=Protein IN2-1;	C5WP86_SORBI SubName: Full=Lambda glutathione transferase 3 {ECO:0000313|EMBL:AWB59751.1}; EC=2.5.1.18 {ECO:0000313|EMBL:AWB59751.1};	At3g55040	GO:0004364,glutathione transferase activity; GO:0006749,glutathione metabolic process; GO:0010731,protein glutathionylation; GO:0003674,molecular_function; GO:0003824,catalytic activity; GO:0016740,transferase activity; GO:0016765,transferase activity, transferring alkyl or aryl (other than methyl) groups; GO:0006518,peptide metabolic process; GO:0006575,cellular modified amino acid metabolic pro…	PF13417.6:Glutathione S-transferase, N-terminal domain	--	--	--
Sobic.001G412800.v3.2	2.0066	1.3373	1.4761	7.9761	6.6951	8.0199	87	63	60	343	196	337	2.24405	6.45833e-35	1.60792e-33	up	Chr01	69516018	69518411	+	Sobic.001G412800	--	K00799 glutathione S-transferase [EC:2.5.1.18] | (RefSeq) protein IN2-1 homolog B-like (A)	ko00480: Glutathione metabolism; ko01100: Metabolic pathways	hypothetical protein SORBI_3001G412800 [Sorghum bicolor]	IN21B_ORYSI RecName: Full=Protein IN2-1 homolog B; AltName: Full=Glutathione S-transferase GSTZ5;	A0A1B6QNZ7_SORBI SubName: Full=Lambda glutathione transferase 4 {ECO:0000313|EMBL:AWB59752.1}; EC=2.5.1.18 {ECO:0000313|EMBL:AWB59752.1};	At5g02790	GO:0004364,glutathione transferase activity; GO:0006749,glutathione metabolic process; GO:0003674,molecular_function; GO:0003824,catalytic activity; GO:0016740,transferase activity; GO:0016765,transferase activity, transferring alkyl or aryl (other than methyl) groups; GO:0006518,peptide metabolic process; GO:0006575,cellular modified amino acid metabolic process; GO:0006790,sulfur compound metab…	PF13417.6:Glutathione S-transferase, N-terminal domain	--	--	--
Sobic.001G413700.v3.2	9.0418	9.3341	7.4188	24.993	22.3847	24.9781	871	977	670	2388	1456	2332	1.49087	1.57069e-57	8.13712e-56	up	Chr01	69564909	69568023	-	Sobic.001G413700	--	K05681 ATP-binding cassette, subfamily G (WHITE), member 2 | (RefSeq) ABC transporter G family member 22 isoform X1 (A)	ko02010: ABC transporters	LOW QUALITY PROTEIN: ABC transporter G family member 5 [Sorghum bicolor]	AB5G_ORYSJ RecName: Full=ABC transporter G family member 5 {ECO:0000303|PubMed:18299247}; Short=ABC transporter ABCG.5 {ECO:0000303|PubMed:18299247}; Short=OsABCG5 {ECO:0000303|PubMed:18299247}; AltName: Full=Protein REDUCED CULM NUMBER 1 {ECO:0000303|PubMed:19140940}; AltName: Full=White-brown complex homolog protein 5 {ECO:0000303|PubMed:22996334}; Short=OsWBC5 {ECO:0000303|PubMed:22996334};	C5WP95_SORBI RecName: Full=ABC transporter domain-containing protein {ECO:0000259|PROSITE:PS50893};	At3g55090	GO:0048226,Casparian strip; GO:0016021,integral component of membrane; GO:0005886,plasma membrane; GO:0048225,suberin network; GO:0005524,ATP binding; GO:0042626,ATPase-coupled transmembrane transporter activity; GO:0071456,cellular response to hypoxia; GO:0071470,cellular response to osmotic stress; GO:0071472,cellular response to salt stress; GO:0007275,multicellular organism development; GO:19…	PF01061.24:ABC-2 type transporter	--	--	--
Sobic.001G414200.v3.2	2.4594	2.3072	2.1494	1.0558	1.1514	1.1787	155	158	127	66	49	72	-1.03005	4.24782e-07	1.88762e-06	down	Chr01	69602905	69604942	+	Sobic.001G414200	--	--	--	uncharacterized protein LOC8084902 [Sorghum bicolor]	--	A0A1B6QNZ8_SORBI SubName: Full=Uncharacterized protein {ECO:0000313|EMBL:KXG39648.1};	--	GO:0005886,plasma membrane; GO:0019210,kinase inhibitor activity; GO:0003674,molecular_function; GO:0004857,enzyme inhibitor activity; GO:0019207,kinase regulator activity; GO:0030234,enzyme regulator activity; GO:0098772,molecular function regulator; GO:0005575,cellular_component; GO:0016020,membrane; GO:0071944,cell periphery; GO:0110165,cellular anatomical entity	--	--	--	--
Sobic.001G416200.v3.2	2.8964	2.1385	2.6334	6.0193	5.3052	5.6607	359	288	306	740	444	680	1.15316	6.49796e-21	8.4207e-20	up	Chr01	69775147	69779154	+	Sobic.001G416200	--	--	--	zinc finger protein ZAT12 [Sorghum bicolor]	ZAT18_ARATH RecName: Full=Zinc finger protein ZAT18 {ECO:0000303|PubMed:28586434};	C5WPB8_SORBI SubName: Full=Uncharacterized protein {ECO:0000313|EMBL:EER92453.1};	At3g53600	GO:0005634,nucleus; GO:0003700,DNA-binding transcription factor activity; GO:0046872,metal ion binding; GO:0042631,cellular response to water deprivation; GO:1902584,positive regulation of response to water deprivation; GO:2000022,regulation of jasmonic acid mediated signaling pathway; GO:0006355,regulation of transcription, DNA-templated; GO:0010200,response to chitin; GO:0009409,response to col…	PF13912.6:C2H2-type zinc finger	--	--	--
Sobic.001G416800.v3.2	257.612	246.732	268.255	111.384	102.98	117.966	7154	7445	6984	3068	1931	3175	-1.2134	1.9847e-62	1.15041e-60	down	Chr01	69815076	69816091	+	Sobic.001G416800	--	K11251 histone H2A | (RefSeq) histone H2A (A)	--	histone H2A [Sorghum bicolor]	H2A_MAIZE RecName: Full=Histone H2A;	C5WPC3_SORBI RecName: Full=Histone H2A {ECO:0000256|RuleBase:RU003767};	At5g02560	GO:0000786,nucleosome; GO:0005634,nucleus; GO:0003677,DNA binding; GO:0046982,protein heterodimerization activity; GO:0006342,chromatin silencing; GO:0003674,molecular_function; GO:0003676,nucleic acid binding; GO:0005488,binding; GO:0097159,organic cyclic compound binding; GO:1901363,heterocyclic compound binding; GO:0005515,protein binding; GO:0046983,protein dimerization activity; GO:0006139,n…	PF16211.5:C-terminus of histone H2A	--	--	--
Sobic.001G417301.v3.2	4.7105	5.3043	5.3201	11.3143	13.214	10.5784	170	208	180	405	322	370	1.19011	5.30232e-19	6.26339e-18	up	Chr01	69841204	69844426	+	Sobic.001G417301	--	K14565 nucleolar protein 58 | (RefSeq) uncharacterized protein LOC8076471 (A)	ko03008: Ribosome biogenesis in eukaryotes	hypothetical protein SORBI_3001G417301 [Sorghum bicolor]	--	A0A1Z5SAE4_SORBI SubName: Full=Uncharacterized protein {ECO:0000313|EMBL:OQU92809.1};	--	GO:0031428,box C/D RNP complex; GO:0032040,small-subunit processome; GO:0030515,snoRNA binding; GO:0003674,molecular_function; GO:0003676,nucleic acid binding; GO:0003723,RNA binding; GO:0005488,binding; GO:0097159,organic cyclic compound binding; GO:1901363,heterocyclic compound binding; GO:0005575,cellular_component; GO:0005732,sno(s)RNA-containing ribonucleoprotein complex; GO:0032991,protein-…	--	--	--	--
Sobic.001G417700.v3.2	0.0758	0.0233	0	0.3186	0.6553	0.5609	6	2	0	25	35	43	3.92564	3.84592e-09	2.13967e-08	up	Chr01	69872797	69877562	-	Sobic.001G417700	--	K13126 polyadenylate-binding protein | (RefSeq) polyadenylate-binding protein 4-like (A)	ko03015: mRNA surveillance pathway; ko03018: RNA degradation	hypothetical protein SORBI_3001G417700 [Sorghum bicolor]	PABP7_ARATH RecName: Full=Polyadenylate-binding protein 7; Short=PABP-7; Short=Poly(A)-binding protein 7;	A0A1B6QQF6_SORBI RecName: Full=Polyadenylate-binding protein {ECO:0000256|RuleBase:RU362004}; Short=PABP {ECO:0000256|RuleBase:RU362004};	At2g36660	GO:0005829,cytosol; GO:0005634,nucleus; GO:1990904,ribonucleoprotein complex; GO:0003730,mRNA 3'-UTR binding; GO:0008143,poly(A) binding; GO:0008266,poly(U) RNA binding; GO:0003723,RNA binding; GO:0006417,regulation of translation; GO:0003674,molecular_function; GO:0003676,nucleic acid binding; GO:0003729,mRNA binding; GO:0005488,binding; GO:0097159,organic cyclic compound binding; GO:1901363,het…	PF00076.22:RNA recognition motif. (a.k.a. RRM, RBD, or RNP domain)	--	--	--
Sobic.001G418200.v3.2	85.8151	76.2656	74.2743	221.184	211.247	221.916	3028	2924	2457	7741	5033	7589	1.47086	1.32208e-93	1.67553e-91	up	Chr01	69919640	69920882	+	Sobic.001G418200	--	--	--	cysteine-rich repeat secretory protein 55 [Sorghum bicolor]	CRR55_ARATH RecName: Full=Cysteine-rich repeat secretory protein 55; Flags: Precursor;	C5WPD8_SORBI SubName: Full=Uncharacterized protein {ECO:0000313|EMBL:EER92464.1};	At5g48540	GO:0005576,extracellular region; GO:0099503,secretory vesicle; GO:0080167,response to karrikin; GO:0008150,biological_process; GO:0009628,response to abiotic stimulus; GO:0050896,response to stimulus; GO:0005575,cellular_component; GO:0110165,cellular anatomical entity; GO:0005622,intracellular anatomical structure; GO:0005737,cytoplasm; GO:0031410,cytoplasmic vesicle; GO:0031982,vesicle; GO:0043…	PF01657.17:Salt stress response/antifungal	--	--	--
Sobic.001G418600.v3.2	0.1394	0.1167	0.1352	0.869	0.4506	0.7324	11	10	10	68	24	56	2.41494	1.12772e-08	6.00024e-08	up	Chr01	69932394	69935701	+	Sobic.001G418600	--	K03283 heat shock 70kDa protein 1/2/6/8 | (RefSeq) heat shock cognate 70 kDa protein (A)	ko03040: Spliceosome; ko04141: Protein processing in endoplasmic reticulum; ko04144: Endocytosis	heat shock cognate 70 kDa protein [Sorghum bicolor]	HSP7C_PETHY RecName: Full=Heat shock cognate 70 kDa protein;	C5WPE1_SORBI SubName: Full=Uncharacterized protein {ECO:0000313|EMBL:EER92466.1};	At3g12580	GO:0005524,ATP binding; GO:0016887,ATPase activity; GO:0000166,nucleotide binding; GO:0003674,molecular_function; GO:0005488,binding; GO:0017076,purine nucleotide binding; GO:0030554,adenyl nucleotide binding; GO:0032553,ribonucleotide binding; GO:0032555,purine ribonucleotide binding; GO:0032559,adenyl ribonucleotide binding; GO:0035639,purine ribonucleoside triphosphate binding; GO:0036094,smal…	PF00012.20:Hsp70 protein	--	--	--
Sobic.001G422300.v3.2	0.9082	0.8084	0.4923	4.2178	4.2334	3.3334	61	59	31	281	192	217	2.40706	6.1111e-31	1.30184e-29	up	Chr01	70308577	70311856	+	Sobic.001G422300	--	K05909 laccase [EC:1.10.3.2] | (RefSeq) laccase-10 (A)	--	laccase-10 [Sorghum bicolor]	LAC10_ORYSJ RecName: Full=Laccase-10; EC=1.10.3.2; AltName: Full=Benzenediol:oxygen oxidoreductase 10; AltName: Full=Diphenol oxidase 10; AltName: Full=Urishiol oxidase 10; Flags: Precursor;	C5WQ07_SORBI RecName: Full=Laccase {ECO:0000256|ARBA:ARBA00012297, ECO:0000256|RuleBase:RU361119}; EC=1.10.3.2 {ECO:0000256|ARBA:ARBA00012297, ECO:0000256|RuleBase:RU361119}; AltName: Full=Benzenediol:oxygen oxidoreductase {ECO:0000256|RuleBase:RU361119}; AltName: Full=Diphenol oxidase {ECO:0000256|RuleBase:RU361119}; AltName: Full=Urishiol oxidase {ECO:0000256|RuleBase:RU361119};	At5g60020	GO:0048046,apoplast; GO:0005507,copper ion binding; GO:0052716,hydroquinone:oxygen oxidoreductase activity; GO:0016491,oxidoreductase activity; GO:0046274,lignin catabolic process; GO:0003674,molecular_function; GO:0005488,binding; GO:0043167,ion binding; GO:0043169,cation binding; GO:0046872,metal ion binding; GO:0046914,transition metal ion binding; GO:0003824,catalytic activity; GO:0016679,oxi…	PF07731.14:Multicopper oxidase	--	--	--
Sobic.001G422800.v3.2	0.431	0.3853	0.4203	1.0553	0.8936	1.0037	35	34	32	85	49	79	1.26564	5.0164e-06	1.92586e-05	up	Chr01	70350693	70353318	-	Sobic.001G422800	--	K22683 aspartyl protease family protein [EC:3.4.23.-] | (RefSeq) aspartyl protease family protein 2 (A)	--	aspartic proteinase PCS1 [Sorghum bicolor]	PCS1L_ARATH RecName: Full=Aspartic proteinase PCS1; EC=3.4.23.-; AltName: Full=Aspartic protease 38; Short=AtASP38; AltName: Full=Protein EMBRYO DEFECTIVE 24; AltName: Full=Protein PROMOTION OF CELL SURVIVAL 1; Flags: Precursor;	A0A1B6QQM7_SORBI RecName: Full=Peptidase A1 domain-containing protein {ECO:0000259|PROSITE:PS51767};	At2g39710	GO:0005783,endoplasmic reticulum; GO:0004190,aspartic-type endopeptidase activity; GO:0008233,peptidase activity; GO:0012501,programmed cell death; GO:0003674,molecular_function; GO:0003824,catalytic activity; GO:0004175,endopeptidase activity; GO:0016787,hydrolase activity; GO:0070001,aspartic-type peptidase activity; GO:0140096,catalytic activity, acting on a protein; GO:0008150,biological_proc…	PF14541.6:Xylanase inhibitor C-terminal	--	--	--
Sobic.001G423000.v3.2	1.0218	0.7836	0.7468	0.2671	0.3082	0.3709	54	45	37	14	11	19	-1.42757	0.000230984	0.000675193	down	Chr01	70360030	70367620	-	Sobic.001G423000	--	K09562 hsp70-interacting protein | (RefSeq) uncharacterized protein LOC8081516 (A)	ko04141: Protein processing in endoplasmic reticulum	uncharacterized protein LOC8081515 [Sorghum bicolor]	--	C5WQ15_SORBI SubName: Full=Uncharacterized protein {ECO:0000313|EMBL:EER95110.1};	At3g53800	GO:0009535,chloroplast thylakoid membrane; GO:0016021,integral component of membrane; GO:0005575,cellular_component; GO:0005622,intracellular anatomical structure; GO:0005737,cytoplasm; GO:0009507,chloroplast; GO:0009534,chloroplast thylakoid; GO:0009536,plastid; GO:0009579,thylakoid; GO:0016020,membrane; GO:0031976,plastid thylakoid; GO:0031984,organelle subcompartment; GO:0034357,photosynthetic…	PF05680.12:ATP synthase E chain	--	--	--
Sobic.001G424200.v3.2	0.1303	0.0533	0.1544	1.4593	1.0933	1.6429	9	4	10	100	51	110	3.67049	9.12718e-20	1.12372e-18	up	Chr01	70435188	70438237	+	Sobic.001G424200	--	K13430 serine/threonine-protein kinase PBS1 [EC:2.7.11.1] | (RefSeq) serine/threonine-protein kinase PBS1 (A)	ko04626: Plant-pathogen interaction	proline-rich receptor-like protein kinase PERK15 [Sorghum bicolor]	PERK1_ARATH RecName: Full=Proline-rich receptor-like protein kinase PERK1; EC=2.7.11.1; AltName: Full=Proline-rich extensin-like receptor kinase 1; Short=AtPERK1;	A0A1B6QP58_SORBI RecName: Full=Protein kinase domain-containing protein {ECO:0000259|PROSITE:PS50011};	At3g24550	GO:0016021,integral component of membrane; GO:0005886,plasma membrane; GO:0005524,ATP binding; GO:0004672,protein kinase activity; GO:0106310,protein serine kinase activity; GO:0004674,protein serine/threonine kinase activity; GO:0106311,protein threonine kinase activity; GO:0046777,protein autophosphorylation; GO:0009620,response to fungus; GO:0009611,response to wounding; GO:0000166,nucleotide …	PF00069.25:Protein kinase domain	--	--	--
Sobic.001G425500.v3.2	0.2326	0.3212	0.0414	5.7073	3.7325	4.1206	6	9	1	146	65	103	4.48229	7.70864e-24	1.17473e-22	up	Chr01	70539439	70540272	-	Sobic.001G425500	--	K13993 HSP20 family protein | (RefSeq) 17.9 kDa class I heat shock protein (A)	ko04141: Protein processing in endoplasmic reticulum	17.9 kDa class I heat shock protein [Sorghum bicolor]	HS17A_ORYSJ RecName: Full=17.9 kDa class I heat shock protein; AltName: Full=17.9 kDa heat shock protein 1; Short=OsHsp17.9A;	C5WQ38_SORBI RecName: Full=SHSP domain-containing protein {ECO:0000259|PROSITE:PS01031};	At5g59720	GO:0005634,nucleus; GO:0043621,protein self-association; GO:0051082,unfolded protein binding; GO:0051259,protein complex oligomerization; GO:0006457,protein folding; GO:0009408,response to heat; GO:0042542,response to hydrogen peroxide; GO:0009651,response to salt stress; GO:0016032,viral process; GO:0003674,molecular_function; GO:0005488,binding; GO:0005515,protein binding; GO:0008150,biological…	PF00011.21:Hsp20/alpha crystallin family	--	--	--
Sobic.001G425600.v3.2	0.0399	0.2204	0.1703	7.0034	6.2671	6.1375	1	6	4	174	106	149	5.48367	3.80407e-30	7.87204e-29	up	Chr01	70540575	70541384	+	Sobic.001G425600	--	K13993 HSP20 family protein | (RefSeq) 17.9 kDa class I heat shock protein (A)	ko04141: Protein processing in endoplasmic reticulum	17.9 kDa class I heat shock protein [Sorghum bicolor]	HS17A_ORYSJ RecName: Full=17.9 kDa class I heat shock protein; AltName: Full=17.9 kDa heat shock protein 1; Short=OsHsp17.9A;	A0A1B6QP65_SORBI RecName: Full=SHSP domain-containing protein {ECO:0000259|PROSITE:PS01031};	At3g46230	GO:0005634,nucleus; GO:0043621,protein self-association; GO:0051082,unfolded protein binding; GO:0051259,protein complex oligomerization; GO:0006457,protein folding; GO:0009408,response to heat; GO:0042542,response to hydrogen peroxide; GO:0009651,response to salt stress; GO:0016032,viral process; GO:0003674,molecular_function; GO:0005488,binding; GO:0005515,protein binding; GO:0008150,biological…	PF00011.21:Hsp20/alpha crystallin family	--	--	--
Sobic.001G427000.v3.2	8.6278	7.4836	7.3623	3.5033	4.3059	3.756	365	344	292	147	123	154	-1.02868	1.89309e-12	1.44294e-11	down	Chr01	70632570	70635434	-	Sobic.001G427000	--	K02926 large subunit ribosomal protein L4 | (RefSeq) 50S ribosomal protein L4, chloroplastic (A)	ko03010: Ribosome	50S ribosomal protein L4, chloroplastic [Sorghum bicolor]	RK4_ARATH RecName: Full=50S ribosomal protein L4, chloroplastic; AltName: Full=CL4; AltName: Full=R-protein L4; Flags: Precursor;	C5WQ51_SORBI SubName: Full=Uncharacterized protein {ECO:0000313|EMBL:EER95130.1};	At1g07320	GO:0009507,chloroplast; GO:0009570,chloroplast stroma; GO:0009535,chloroplast thylakoid membrane; GO:0022626,cytosolic ribosome; GO:0005576,extracellular region; GO:0005634,nucleus; GO:0000311,plastid large ribosomal subunit; GO:0009579,thylakoid; GO:0003729,mRNA binding; GO:0008266,poly(U) RNA binding; GO:0019843,rRNA binding; GO:0003735,structural constituent of ribosome; GO:0006412,translation…	PF00573.22:Ribosomal protein L4/L1 family	--	--	--
Sobic.001G427400.v3.2	3.1688	3.3954	4.0229	1.4915	2.0828	1.5924	347	404	413	162	154	169	-1.04707	1.97676e-12	1.50314e-11	down	Chr01	70660583	70670776	+	Sobic.001G427400	--	K11269 chromosome transmission fidelity protein 18 | (RefSeq) chromosome transmission fidelity protein 18 homolog (A)	--	chromosome transmission fidelity protein 18 homolog [Sorghum bicolor]	RFC1_ARATH RecName: Full=Replication factor C subunit 1; Short=AtRFC1; AltName: Full=Activator 1 large subunit; AltName: Full=Activator 1 subunit 1;	A0A1B6QP90_SORBI RecName: Full=AAA domain-containing protein {ECO:0000259|SMART:SM00382};	At1g04730	GO:0005663,DNA replication factor C complex; GO:0005634,nucleus; GO:0005524,ATP binding; GO:0003677,DNA binding; GO:0003689,DNA clamp loader activity; GO:0006974,cellular response to DNA damage stimulus; GO:0006281,DNA repair; GO:0006260,DNA replication; GO:0051321,meiotic cell cycle; GO:0031935,regulation of chromatin silencing; GO:0051570,regulation of histone H3-K9 methylation; GO:0000003,repr…	PF00004.29:ATPase family associated with various cellular activities (AAA)	--	--	--
Sobic.001G429700.v3.2	5.8003	4.8633	3.9242	16.0697	15.5531	15.8838	607	553	385	1668	1099	1611	1.70404	1.43601e-54	6.8247e-53	up	Chr01	70889964	70893347	+	Sobic.001G429700	--	--	--	protein FANTASTIC FOUR 3 [Sorghum bicolor]	FAFL_ARATH RecName: Full=Protein FAF-like, chloroplastic; Flags: Precursor;	C5WQ79_SORBI SubName: Full=Uncharacterized protein {ECO:0000313|EMBL:EER92517.1};	At1g03170	GO:0009507,chloroplast; GO:0005737,cytoplasm; GO:0005783,endoplasmic reticulum; GO:0005634,nucleus; GO:0019902,phosphatase binding; GO:0047485,protein N-terminus binding; GO:0009788,negative regulation of abscisic acid-activated signaling pathway; GO:0042326,negative regulation of phosphorylation; GO:0010922,positive regulation of phosphatase activity; GO:0003674,molecular_function; GO:0005488,bi…	PF11250.8:Fantastic Four meristem regulator	--	--	--
Sobic.001G429900.v3.2	5.7102	5.1681	5.3168	14.1222	11.2601	14.0621	181	178	158	444	241	432	1.2941	1.20516e-19	1.47085e-18	up	Chr01	70911638	70913646	-	Sobic.001G429900	--	K01047 secretory phospholipase A2 [EC:3.1.1.4] | (RefSeq) phospholipase A2 homolog 3 (A)	ko00564: Glycerophospholipid metabolism; ko00565: Ether lipid metabolism; ko00590: Arachidonic acid metabolism; ko00591: Linoleic acid metabolism; ko00592: alpha-Linolenic acid metabolism; ko01100: Metabolic pathways; ko01110: Biosynthesis of secondary metabolites	probable phospholipase A2 homolog 2 [Sorghum bicolor]	PLA22_ORYSJ RecName: Full=Probable phospholipase A2 homolog 2; EC=3.1.1.4; Flags: Precursor;	C5WQ82_SORBI SubName: Full=Uncharacterized protein {ECO:0000313|EMBL:EER95144.1};	At4g29460	GO:0005576,extracellular region; GO:0005509,calcium ion binding; GO:0047498,calcium-dependent phospholipase A2 activity; GO:0008289,lipid binding; GO:0102567,phospholipase A2 activity (consuming 1,2-dipalmitoylphosphatidylcholine); GO:0102568,phospholipase A2 activity consuming 1,2-dioleoylphosphatidylethanolamine); GO:0005543,phospholipid binding; GO:0050482,arachidonic acid secretion; GO:001604…	PF00068.19:Phospholipase A2	--	--	--
Sobic.001G430200.v3.2	0.7734	0.9693	0.825	0.2157	0.3168	0.4415	47	64	47	13	13	26	-1.39572	0.000144342	0.000437434	down	Chr01	70941496	70943520	-	Sobic.001G430200	--	K17065 dynamin 1-like protein [EC:3.6.5.5] | (RefSeq) dynamin-related protein 3B (A)	--	hypothetical protein SORBI_3001G430200 [Sorghum bicolor]	DRP4C_ARATH RecName: Full=Dynamin-related protein 4C;	A0A1B6QP98_SORBI SubName: Full=Uncharacterized protein {ECO:0000313|EMBL:KXG39737.1};	At1g60500	GO:0030424,axon; GO:0005737,cytoplasm; GO:0031410,cytoplasmic vesicle; GO:0016020,membrane; GO:0005874,microtubule; GO:0015630,microtubule cytoskeleton; GO:0031966,mitochondrial membrane; GO:0005886,plasma membrane; GO:0005525,GTP binding; GO:0003924,GTPase activity; GO:0008017,microtubule binding; GO:0003374,dynamin family protein polymerization involved in mitochondrial fission; GO:0061025,memb…	PF01031.20:Dynamin central region	--	--	--
Sobic.001G431100.v3.2	74.6028	70.0918	64.8581	24.1125	22.1113	23.095	3163	3229	2578	1014	633	949	-1.59169	9.63672e-88	1.08629e-85	down	Chr01	71021280	71022824	-	Sobic.001G431100	--	--	--	basic blue protein [Sorghum bicolor]	BABL_LILLO RecName: Full=Chemocyanin; AltName: Full=Basic blue protein; AltName: Full=Plantacyanin; Flags: Precursor;	C5WQS6_SORBI RecName: Full=Phytocyanin domain-containing protein {ECO:0000259|PROSITE:PS51485};	At2g02850	GO:0009055,electron transfer activity; GO:0046872,metal ion binding; GO:0003674,molecular_function; GO:0003824,catalytic activity; GO:0016491,oxidoreductase activity; GO:0005488,binding; GO:0043167,ion binding; GO:0043169,cation binding	PF02298.17:Plastocyanin-like domain	--	--	--
Sobic.001G431600.v3.2	0.4782	0.4028	0.536	1.2093	1.1763	1.1623	59	54	62	148	98	139	1.33122	4.0628e-10	2.49484e-09	up	Chr01	71058583	71063355	+	Sobic.001G431600	--	K01176 alpha-amylase [EC:3.2.1.1] | (RefSeq) alpha-amylase isozyme 2A (A)	ko00500: Starch and sucrose metabolism; ko01100: Metabolic pathways; ko01110: Biosynthesis of secondary metabolites	hypothetical protein SORBI_3001G431600 [Sorghum bicolor]	SIT2_ORYSJ RecName: Full=L-type lectin-domain containing receptor kinase SIT2 {ECO:0000305}; EC=2.7.11.1 {ECO:0000250|UniProtKB:Q6H7D2}; AltName: Full=Protein SALT INTOLERANCE 2 {ECO:0000303|PubMed:24907341}; Flags: Precursor;	A0A1Z5SAB9_SORBI SubName: Full=Uncharacterized protein {ECO:0000313|EMBL:OQU92890.1};	At2g37710	GO:0016021,integral component of membrane; GO:0005886,plasma membrane; GO:0005524,ATP binding; GO:0030246,carbohydrate binding; GO:0106310,protein serine kinase activity; GO:0106311,protein threonine kinase activity; GO:0004675,transmembrane receptor protein serine/threonine kinase activity; GO:1901001,negative regulation of response to salt stress; GO:0006468,protein phosphorylation; GO:0000166,…	PF00139.19:Legume lectin domain	--	--	--
Sobic.001G432600.v3.2	3.0348	2.8893	2.5116	8.3879	7.8268	8.5302	58	60	45	159	101	158	1.5561	1.50091e-13	1.25863e-12	up	Chr01	71122828	71123445	+	Sobic.001G432600	--	--	--	uncharacterized protein LOC8054319 [Sorghum bicolor]	--	A0A1Z5SAD8_SORBI RecName: Full=PGG domain-containing protein {ECO:0000259|Pfam:PF13962};	--	GO:0016021,integral component of membrane; GO:0005575,cellular_component; GO:0016020,membrane; GO:0031224,intrinsic component of membrane; GO:0110165,cellular anatomical entity	PF13962.6:Domain of unknown function	--	--	--
Sobic.001G436500.v3.2	0.5581	0.6949	1.2606	0.3475	0.1702	0.2879	34	46	72	21	7	17	-1.60131	0.000126372	0.000387634	down	Chr01	71468183	71470241	-	Sobic.001G436500	--	--	--	IRK-interacting protein [Sorghum bicolor]	IRKI_ARATH RecName: Full=IRK-interacting protein {ECO:0000303|PubMed:15618632};	C6JSA2_SORBI SubName: Full=Uncharacterized protein {ECO:0000313|EMBL:EES20358.1};	At5g12900	--	--	--	--	--
Sobic.001G438100.v3.2	4.4054	4.8068	3.2336	11.8479	12.0399	12.8281	388	460	267	1035	716	1095	1.56045	7.52844e-40	2.27906e-38	up	Chr01	71631156	71634003	+	Sobic.001G438100	--	K15397 3-ketoacyl-CoA synthase [EC:2.3.1.199] | (RefSeq) 3-ketoacyl-CoA synthase 1 (A)	ko00062: Fatty acid elongation; ko01100: Metabolic pathways; ko01110: Biosynthesis of secondary metabolites; ko04626: Plant-pathogen interaction	3-ketoacyl-CoA synthase 1 [Sorghum bicolor]	KCS1_ARATH RecName: Full=3-ketoacyl-CoA synthase 1 {ECO:0000303|PubMed:10074711}; Short=KCS-1 {ECO:0000303|PubMed:10074711}; EC=2.3.1.199 {ECO:0000269|PubMed:10074711, ECO:0000269|PubMed:16765910}; AltName: Full=Very long-chain fatty acid condensing enzyme 1 {ECO:0000303|PubMed:10074711}; Short=VLCFA condensing enzyme 1 {ECO:0000303|PubMed:10074711};	A0A1B6QPD4_SORBI RecName: Full=3-ketoacyl-CoA synthase {ECO:0000256|PIRNR:PIRNR036417}; EC=2.3.1.- {ECO:0000256|PIRNR:PIRNR036417};	At1g01120	GO:0022626,cytosolic ribosome; GO:0005783,endoplasmic reticulum; GO:0005789,endoplasmic reticulum membrane; GO:0016021,integral component of membrane; GO:0016020,membrane; GO:0102336,3-oxo-arachidoyl-CoA synthase activity; GO:0102337,3-oxo-cerotoyl-CoA synthase activity; GO:0102338,3-oxo-lignoceronyl-CoA synthase activity; GO:0009922,fatty acid elongase activity; GO:0102756,very-long-chain 3-keto…	PF08392.12:FAE1/Type III polyketide synthase-like protein	--	--	--
Sobic.001G440200.v3.2	20.4942	19.3923	17.7844	9.0682	8.7559	9.2432	1137	1169	925	499	328	497	-1.08725	2.83973e-30	5.9037e-29	down	Chr01	71818273	71822484	+	Sobic.001G440200	--	K19366 spartin | (RefSeq) protein EARLY-RESPONSIVE TO DEHYDRATION 7, chloroplastic-like (A)	ko04144: Endocytosis	protein EARLY-RESPONSIVE TO DEHYDRATION 7, chloroplastic-like [Sorghum bicolor]	ERD7_ARATH RecName: Full=Protein EARLY-RESPONSIVE TO DEHYDRATION 7, chloroplastic {ECO:0000303|PubMed:8075396}; Flags: Precursor;	A0A1B6QPE1_SORBI RecName: Full=Senescence domain-containing protein {ECO:0000259|Pfam:PF06911};	At2g17840	GO:0009507,chloroplast; GO:0005886,plasma membrane; GO:0007623,circadian rhythm; GO:0009737,response to abscisic acid; GO:0009409,response to cold; GO:0009644,response to high light intensity; GO:0009651,response to salt stress; GO:0009414,response to water deprivation; GO:0008150,biological_process; GO:0048511,rhythmic process; GO:0009719,response to endogenous stimulus; GO:0009725,response to h…	PF06911.12:Senescence-associated protein	--	--	--
Sobic.001G440401.v3.2	0.2281	0.4563	0.349	0.9498	1.2189	1.0743	23	50	33	95	83	105	1.6405	1.54102e-09	8.93005e-09	up	Chr01	71828314	71831884	-	Sobic.001G440401	--	K13415 protein brassinosteroid insensitive 1 [EC:2.7.10.1 2.7.11.1] | (RefSeq) brassinosteroid LRR receptor kinase BRI1 (A)	ko04075: Plant hormone signal transduction	MDIS1-interacting receptor like kinase 2-like [Sorghum bicolor]	MIK2_ARATH RecName: Full=MDIS1-interacting receptor like kinase 2 {ECO:0000303|PubMed:26863186}; Short=AtMIK2 {ECO:0000303|PubMed:26863186}; AltName: Full=Probable LRR receptor-like serine/threonine-protein kinase At4g08850; EC=2.7.11.1 {ECO:0000305}; Flags: Precursor;	A0A446IH41_TRITD RecName: Full=Protein kinase domain-containing protein {ECO:0000259|PROSITE:PS50011};	At4g08850	GO:0016021,integral component of membrane; GO:0005886,plasma membrane; GO:0009506,plasmodesma; GO:0090406,pollen tube; GO:0005524,ATP binding; GO:0106310,protein serine kinase activity; GO:0106311,protein threonine kinase activity; GO:0009755,hormone-mediated signaling pathway; GO:0010183,pollen tube guidance; GO:0000166,nucleotide binding; GO:0003674,molecular_function; GO:0005488,binding; GO:00…	PF00069.25:Protein kinase domain	--	--	--
Sobic.001G444500.v3.2	0.4623	0.8509	0.7279	2.641	1.9886	2.3621	21	42	31	119	61	104	1.78451	1.62263e-10	1.03612e-09	up	Chr01	72145902	72148205	+	Sobic.001G444500	--	K00430 peroxidase [EC:1.11.1.7] | (RefSeq) peroxidase A2 (A)	ko00940: Phenylpropanoid biosynthesis; ko01100: Metabolic pathways; ko01110: Biosynthesis of secondary metabolites	peroxidase A2 [Sorghum bicolor]	PER15_IPOBA RecName: Full=Peroxidase 15 {ECO:0000303|PubMed:17936696}; Short=Prx15 {ECO:0000303|PubMed:17936696}; EC=1.11.1.7; AltName: Full=Anionic peroxidase {ECO:0000303|PubMed:17936696}; Flags: Precursor;	C5WRN5_SORBI RecName: Full=Peroxidase {ECO:0000256|ARBA:ARBA00012313, ECO:0000256|RuleBase:RU362060}; EC=1.11.1.7 {ECO:0000256|ARBA:ARBA00012313, ECO:0000256|RuleBase:RU362060};	At5g06730	GO:0005576,extracellular region; GO:0020037,heme binding; GO:0046872,metal ion binding; GO:0004601,peroxidase activity; GO:0042744,hydrogen peroxide catabolic process; GO:0006979,response to oxidative stress; GO:0003674,molecular_function; GO:0005488,binding; GO:0046906,tetrapyrrole binding; GO:0097159,organic cyclic compound binding; GO:1901363,heterocyclic compound binding; GO:0043167,ion bindi…	PF00141.23:Peroxidase	--	--	--
Sobic.001G444900.v3.2	1.6143	1.5929	1.8285	0.3188	0.4437	0.395	97	104	103	19	18	23	-2.13461	2.89428e-13	2.37557e-12	down	Chr01	72170316	72173427	+	Sobic.001G444900	--	K13436 pto-interacting protein 1 [EC:2.7.11.1] | (RefSeq) pto-interacting protein 1 (A)	ko04626: Plant-pathogen interaction	probable protein kinase At2g41970 [Sorghum bicolor]	Y2197_ARATH RecName: Full=Probable protein kinase At2g41970; EC=2.7.11.-;	C5WRN9_SORBI RecName: Full=Protein kinase domain-containing protein {ECO:0000259|PROSITE:PS50011};	At2g41970	GO:0005886,plasma membrane; GO:0005524,ATP binding; GO:0004674,protein serine/threonine kinase activity; GO:0004713,protein tyrosine kinase activity; GO:0009860,pollen tube growth; GO:0048768,root hair cell tip growth; GO:0000166,nucleotide binding; GO:0003674,molecular_function; GO:0005488,binding; GO:0017076,purine nucleotide binding; GO:0030554,adenyl nucleotide binding; GO:0032553,ribonucleot…	PF07714.17:Protein tyrosine kinase	--	--	--
Sobic.001G446850.v3.2	1.775	2.0703	1.8933	3.9689	4.4507	4.5877	101	128	101	224	171	253	1.18001	5.78647e-13	4.62588e-12	up	Chr01	72381063	72388012	-	Sobic.001G446850	--	--	--	hypothetical protein SORBI_3001G446850 [Sorghum bicolor]	--	A0A1Z5SAS6_SORBI SubName: Full=Uncharacterized protein {ECO:0000313|EMBL:OQU92959.1};	--	--	--	--	--	--
Sobic.001G447100.v3.2	4.4371	4.8034	4.801	19.2457	18.0121	17.934	278	327	282	1196	762	1089	1.97792	1.36571e-90	1.62094e-88	up	Chr01	72417803	72421276	+	Sobic.001G447100	--	--	--	probable inactive poly [ADP-ribose]	RCD1_ARATH RecName: Full=Inactive poly [ADP-ribose] polymerase RCD1; AltName: Full=Protein RADICAL-INDUCED CELL DEATH 1;	C5WRQ9_SORBI SubName: Full=Uncharacterized protein {ECO:0000313|EMBL:EER92605.1};	At1g32230	GO:0005737,cytoplasm; GO:0016363,nuclear matrix; GO:0005634,nucleus; GO:0003950,NAD+ ADP-ribosyltransferase activity; GO:0042742,defense response to bacterium; GO:0009793,embryo development ending in seed dormancy; GO:0009873,ethylene-activated signaling pathway; GO:0009867,jasmonic acid mediated signaling pathway; GO:0010102,lateral root morphogenesis; GO:0006809,nitric oxide biosynthetic proces…	PF12174.8:RCD1-SRO-TAF4 (RST) plant domain	--	--	--
Sobic.001G447500.v3.2	4.4656	4.0315	3.5838	8.5185	11.3165	10.8827	315	309	237	596	539	744	1.34243	1.16336e-26	2.07609e-25	up	Chr01	72489003	72492325	+	Sobic.001G447500	--	K00826 branched-chain amino acid aminotransferase [EC:2.6.1.42] | (RefSeq) branched-chain-amino-acid aminotransferase 2, chloroplastic-like (A)	ko00270: Cysteine and methionine metabolism; ko00280: Valine, leucine and isoleucine degradation; ko00290: Valine, leucine and isoleucine biosynthesis; ko00770: Pantothenate and CoA biosynthesis; ko00966: Glucosinolate biosynthesis; ko01100: Metabolic pathways; ko01110: Biosynthesis of secondary metabolites; ko01210: 2-Oxocarboxylic acid metabolism; ko01230: Biosynthesis of amino acids; ko01240: …	hypothetical protein SORBI_3001G447500 [Sorghum bicolor]	BCAT3_ARATH RecName: Full=Branched-chain-amino-acid aminotransferase 3, chloroplastic {ECO:0000303|PubMed:12068099}; Short=Atbcat-3; EC=2.6.1.42; EC=2.6.1.88; Flags: Precursor;	A0A1Z5SAL0_SORBI RecName: Full=Branched-chain-amino-acid aminotransferase {ECO:0000256|RuleBase:RU004517}; EC=2.6.1.42 {ECO:0000256|RuleBase:RU004517};	At3g49680	GO:0009507,chloroplast; GO:0009570,chloroplast stroma; GO:0004084,branched-chain-amino-acid transaminase activity; GO:0052656,L-isoleucine transaminase activity; GO:0052654,L-leucine transaminase activity; GO:0050048,L-leucine:2-oxoglutarate aminotransferase activity; GO:0052655,L-valine transaminase activity; GO:0009097,isoleucine biosynthetic process; GO:0009098,leucine biosynthetic process; GO…	PF01063.19:Amino-transferase class IV	--	--	--
Sobic.001G449200.v3.2	2.8661	3.042	2.2929	8.2728	6.5041	6.63	124	143	93	355	190	278	1.38811	7.85535e-17	8.13532e-16	up	Chr01	72632469	72633957	-	Sobic.001G449200	--	--	--	pathogenesis-related protein 5 [Sorghum bicolor]	PR5_ARATH RecName: Full=Pathogenesis-related protein 5; Short=PR-5; Flags: Precursor;	C5WRT3_SORBI SubName: Full=Uncharacterized protein {ECO:0000313|EMBL:EER95233.1};	At1g75050	GO:0048046,apoplast; GO:0005618,cell wall; GO:0005576,extracellular region; GO:0005739,mitochondrion; GO:0099503,secretory vesicle; GO:0005773,vacuole; GO:0003729,mRNA binding; GO:0006952,defense response; GO:0031540,regulation of anthocyanin biosynthetic process; GO:0046686,response to cadmium ion; GO:0010224,response to UV-B; GO:0009615,response to virus; GO:0009627,systemic acquired resistance…	PF00314.17:Thaumatin family	--	--	--
Sobic.001G450500.v3.2	47.3736	36.6655	40.2149	15.0663	13.6632	14.7979	4565	3839	3633	1440	889	1382	-1.51014	6.4376e-59	3.48812e-57	down	Chr01	72734356	72737471	+	Sobic.001G450500	--	K20604 mitogen-activated protein kinase kinase 9 [EC:2.7.12.2] | (RefSeq) mitogen-activated protein kinase kinase 9 (A)	ko04016: MAPK signaling pathway - plant	mitogen-activated protein kinase kinase 9 [Sorghum bicolor]	M2K9_ARATH RecName: Full=Mitogen-activated protein kinase kinase 9; Short=AtMKK9; Short=MAP kinase kinase 9; EC=2.7.12.2;	C5WSL9_SORBI RecName: Full=Protein kinase domain-containing protein {ECO:0000259|PROSITE:PS50011};	At1g73500	GO:0005737,cytoplasm; GO:0005634,nucleus; GO:0005524,ATP binding; GO:0004708,MAP kinase kinase activity; GO:0030295,protein kinase activator activity; GO:0106310,protein serine kinase activity; GO:0004674,protein serine/threonine kinase activity; GO:0106311,protein threonine kinase activity; GO:0004714,transmembrane receptor protein tyrosine kinase activity; GO:0010120,camalexin biosynthetic proc…	PF00069.25:Protein kinase domain	--	--	--
Sobic.001G450700.v3.2	3.2407	3.8853	3.083	8.124	7.2121	7.1393	185	241	165	460	278	395	1.14055	3.38695e-17	3.58208e-16	up	Chr01	72751311	72756591	-	Sobic.001G450700	--	K09419 heat shock transcription factor, other eukaryote | (RefSeq) heat stress transcription factor A-9 (A)	--	heat stress transcription factor A-9 [Sorghum bicolor]	HSFA9_ORYSJ RecName: Full=Heat stress transcription factor A-9; AltName: Full=Heat stress transcription factor 8; Short=rHsf8; AltName: Full=Heat stress transcription factor 9; Short=OsHsf-09;	C5WSM1_SORBI RecName: Full=HSF_DOMAIN domain-containing protein {ECO:0000259|SMART:SM00415};	At4g17750	GO:0005737,cytoplasm; GO:0005634,nucleus; GO:0003700,DNA-binding transcription factor activity; GO:0000978,RNA polymerase II cis-regulatory region sequence-specific DNA binding; GO:0034605,cellular response to heat; GO:0006357,regulation of transcription by RNA polymerase II; GO:0003674,molecular_function; GO:0140110,transcription regulator activity; GO:0000976,transcription regulatory region seq…	PF00447.17:HSF-type DNA-binding	HSF	TF	HSF
Sobic.001G452100.v3.2	5.8737	4.7731	5.4654	12.5997	12.8171	11.2828	188	166	164	400	277	350	1.18869	6.75615e-18	7.44005e-17	up	Chr01	72881688	72885057	-	Sobic.001G452100	--	K17991 peroxygenase [EC:1.11.2.3] | (RefSeq) peroxygenase (A)	ko00073: Cutin, suberine and wax biosynthesis	hypothetical protein SORBI_3001G452100 [Sorghum bicolor]	PXG_LILLO RecName: Full=Peroxygenase {ECO:0000305}; EC=1.11.2.3 {ECO:0000250|UniProtKB:O81270}; AltName: Full=Caleosin {ECO:0000303|PubMed:18632804};	A0A1Z5SAN6_SORBI SubName: Full=Uncharacterized protein {ECO:0000313|EMBL:OQU92982.1};	At2g33380	GO:0005783,endoplasmic reticulum; GO:0016020,membrane; GO:0012511,monolayer-surrounded lipid storage body; GO:0005509,calcium ion binding; GO:0020037,heme binding; GO:1990137,plant seed peroxidase activity; GO:0042803,protein homodimerization activity; GO:0010888,negative regulation of lipid storage; GO:0003674,molecular_function; GO:0005488,binding; GO:0043167,ion binding; GO:0043169,cation bind…	PF05042.13:Caleosin related protein	--	--	--
Sobic.001G453100.v3.2	3.516	3.0888	3.6083	10.8359	9.2309	9.578	264	252	254	807	468	697	1.5441	1.99074e-39	5.93044e-38	up	Chr01	72948761	72952887	-	Sobic.001G453100	--	K00547 homocysteine S-methyltransferase [EC:2.1.1.10] | (RefSeq) homocysteine S-methyltransferase 1 isoform X2 (A)	ko00270: Cysteine and methionine metabolism; ko01100: Metabolic pathways; ko01110: Biosynthesis of secondary metabolites	homocysteine S-methyltransferase 1 isoform X2 [Sorghum bicolor]	HMT1_MAIZE RecName: Full=Homocysteine S-methyltransferase 1; EC=2.1.1.10; AltName: Full=S-methylmethionine:homocysteine methyltransferase 1; Short=SMM:Hcy S-methyltransferase 1; AltName: Full=ZmHMT-1;	C5WSP6_SORBI RecName: Full=Hcy-binding domain-containing protein {ECO:0000259|PROSITE:PS50970};	At3g25900	GO:0047150,betaine-homocysteine S-methyltransferase activity; GO:0008898,S-adenosylmethionine-homocysteine S-methyltransferase activity; GO:0061627,S-methylmethionine-homocysteine S-methyltransferase activity; GO:0008270,zinc ion binding; GO:0009086,methionine biosynthetic process; GO:0032259,methylation; GO:0003674,molecular_function; GO:0003824,catalytic activity; GO:0008168,methyltransferase a…	PF02574.16:Homocysteine S-methyltransferase	--	--	--
Sobic.001G453200.v3.2	3.7459	5.1099	3.7745	26.0486	24.4715	24.3514	253	375	239	1745	1116	1594	2.56674	1.30235e-126	2.73032e-124	up	Chr01	72974636	72977039	+	Sobic.001G453200	--	K15397 3-ketoacyl-CoA synthase [EC:2.3.1.199] | (RefSeq) 3-ketoacyl-CoA synthase 6 (A)	ko00062: Fatty acid elongation; ko01100: Metabolic pathways; ko01110: Biosynthesis of secondary metabolites; ko04626: Plant-pathogen interaction	3-ketoacyl-CoA synthase 6 [Sorghum bicolor]	KCS6_ARATH RecName: Full=3-ketoacyl-CoA synthase 6 {ECO:0000303|PubMed:18465198}; Short=KCS-6 {ECO:0000303|PubMed:18465198}; EC=2.3.1.199 {ECO:0000269|PubMed:10330468}; AltName: Full=Cuticular protein 1 {ECO:0000303|PubMed:10330468}; AltName: Full=Eceriferum 6 {ECO:0000303|PubMed:11041893}; AltName: Full=Very long-chain fatty acid condensing enzyme 6 {ECO:0000303|PubMed:18465198}; Short=VLCFA con…	C5WSP8_SORBI RecName: Full=3-ketoacyl-CoA synthase {ECO:0000256|PIRNR:PIRNR036417}; EC=2.3.1.- {ECO:0000256|PIRNR:PIRNR036417};	At1g68530	GO:0005783,endoplasmic reticulum; GO:0005789,endoplasmic reticulum membrane; GO:0016021,integral component of membrane; GO:0005739,mitochondrion; GO:0102336,3-oxo-arachidoyl-CoA synthase activity; GO:0102337,3-oxo-cerotoyl-CoA synthase activity; GO:0102338,3-oxo-lignoceronyl-CoA synthase activity; GO:0102756,very-long-chain 3-ketoacyl-CoA synthase activity; GO:0006633,fatty acid biosynthetic proc…	PF08392.12:FAE1/Type III polyketide synthase-like protein	--	--	--
Sobic.001G454100.v3.2	7.1337	6.4399	5.1536	28.7385	29.4745	31.8333	471	462	319	1882	1314	2037	2.2658	1.03005e-107	1.60459e-105	up	Chr01	73058804	73064545	+	Sobic.001G454100	--	K24193 MFS transporter, SP family, sugar:H+ symporter | (RefSeq) sugar transport protein 13 (A)	--	sugar transport protein 13 [Sorghum bicolor]	MST4_ORYSJ RecName: Full=Sugar transport protein MST4 {ECO:0000305}; AltName: Full=Monosaccharide transporter 4 {ECO:0000303|PubMed:17874189}; Short=OsMST4 {ECO:0000303|PubMed:17874189}; AltName: Full=Sugar:proton symporter MST4 {ECO:0000305};	K4A7K7_SETIT RecName: Full=MFS domain-containing protein {ECO:0000259|PROSITE:PS50850};	At5g26340	GO:0016021,integral component of membrane; GO:0005886,plasma membrane; GO:0009506,plasmodesma; GO:0005358,high-affinity glucose:proton symporter activity; GO:0009737,response to abscisic acid; GO:0009651,response to salt stress; GO:0009414,response to water deprivation; GO:0003674,molecular_function; GO:0005215,transporter activity; GO:0005351,carbohydrate:proton symporter activity; GO:0005355,gl…	PF00083.24:Sugar (and other) transporter	--	--	--
Sobic.001G454200.v3.2	0.7083	0.3685	0.427	1.5525	1.9156	1.8748	23	13	13	50	42	59	1.82861	6.09842e-07	2.65065e-06	up	Chr01	73061860	73062909	+	Sobic.001G454200	--	--	--	hypothetical protein SORBI_3001G454200 [Sorghum bicolor]	--	A0A1B6QPK0_SORBI SubName: Full=Uncharacterized protein {ECO:0000313|EMBL:KXG39852.1};	--	--	--	--	--	--
Sobic.001G454850.v3.2	0.2785	0.6835	0.3961	0.4368	1.2374	1.5645	9	24	12	14	27	49	1.24143	0.0123028	0.0251162	up	Chr01	73109445	73111188	+	Sobic.001G454850	--	--	--	hypothetical protein SORBI_3001G454850 [Sorghum bicolor]	--	A0A1Z5SB10_SORBI SubName: Full=Uncharacterized protein {ECO:0000313|EMBL:OQU92996.1};	--	GO:0016021,integral component of membrane; GO:0005575,cellular_component; GO:0016020,membrane; GO:0031224,intrinsic component of membrane; GO:0110165,cellular anatomical entity	--	--	--	--
Sobic.001G454900.v3.2	95.7535	86.3319	89.0259	183.917	197.636	189.398	7471	7319	6512	14233	10412	14322	1.0746	3.19766e-69	2.25566e-67	up	Chr01	73110347	73119985	+	Sobic.001G454900	--	--	--	protein DETOXIFICATION 42 [Sorghum bicolor]	DTX42_ARATH RecName: Full=Protein DETOXIFICATION 42 {ECO:0000303|PubMed:11739388}; Short=AtDTX42 {ECO:0000303|PubMed:11739388}; AltName: Full=Aluminum-activated citrate transporter {ECO:0000303|PubMed:18826429}; AltName: Full=AtMATE {ECO:0000303|PubMed:18826429}; AltName: Full=FRD-like protein {ECO:0000303|PubMed:12172022}; AltName: Full=Multidrug and toxic compound extrusion protein 42 {ECO:0000…	C5WSR5_SORBI RecName: Full=Protein DETOXIFICATION {ECO:0000256|RuleBase:RU004914}; AltName: Full=Multidrug and toxic compound extrusion protein {ECO:0000256|RuleBase:RU004914};	At1g51340	GO:0016021,integral component of membrane; GO:0005886,plasma membrane; GO:0035618,root hair; GO:0015297,antiporter activity; GO:0015137,citrate transmembrane transporter activity; GO:0042910,xenobiotic transmembrane transporter activity; GO:0015746,citrate transport; GO:0010044,response to aluminum ion; GO:0003674,molecular_function; GO:0005215,transporter activity; GO:0015291,secondary active tr…	PF01554.18:MatE	--	--	--
Sobic.001G455700.v3.2	4.0625	5.4234	3.5238	15.0782	15.4492	14.1259	273	396	222	1005	701	920	1.77636	3.29282e-47	1.26049e-45	up	Chr01	73164560	73170582	-	Sobic.001G455700	--	--	--	microtubule-associated protein 70-4 isoform X1 [Sorghum bicolor]	MP704_ORYSJ RecName: Full=Microtubule-associated protein 70-4; Short=AtMAP70-4; AltName: Full=70 kDa microtubule-associated protein 4;	C5WSS4_SORBI SubName: Full=Uncharacterized protein {ECO:0000313|EMBL:EER95273.1};	At2g01750	GO:0005737,cytoplasm; GO:0005874,microtubule; GO:0008017,microtubule binding; GO:0007010,cytoskeleton organization; GO:0003674,molecular_function; GO:0005488,binding; GO:0005515,protein binding; GO:0008092,cytoskeletal protein binding; GO:0015631,tubulin binding; GO:0006996,organelle organization; GO:0008150,biological_process; GO:0009987,cellular process; GO:0016043,cellular component organizati…	PF07058.11:Microtubule-associated protein 70	--	--	--
Sobic.001G458100.v3.2	0.1435	0.1698	0.1421	0.3823	0.425	0.275	14	18	13	37	28	26	1.23728	0.00299991	0.00707763	up	Chr01	73442511	73448221	-	Sobic.001G458100	--	--	--	DNA (cytosine-5)-methyltransferase DRM2 [Sorghum bicolor]	DRM2_ORYSJ RecName: Full=DNA (cytosine-5)-methyltransferase DRM2 {ECO:0000305}; EC=2.1.1.37 {ECO:0000305}; AltName: Full=OsDRM2 {ECO:0000303|PubMed:22380881}; AltName: Full=Protein DOMAINS REARRANGED METHYLASE 2 {ECO:0000305};	C5WSU3_SORBI SubName: Full=Uncharacterized protein {ECO:0000313|EMBL:EER95283.1};	At5g14620	GO:0005634,nucleus; GO:0003886,DNA (cytosine-5-)-methyltransferase activity; GO:0003677,DNA binding; GO:0003674,molecular_function; GO:0003824,catalytic activity; GO:0008168,methyltransferase activity; GO:0008757,S-adenosylmethionine-dependent methyltransferase activity; GO:0009008,DNA-methyltransferase activity; GO:0016740,transferase activity; GO:0016741,transferase activity, transferring one-c…	PF00145.17:C-5 cytosine-specific DNA methylase	--	--	--
Sobic.001G458900.v3.2	6.7451	8.2249	9.8784	3.3925	3.2232	3.6311	437	579	600	218	141	228	-1.2707	8.495e-19	9.91982e-18	down	Chr01	73499555	73502672	-	Sobic.001G458900	--	K16812 targeting protein for Xklp2 | (RefSeq) protein TPX2 isoform X1 (A)	--	uncharacterized protein LOC8054203 isoform X1 [Sorghum bicolor]	TPX2_ARATH RecName: Full=Protein TPX2; Short=AtTPX2; AltName: Full=Targeting protein for XKLP2;	A0A1B6QPQ1_SORBI RecName: Full=TPX2 domain-containing protein {ECO:0000259|Pfam:PF06886};	At3g01015	GO:0009941,chloroplast envelope; GO:0005874,microtubule; GO:0072686,mitotic spindle; GO:0005880,nuclear microtubule; GO:0005654,nucleoplasm; GO:0005634,nucleus; GO:0009524,phragmoplast; GO:0005819,spindle; GO:0008017,microtubule binding; GO:0030295,protein kinase activator activity; GO:0051301,cell division; GO:0000278,mitotic cell cycle; GO:0090307,mitotic spindle assembly; GO:0060236,regulation…	PF06886.11:Targeting protein for Xklp2 (TPX2)	--	--	--
Sobic.001G460900.v3.2	1.3612	1.4616	1.5488	0.5947	0.5376	0.7959	90	105	96	39	24	51	-1.16287	7.16907e-06	2.68969e-05	down	Chr01	73609641	73612225	-	Sobic.001G460900	--	--	--	uncharacterized protein LOC8081846 [Sorghum bicolor]	--	A0A1Z5SB80_SORBI SubName: Full=Uncharacterized protein {ECO:0000313|EMBL:OQU93025.1};	At2g03420	--	--	--	--	--
Sobic.001G464300.v3.2	0.4113	0.2129	0.1097	1.3476	0.9517	1.3792	16	9	4	52	25	52	2.33256	2.48463e-07	1.13283e-06	up	Chr01	73836534	73838246	+	Sobic.001G464300	--	K16189 phytochrome-interacting factor 4 | (RefSeq) transcription factor PIF1 isoform X1 (A)	ko04075: Plant hormone signal transduction	transcription factor bHLH84 [Sorghum bicolor]	BH084_ARATH RecName: Full=Transcription factor bHLH84; AltName: Full=Basic helix-loop-helix protein 84; Short=AtbHLH84; Short=bHLH 84; AltName: Full=bHLH transcription factor bHLH084;	A0A1B6QPS0_SORBI RecName: Full=BHLH domain-containing protein {ECO:0000259|PROSITE:PS50888};	At4g33880	GO:0005634,nucleus; GO:0000981,DNA-binding transcription factor activity, RNA polymerase II-specific; GO:0046983,protein dimerization activity; GO:0000978,RNA polymerase II cis-regulatory region sequence-specific DNA binding; GO:0006357,regulation of transcription by RNA polymerase II; GO:0003674,molecular_function; GO:0003700,DNA-binding transcription factor activity; GO:0140110,transcription re…	PF00010.26:Helix-loop-helix DNA-binding domain	bHLH	TF	bHLH
Sobic.001G465900.v3.2	14.5744	12.5685	13.4026	5.0772	5.7314	5.4648	1175	1101	1013	406	312	427	-1.3188	7.24364e-41	2.25993e-39	down	Chr01	73954949	73959814	+	Sobic.001G465900	--	K00860 adenylylsulfate kinase [EC:2.7.1.25] | (RefSeq) adenylyl-sulfate kinase 3 isoform X2 (A)	ko00230: Purine metabolism; ko00920: Sulfur metabolism; ko01100: Metabolic pathways	adenylyl-sulfate kinase 3 isoform X2 [Sorghum bicolor]	APK3_ARATH RecName: Full=Adenylyl-sulfate kinase 3; EC=2.7.1.25; AltName: Full=ATP adenosine-5'-phosphosulfate 3'-phosphotransferase 3; AltName: Full=Adenosine-5'-phosphosulfate kinase 3; Short=APS kinase 3;	A0A2T8I5Y2_9POAL RecName: Full=Adenylyl-sulfate kinase {ECO:0000256|ARBA:ARBA00012121, ECO:0000256|RuleBase:RU004347}; EC=2.7.1.25 {ECO:0000256|ARBA:ARBA00012121, ECO:0000256|RuleBase:RU004347};	At3g03900	GO:0005829,cytosol; GO:0004020,adenylylsulfate kinase activity; GO:0005524,ATP binding; GO:0019344,cysteine biosynthetic process; GO:0070814,hydrogen sulfide biosynthetic process; GO:0000103,sulfate assimilation; GO:0003674,molecular_function; GO:0003824,catalytic activity; GO:0016301,kinase activity; GO:0016740,transferase activity; GO:0016772,transferase activity, transferring phosphorus-contai…	PF01583.20:Adenylylsulphate kinase	--	--	--
Sobic.001G466000.v3.2	15.7372	14.4834	14.1588	31.1394	29.6098	30.202	1150	1150	970	2257	1461	2139	1.0376	1.48392e-41	4.72162e-40	up	Chr01	73968592	73973515	+	Sobic.001G466000	--	--	--	uncharacterized protein LOC8081872 [Sorghum bicolor]	XYN5L_ARATH RecName: Full=Endo-1,4-beta-xylanase 5-like {ECO:0000305}; Short=AtXyn5-like {ECO:0000305}; Short=Xylan endohydrolase 5-like {ECO:0000305}; Short=Xylanase 5-like {ECO:0000305}; EC=3.2.1.8 {ECO:0000255|PROSITE-ProRule:PRU01096}; Flags: Precursor;	C5WTT4_SORBI RecName: Full=GH10 domain-containing protein {ECO:0000259|PROSITE:PS51760};	At4g33840	GO:0031176,endo-1,4-beta-xylanase activity; GO:0045493,xylan catabolic process; GO:0003674,molecular_function; GO:0003824,catalytic activity; GO:0004553,hydrolase activity, hydrolyzing O-glycosyl compounds; GO:0016787,hydrolase activity; GO:0016798,hydrolase activity, acting on glycosyl bonds; GO:0097599,xylanase activity; GO:0000272,polysaccharide catabolic process; GO:0005975,carbohydrate metab…	PF00331.20:Glycosyl hydrolase family 10	--	--	--
Sobic.001G467500.v3.2	4.2709	4.5545	4.664	16.5914	14.0559	13.7097	252	292	258	971	560	784	1.72201	9.61534e-52	4.19633e-50	up	Chr01	74049849	74052252	-	Sobic.001G467500	--	--	--	uncharacterized protein LOC8054240 [Sorghum bicolor]	--	A0A1B6QPW9_SORBI SubName: Full=Uncharacterized protein {ECO:0000313|EMBL:KXG39943.1};	At5g67620	--	PF14009.6:Domain of unknown function (DUF4228)	--	--	--
Sobic.001G468700.v3.2	4.6294	5.2045	4.6127	1.649	3.2228	1.5874	334	408	312	118	157	111	-1.18951	5.23452e-10	3.18559e-09	down	Chr01	74150839	74157363	-	Sobic.001G468700	--	--	--	J domain-containing protein required for chloroplast accumulation response 1 [Sorghum bicolor]	JAC1_ARATH RecName: Full=J domain-containing protein required for chloroplast accumulation response 1;	C5WTV9_SORBI SubName: Full=Uncharacterized protein {ECO:0000313|EMBL:EER95331.1};	At1g75100	GO:0005737,cytoplasm; GO:0043231,intracellular membrane-bounded organelle; GO:0005739,mitochondrion; GO:0031982,vesicle; GO:0030276,clathrin binding; GO:0007015,actin filament organization; GO:0071483,cellular response to blue light; GO:0009904,chloroplast accumulation movement; GO:0009903,chloroplast avoidance movement; GO:0072318,clathrin coat disassembly; GO:0072583,clathrin-dependent endocyto…	PF00226.31:DnaJ domain	--	--	--
Sobic.001G469100.v3.2	5.026	4.2891	4.4817	10.3288	9.0976	9.5416	756	701	632	1541	924	1391	1.07421	1.58911e-30	3.33459e-29	up	Chr01	74191896	74200753	-	Sobic.001G469100	--	--	--	protein indeterminate-domain 2 [Sorghum bicolor]	IDD1_ARATH RecName: Full=Zinc finger protein ENHYDROUS {ECO:0000303|PubMed:21571950}; AltName: Full=Protein indeterminate-domain 1 {ECO:0000303|PubMed:16784536};	C5WTW1_SORBI RecName: Full=C2H2-type domain-containing protein {ECO:0000259|PROSITE:PS50157};	At5g66730	GO:0005634,nucleus; GO:0003700,DNA-binding transcription factor activity; GO:0046872,metal ion binding; GO:0000976,transcription regulatory region sequence-specific DNA binding; GO:0009740,gibberellic acid mediated signaling pathway; GO:0009937,regulation of gibberellic acid mediated signaling pathway; GO:0010029,regulation of seed germination; GO:0006355,regulation of transcription, DNA-template…	PF00096.26:Zinc finger, C2H2 type	C2H2	TF	C2H2
Sobic.001G470000.v3.2	22.0819	19.3673	18.2191	10.4339	9.8762	9.0228	702	669	543	329	212	278	-1.02291	3.09101e-18	3.47906e-17	down	Chr01	74289822	74290849	+	Sobic.001G470000	--	K00640 serine O-acetyltransferase [EC:2.3.1.30] | (RefSeq) probable serine acetyltransferase 4 (A)	ko00270: Cysteine and methionine metabolism; ko00920: Sulfur metabolism; ko01100: Metabolic pathways; ko01110: Biosynthesis of secondary metabolites; ko01200: Carbon metabolism; ko01230: Biosynthesis of amino acids	probable serine acetyltransferase 4 [Sorghum bicolor]	SAT4_ORYSJ RecName: Full=Probable serine acetyltransferase 4; EC=2.3.1.30; AltName: Full=OsSERAT2;2;	C5WUP1_SORBI RecName: Full=Serine O-acetyltransferase {ECO:0000256|ARBA:ARBA00013266}; EC=2.3.1.30 {ECO:0000256|ARBA:ARBA00013266};	At3g13110	GO:0005829,cytosol; GO:0009001,serine O-acetyltransferase activity; GO:0006535,cysteine biosynthetic process from serine; GO:0003674,molecular_function; GO:0003824,catalytic activity; GO:0008374,O-acyltransferase activity; GO:0016407,acetyltransferase activity; GO:0016412,serine O-acyltransferase activity; GO:0016413,O-acetyltransferase activity; GO:0016740,transferase activity; GO:0016746,transf…	PF06426.14:Serine acetyltransferase, N-terminal	--	--	--
Sobic.001G470600.v3.2	12.3122	13.5893	13.133	27.5092	32.2342	25.7612	1365	1637	1365	3025	2413	2768	1.12883	5.89568e-45	2.10257e-43	up	Chr01	74337027	74344195	-	Sobic.001G470600	--	K17470 sulfate transporter 1, high-affinity | (RefSeq) sulfate transporter 1.2 (A)	--	sulfate transporter 1.2 [Sorghum bicolor]	SUT12_ARATH RecName: Full=Sulfate transporter 1.2;	C5WUP5_SORBI RecName: Full=STAS domain-containing protein {ECO:0000259|PROSITE:PS50801};	At1g78000	GO:0005887,integral component of plasma membrane; GO:0005886,plasma membrane; GO:0015301,anion:anion antiporter activity; GO:0008271,secondary active sulfate transmembrane transporter activity; GO:0015293,symporter activity; GO:0009970,cellular response to sulfate starvation; GO:0003674,molecular_function; GO:0005215,transporter activity; GO:0008509,anion transmembrane transporter activity; GO:00…	PF00916.20:Sulfate permease family	--	--	--
Sobic.001G470800.v3.2	17.6414	16.8323	16.4962	41.2053	44.3054	39.0539	1443	1496	1265	3343	2447	3096	1.28833	5.20111e-76	4.30522e-74	up	Chr01	74358530	74362956	+	Sobic.001G470800	--	K17469 sulfate transporter 2, low-affinity | (RefSeq) low affinity sulfate transporter 3 (A)	--	low affinity sulfate transporter 3 [Sorghum bicolor]	SUT3_STYHA RecName: Full=Low affinity sulfate transporter 3;	C5WUP6_SORBI RecName: Full=STAS domain-containing protein {ECO:0000259|PROSITE:PS50801};	At5g10180	GO:0016021,integral component of membrane; GO:0008271,secondary active sulfate transmembrane transporter activity; GO:0003674,molecular_function; GO:0005215,transporter activity; GO:0008509,anion transmembrane transporter activity; GO:0015075,ion transmembrane transporter activity; GO:0015103,inorganic anion transmembrane transporter activity; GO:0015116,sulfate transmembrane transporter activity…	PF00916.20:Sulfate permease family	--	--	--
Sobic.001G471100.v3.2	6.446	6.3247	5.3983	66.3853	53.571	64.7692	363	387	285	3708	2037	3535	3.34923	6.33159e-231	4.30395e-228	up	Chr01	74377728	74381847	-	Sobic.001G471100	--	K10206 LL-diaminopimelate aminotransferase [EC:2.6.1.83] | (RefSeq) aminotransferase ALD1 homolog (A)	ko00300: Lysine biosynthesis; ko01100: Metabolic pathways; ko01110: Biosynthesis of secondary metabolites; ko01230: Biosynthesis of amino acids	aminotransferase ALD1 homolog [Sorghum bicolor]	ALD1_ORYSJ RecName: Full=Aminotransferase ALD1 homolog; EC=2.6.1.-;	A0A1B6QPY9_SORBI RecName: Full=Aminotran_1_2 domain-containing protein {ECO:0000259|Pfam:PF00155};	At4g33680	GO:0030170,pyridoxal phosphate binding; GO:0008483,transaminase activity; GO:0009058,biosynthetic process; GO:0006952,defense response; GO:0003674,molecular_function; GO:0005488,binding; GO:0019842,vitamin binding; GO:0036094,small molecule binding; GO:0043167,ion binding; GO:0043168,anion binding; GO:0070279,vitamin B6 binding; GO:0097159,organic cyclic compound binding; GO:1901363,heterocyclic …	PF00155.21:Aminotransferase class I and II	--	--	--
Sobic.001G471300.v3.2	0.6219	0.5121	0.8379	2.0129	2.2782	2.6678	19	17	24	61	47	79	1.83092	3.00803e-08	1.5325e-07	up	Chr01	74410727	74411714	-	Sobic.001G471300	--	--	--	cytochrome b561 and DOMON domain-containing protein At5g47530 [Sorghum bicolor]	B561J_ARATH RecName: Full=Cytochrome b561 and DOMON domain-containing protein At5g47530; AltName: Full=Protein b561A.tha10; Flags: Precursor;	A0A1Z5SBD4_SORBI RecName: Full=DOMON domain-containing protein {ECO:0000259|PROSITE:PS50836};	At5g47530	GO:0016021,integral component of membrane; GO:0046872,metal ion binding; GO:0003674,molecular_function; GO:0005488,binding; GO:0043167,ion binding; GO:0043169,cation binding; GO:0005575,cellular_component; GO:0016020,membrane; GO:0031224,intrinsic component of membrane; GO:0110165,cellular anatomical entity	PF04526.13:Protein of unknown function (DUF568)	--	--	--
Sobic.001G472500.v3.2	7.5148	7.6496	6.2699	16.1144	15.8511	14.9496	528	584	413	1123	752	1018	1.12999	1.64526e-31	3.5762e-30	up	Chr01	74486588	74490881	-	Sobic.001G472500	--	--	--	putative yippee-like protein Os10g0369500 [Sorghum bicolor]	YIPL_ORYSJ RecName: Full=Putative yippee-like protein Os10g0369500;	C5WUR1_SORBI RecName: Full=Protein yippee-like {ECO:0000256|RuleBase:RU110713};	At5g53940	GO:0046872,metal ion binding; GO:0003674,molecular_function; GO:0005488,binding; GO:0043167,ion binding; GO:0043169,cation binding	PF03226.14:Yippee zinc-binding/DNA-binding /Mis18, centromere assembly	--	--	--
Sobic.001G473900.v3.2	27.5709	24.112	24.7718	6.6797	6.6792	6.4283	1186	1127	999	285	194	268	-1.94836	1.86881e-78	1.67016e-76	down	Chr01	74602207	74603597	+	Sobic.001G473900	--	K09286 EREBP-like factor | (RefSeq) ethylene-responsive transcription factor RAP2-13 (A)	--	ethylene-responsive transcription factor RAP2-13 [Sorghum bicolor]	RAP24_ARATH RecName: Full=Ethylene-responsive transcription factor RAP2-4; AltName: Full=Ethylene-responsive transcription factor ERF059; AltName: Full=Protein RELATED TO APETALA2 4;	C5WUS4_SORBI RecName: Full=AP2/ERF domain-containing protein {ECO:0000259|PROSITE:PS51032};	At1g78080	GO:0005634,nucleus; GO:0003677,DNA binding; GO:0003700,DNA-binding transcription factor activity; GO:0043565,sequence-specific DNA binding; GO:0000976,transcription regulatory region sequence-specific DNA binding; GO:0071472,cellular response to salt stress; GO:0009736,cytokinin-activated signaling pathway; GO:0009873,ethylene-activated signaling pathway; GO:0045595,regulation of cell differentia…	PF00847.20:AP2 domain	AP2/ERF-ERF	TF	AP2/ERF->AP2/ERF-ERF
Sobic.001G474200.v3.2	6.9312	7.4094	7.1941	20.6953	21.2013	19.4743	260	302	253	770	537	708	1.51091	3.56854e-47	1.36139e-45	up	Chr01	74623787	74626050	-	Sobic.001G474200	--	K07893 Ras-related protein Rab-6A | (RefSeq) ras-related protein RABH1b-like (A)	--	ras-related protein RABH1b-like [Sorghum bicolor]	RAH1E_ARATH RecName: Full=Ras-related protein RABH1e; Short=AtRABH1e;	A0A1B6QQ00_SORBI SubName: Full=Uncharacterized protein {ECO:0000313|EMBL:KXG39985.1};	At5g10260	GO:0005829,cytosol; GO:0012505,endomembrane system; GO:0005794,Golgi apparatus; GO:0000139,Golgi membrane; GO:0005886,plasma membrane; GO:0005525,GTP binding; GO:0003924,GTPase activity; GO:0006891,intra-Golgi vesicle-mediated transport; GO:0006886,intracellular protein transport; GO:0042147,retrograde transport, endosome to Golgi; GO:0006890,retrograde vesicle-mediated transport, Golgi to endopl…	PF00071.22:Ras family	--	--	--
Sobic.001G475400.v3.2	0.8866	0.8804	0.871	2.2581	1.9004	2.0703	76	82	70	192	110	172	1.24739	6.73482e-11	4.44339e-10	up	Chr01	74777440	74781522	+	Sobic.001G475400	--	--	--	uncharacterized protein LOC8081913 [Sorghum bicolor]	--	C5WUT8_SORBI SubName: Full=Uncharacterized protein {ECO:0000313|EMBL:EER92724.1};	At1g78230	GO:0005737,cytoplasm; GO:0019901,protein kinase binding; GO:0003674,molecular_function; GO:0005488,binding; GO:0005515,protein binding; GO:0019899,enzyme binding; GO:0019900,kinase binding; GO:0005575,cellular_component; GO:0005622,intracellular anatomical structure; GO:0110165,cellular anatomical entity	PF12799.7:Leucine Rich repeats (2 copies)	--	--	--
Sobic.001G480400.v3.2	5.0391	4.0783	3.9705	10.6205	12.3758	8.9356	199	175	147	416	330	342	1.28045	6.65928e-18	7.34058e-17	up	Chr01	75239973	75242550	-	Sobic.001G480400	--	--	--	uncharacterized protein LOC110437142 [Sorghum bicolor]	COR27_ARATH RecName: Full=Cold-regulated protein 27 {ECO:0000303|PubMed:19566593};	A0A1B6QQ37_SORBI SubName: Full=Uncharacterized protein {ECO:0000313|EMBL:KXG40032.1};	At5g42900	GO:0005634,nucleus; GO:0045892,negative regulation of transcription, DNA-templated; GO:0042752,regulation of circadian rhythm; GO:2000028,regulation of photoperiodism, flowering; GO:0009737,response to abscisic acid; GO:0009646,response to absence of light; GO:0009637,response to blue light; GO:0009409,response to cold; GO:0080167,response to karrikin; GO:0010114,response to red light; GO:0009615…	--	--	--	--
Sobic.001G481100.v3.2	11.7293	10.4973	9.9557	1.8968	1.785	1.8047	798	776	635	128	82	119	-2.54666	3.10808e-83	3.18358e-81	down	Chr01	75294503	75296829	+	Sobic.001G481100	--	--	--	uncharacterized protein LOC8057668 [Sorghum bicolor]	FLZ17_ARATH RecName: Full=FCS-Like Zinc finger 17 {ECO:0000303|PubMed:24901469};	C5WVR3_SORBI RecName: Full=FLZ-type domain-containing protein {ECO:0000259|PROSITE:PS51795};	At5g20700	GO:0005737,cytoplasm; GO:0005829,cytosol; GO:0005634,nucleus; GO:0046872,metal ion binding; GO:0009737,response to abscisic acid; GO:0034097,response to cytokine; GO:0009749,response to glucose; GO:1905582,response to mannose; GO:1902074,response to salt; GO:0042594,response to starvation; GO:0009744,response to sucrose; GO:0003674,molecular_function; GO:0005488,binding; GO:0043167,ion binding; G…	PF04570.14:zinc-finger of the FCS-type, C2-C2	--	--	--
Sobic.001G482000.v3.2	0.357	0.1769	0.3076	0.6783	0.7728	0.7084	26	14	21	49	38	50	1.3641	0.000140399	0.000426349	up	Chr01	75368616	75372390	-	Sobic.001G482000	--	K00485 dimethylaniline monooxygenase (N-oxide forming) / hypotaurine monooxygenase [EC:1.14.13.8 1.8.1.-] | (RefSeq) probable flavin-containing monooxygenase 1 (A)	ko00430: Taurine and hypotaurine metabolism; ko01100: Metabolic pathways	probable flavin-containing monooxygenase 1 [Sorghum bicolor]	FMO1_ARATH RecName: Full=Probable flavin-containing monooxygenase 1; EC=1.14.13.-;	C5WVS1_SORBI RecName: Full=Flavin-containing monooxygenase {ECO:0000256|RuleBase:RU361177}; EC=1.-.-.- {ECO:0000256|RuleBase:RU361177};	At1g19250	GO:0050660,flavin adenine dinucleotide binding; GO:0004499,N,N-dimethylaniline monooxygenase activity; GO:0050661,NADP binding; GO:0031543,peptidyl-proline dioxygenase activity; GO:0062047,pipecolic acid N-hydroxylase; GO:0071456,cellular response to hypoxia; GO:0042742,defense response to bacterium; GO:0050832,defense response to fungus; GO:0002758,innate immune response-activating signal transd…	PF00743.19:Flavin-binding monooxygenase-like	--	--	--
Sobic.001G482600.v3.2	416.023	349.815	380.497	189.046	151.669	178.394	13097	11966	11230	5903	3224	5443	-1.13933	2.4823e-37	6.86597e-36	down	Chr01	75415876	75416893	-	Sobic.001G482600	--	K13464 jasmonate ZIM domain-containing protein | (RefSeq) protein TIFY 11b (A)	ko04075: Plant hormone signal transduction	hypothetical protein SORBI_3001G482600 [Sorghum bicolor]	TI11B_ORYSJ RecName: Full=Protein TIFY 11b {ECO:0000305}; Short=OsTIFY11b {ECO:0000303|PubMed:19618278}; AltName: Full=Jasmonate ZIM domain-containing protein 10 {ECO:0000305}; Short=OsJAZ10 {ECO:0000303|PubMed:19618278}; AltName: Full=OsJAZ4 {ECO:0000303|PubMed:23320078};	A0A1B6QQ60_SORBI RecName: Full=Tify domain-containing protein {ECO:0000259|PROSITE:PS51320};	At1g74950	GO:0005634,nucleus; GO:0031347,regulation of defense response; GO:2000022,regulation of jasmonic acid mediated signaling pathway; GO:0009611,response to wounding; GO:0006950,response to stress; GO:0006952,defense response; GO:0008150,biological_process; GO:0048583,regulation of response to stimulus; GO:0050789,regulation of biological process; GO:0050896,response to stimulus; GO:0065007,biologica…	PF06200.14:tify domain	Tify	TF	Tify
Sobic.001G483600.v3.2	4.8327	4.6661	4.3771	14.1212	10.0703	14.1367	285	299	242	826	401	808	1.47518	1.35405e-27	2.52906e-26	up	Chr01	75482435	75487790	-	Sobic.001G483600	--	K13430 serine/threonine-protein kinase PBS1 [EC:2.7.11.1] | (RefSeq) serine/threonine-protein kinase PBS1 (A)	ko04626: Plant-pathogen interaction	hypothetical protein SORBI_3001G483600 [Sorghum bicolor]	RIPK_ARATH RecName: Full=Serine/threonine-protein kinase RIPK {ECO:0000305}; EC=2.7.11.1 {ECO:0000305|PubMed:21320696}; AltName: Full=ACIK1A/PBL14; AltName: Full=ACRE protein ortholog 264A {ECO:0000305}; Short=AtACRE264a {ECO:0000303|PubMed:15181213}; AltName: Full=PBS1-like protein 14 {ECO:0000303|PubMed:20413097}; AltName: Full=RPM1-induced protein kinase {ECO:0000303|PubMed:21320696};	A0A1B6QQ83_SORBI RecName: Full=Protein kinase domain-containing protein {ECO:0000259|PROSITE:PS50011};	At2g05940	GO:0005886,plasma membrane; GO:0005524,ATP binding; GO:0106310,protein serine kinase activity; GO:0004674,protein serine/threonine kinase activity; GO:0106311,protein threonine kinase activity; GO:0042742,defense response to bacterium; GO:0006468,protein phosphorylation; GO:0000166,nucleotide binding; GO:0003674,molecular_function; GO:0005488,binding; GO:0017076,purine nucleotide binding; GO:0030…	PF07714.17:Protein tyrosine kinase	--	--	--
Sobic.001G484100.v3.2	0.8963	1.0853	1.1321	3.5669	3.4232	2.3849	38	50	45	150	98	98	1.58828	7.96167e-11	5.2084e-10	up	Chr01	75520868	75522734	+	Sobic.001G484100	--	--	--	hypothetical protein SORBI_3001G484100 [Sorghum bicolor]	--	A0A1Z5SB44_SORBI RecName: Full=AB hydrolase-1 domain-containing protein {ECO:0000259|Pfam:PF12697};	At1g78210	--	PF12697.7:Alpha/beta hydrolase family	--	--	--
Sobic.001G485000.v3.2	0.2586	0.1904	0.1241	0.2737	0.6128	0.4803	20	16	9	21	32	36	1.22992	0.00596602	0.0131436	up	Chr01	75571375	75577840	+	Sobic.001G485000	--	--	--	hypothetical protein SORBI_3001G485000 [Sorghum bicolor]	--	A0A1Z5SBF0_SORBI RecName: Full=N-acetyltransferase domain-containing protein {ECO:0000259|PROSITE:PS51186};	At3g53680	GO:0005634,nucleus; GO:0003682,chromatin binding; GO:0042393,histone binding; GO:0008080,N-acetyltransferase activity; GO:0000977,RNA polymerase II transcription regulatory region sequence-specific DNA binding; GO:0045944,positive regulation of transcription by RNA polymerase II; GO:0003674,molecular_function; GO:0005488,binding; GO:0005515,protein binding; GO:0003824,catalytic activity; GO:00164…	PF16135.5:TPL-binding domain in jasmonate signalling	--	--	--
Sobic.001G486600.v3.2	3.5467	4.2716	4.3903	1.6775	2.2697	2.0782	162	212	188	76	70	92	-1.02704	6.00095e-08	2.94687e-07	down	Chr01	75708067	75711322	-	Sobic.001G486600	--	K10755 replication factor C subunit 2/4 | (RefSeq) replication factor C subunit 2 (A)	ko03030: DNA replication; ko03420: Nucleotide excision repair; ko03430: Mismatch repair	replication factor C subunit 2 [Sorghum bicolor]	RFC2_ORYSJ RecName: Full=Replication factor C subunit 2; Short=OsRFC2; AltName: Full=Activator 1 subunit 2;	C5WVW1_SORBI RecName: Full=AAA domain-containing protein {ECO:0000259|SMART:SM00382};	At1g21690	GO:0005663,DNA replication factor C complex; GO:0005730,nucleolus; GO:0005634,nucleus; GO:0005524,ATP binding; GO:0016887,ATPase activity; GO:0003677,DNA binding; GO:0006281,DNA repair; GO:0006261,DNA-dependent DNA replication; GO:0000166,nucleotide binding; GO:0003674,molecular_function; GO:0005488,binding; GO:0017076,purine nucleotide binding; GO:0030554,adenyl nucleotide binding; GO:0032553,ri…	PF08542.11:Replication factor C C-terminal domain	--	--	--
Sobic.001G487000.v3.2	5.9247	5.5606	7.4772	2.4987	2.7366	2.875	404	412	478	169	126	190	-1.22265	6.73141e-17	6.99393e-16	down	Chr01	75729657	75732995	-	Sobic.001G487000	--	--	--	uncharacterized protein LOC8082032 [Sorghum bicolor]	--	A0A1B6QQ79_SORBI SubName: Full=Uncharacterized protein {ECO:0000313|EMBL:KXG40074.1};	At3g52110	--	--	--	--	--
Sobic.001G487300.v3.2	5.6237	4.678	6.1717	14.6109	18.2592	17.7425	104	94	107	268	228	318	1.62056	1.49202e-22	2.11428e-21	up	Chr01	75749676	75750273	+	Sobic.001G487300	--	--	--	hypothetical protein SORBI_3001G487300 [Sorghum bicolor]	--	C5WVW6_SORBI SubName: Full=Uncharacterized protein {ECO:0000313|EMBL:EER92770.1};	--	GO:0004869,cysteine-type endopeptidase inhibitor activity; GO:0003674,molecular_function; GO:0004857,enzyme inhibitor activity; GO:0004866,endopeptidase inhibitor activity; GO:0030234,enzyme regulator activity; GO:0030414,peptidase inhibitor activity; GO:0061134,peptidase regulator activity; GO:0061135,endopeptidase regulator activity; GO:0098772,molecular function regulator	PF16845.5:Aspartic acid proteinase inhibitor	--	--	--
Sobic.001G487400.v3.2	1.2641	0.6493	1.0975	1.6005	2.7864	2.4265	43	24	35	54	64	80	1.17184	0.000189622	0.000563466	up	Chr01	75752217	75753316	+	Sobic.001G487400	--	--	--	uncharacterized protein LOC8082033 [Sorghum bicolor]	--	C5WVW7_SORBI SubName: Full=Uncharacterized protein {ECO:0000313|EMBL:EER92771.1};	--	GO:0004869,cysteine-type endopeptidase inhibitor activity; GO:0003674,molecular_function; GO:0004857,enzyme inhibitor activity; GO:0004866,endopeptidase inhibitor activity; GO:0030234,enzyme regulator activity; GO:0030414,peptidase inhibitor activity; GO:0061134,peptidase regulator activity; GO:0061135,endopeptidase regulator activity; GO:0098772,molecular function regulator	PF16845.5:Aspartic acid proteinase inhibitor	--	--	--
Sobic.001G488600.v3.2	6.8961	6.7535	8.346	2.9861	3.2407	4.105	312	332	354	134	99	180	-1.0826	1.1524e-11	8.1806e-11	down	Chr01	75864771	75871892	+	Sobic.001G488600	--	--	--	transcription factor ILI6 [Setaria italica]	ILI6_ORYSI RecName: Full=Transcription factor ILI6; Short=OsILI6; AltName: Full=Protein INCREASED LEAF INCLINATION 6;	A0A368SV83_SETIT RecName: Full=BHLH domain-containing protein {ECO:0000259|PROSITE:PS50888};	At1g74500	GO:0005634,nucleus; GO:0046983,protein dimerization activity; GO:0009742,brassinosteroid mediated signaling pathway; GO:0080113,regulation of seed growth; GO:0006355,regulation of transcription, DNA-templated; GO:0003674,molecular_function; GO:0005488,binding; GO:0005515,protein binding; GO:0007154,cell communication; GO:0007165,signal transduction; GO:0008150,biological_process; GO:0009719,respo…	PF00010.26:Helix-loop-helix DNA-binding domain	--	--	--
Sobic.001G489500.v3.2	15.8539	13.0124	13.9635	6.8393	4.7693	6.3309	832	742	687	356	169	322	-1.24106	3.84502e-21	5.07362e-20	down	Chr01	75978840	75980536	+	Sobic.001G489500	--	--	--	uncharacterized protein LOC8059815 [Sorghum bicolor]	--	C5WWR2_SORBI SubName: Full=Uncharacterized protein {ECO:0000313|EMBL:EER92784.1};	At2g35290	GO:0009733,response to auxin; GO:0008150,biological_process; GO:0009719,response to endogenous stimulus; GO:0009725,response to hormone; GO:0010033,response to organic substance; GO:0042221,response to chemical; GO:0050896,response to stimulus	PF02519.14:Auxin responsive protein	--	--	--
Sobic.001G490600.v3.2	0.6326	0.5687	0.8788	0.2967	0.2179	0.2429	43	42	56	20	10	16	-1.43704	0.000192611	0.000571742	down	Chr01	76054430	76056921	+	Sobic.001G490600	--	K20291 conserved oligomeric Golgi complex subunit 4 | (RefSeq) conserved oligomeric Golgi complex subunit 4 (A)	--	conserved oligomeric Golgi complex subunit 4 [Sorghum bicolor]	COG4_ARATH RecName: Full=Conserved oligomeric Golgi complex subunit 4 {ECO:0000303|PubMed:27448097}; Short=COG complex subunit 4 {ECO:0000303|PubMed:27448097}; AltName: Full=Component of oligomeric Golgi complex 4 {ECO:0000303|PubMed:27448097};	C5WWS3_SORBI RecName: Full=Component of oligomeric Golgi complex 4 {ECO:0000256|ARBA:ARBA00019203}; AltName: Full=Conserved oligomeric Golgi complex subunit 4 {ECO:0000256|ARBA:ARBA00020975};	At4g01400_2	GO:0000139,Golgi membrane; GO:0015031,protein transport; GO:0006810,transport; GO:0006811,ion transport; GO:0006820,anion transport; GO:0008104,protein localization; GO:0008150,biological_process; GO:0015833,peptide transport; GO:0033036,macromolecule localization; GO:0042886,amide transport; GO:0045184,establishment of protein localization; GO:0051179,localization; GO:0051234,establishment of lo…	PF08318.12:COG4 transport protein	--	--	--
Sobic.001G491300.v3.2	1.3114	1.2731	1.6096	0.6883	0.6918	0.6117	73	77	84	38	26	33	-1.07295	0.000116507	0.000359291	down	Chr01	76106995	76108794	+	Sobic.001G491300	--	K11426 [histone H3]-lysine4/36 N-trimethyltransferase SMYD [EC:2.1.1.354 2.1.1.357] | (RefSeq) histone-lysine N-methyltransferase ASHR1 isoform X1 (A)	ko00310: Lysine degradation; ko01100: Metabolic pathways	uncharacterized protein LOC8059826 [Sorghum bicolor]	ATXR4_ARATH RecName: Full=Histone-lysine N-methyltransferase ATXR4; EC=2.1.1.-; AltName: Full=Protein SET DOMAIN GROUP 38; AltName: Full=Trithorax-related protein 4; Short=TRX-related protein 4; Flags: Precursor;	C5WWT2_SORBI RecName: Full=SET domain-containing protein {ECO:0000259|PROSITE:PS50280};	At1g26760	GO:0005634,nucleus; GO:0018024,histone-lysine N-methyltransferase activity; GO:0034968,histone lysine methylation; GO:0003674,molecular_function; GO:0003824,catalytic activity; GO:0008168,methyltransferase activity; GO:0008170,N-methyltransferase activity; GO:0008276,protein methyltransferase activity; GO:0008757,S-adenosylmethionine-dependent methyltransferase activity; GO:0016278,lysine N-methy…	PF00856.28:SET domain	SET	TR	SET
Sobic.001G491500.v3.2	1.1463	1.7584	1.6983	0.6742	0.7074	0.7557	72	120	100	42	30	46	-1.10304	2.90702e-05	9.94816e-05	down	Chr01	76113804	76115834	+	Sobic.001G491500	--	K01455 formamidase [EC:3.5.1.49] | (RefSeq) pentatricopeptide repeat-containing protein At4g16835, mitochondrial (A)	ko00460: Cyanoamino acid metabolism; ko00630: Glyoxylate and dicarboxylate metabolism; ko00910: Nitrogen metabolism; ko01100: Metabolic pathways; ko01200: Carbon metabolism	pentatricopeptide repeat-containing protein At5g15300 [Sorghum bicolor]	PP385_ARATH RecName: Full=Pentatricopeptide repeat-containing protein At5g15300;	C5WWT4_SORBI SubName: Full=Uncharacterized protein {ECO:0000313|EMBL:EER92795.1};	At5g15300	GO:0009507,chloroplast; GO:1900865,chloroplast RNA modification; GO:0006139,nucleobase-containing compound metabolic process; GO:0006725,cellular aromatic compound metabolic process; GO:0006807,nitrogen compound metabolic process; GO:0008150,biological_process; GO:0008152,metabolic process; GO:0009451,RNA modification; GO:0009987,cellular process; GO:0016070,RNA metabolic process; GO:0034641,cell…	PF13041.6:PPR repeat family	--	--	--
Sobic.001G493500.v3.2	1.8832	1.7332	1.2877	10.5968	11.4899	12.0572	117	117	75	653	482	726	2.7964	2.77086e-89	3.22052e-87	up	Chr01	76256392	76259352	+	Sobic.001G493500	--	--	--	protein SULFUR DEFICIENCY-INDUCED 1 [Sorghum bicolor]	SDI1_ARATH RecName: Full=Protein SULFUR DEFICIENCY-INDUCED 1 {ECO:0000303|PubMed:19154231}; Short=AtSDI1 {ECO:0000303|PubMed:19154231};	C5WWV3_SORBI SubName: Full=Uncharacterized protein {ECO:0000313|EMBL:EER92802.1};	At5g48850	GO:0005634,nucleus; GO:0017053,transcription repressor complex; GO:0010438,cellular response to sulfur starvation; GO:0010439,regulation of glucosinolate biosynthetic process; GO:0006792,regulation of sulfur utilization; GO:0006950,response to stress; GO:0007154,cell communication; GO:0008150,biological_process; GO:0009267,cellular response to starvation; GO:0009605,response to external stimulus;…	PF00515.28:Tetratricopeptide repeat	--	--	--
Sobic.001G495148.v3.2	0.6185	0.5692	1.0366	2.8504	2.3553	3.0995	7	7	11	32	18	34	1.92377	9.26188e-05	0.000290496	up	Chr01	76431878	76432313	+	Sobic.001G495148	--	--	--	hypothetical protein SORBI_3001G495148 [Sorghum bicolor]	--	A0A1Z5SB84_SORBI SubName: Full=Uncharacterized protein {ECO:0000313|EMBL:OQU93182.1};	--	--	--	--	--	--
Sobic.001G495500.v3.2	0.0943	0.0434	0.0671	0.4438	0.6053	0.5677	6	3	4	28	26	35	2.98484	1.42483e-07	6.6899e-07	up	Chr01	76491339	76496100	-	Sobic.001G495500	--	K15397 3-ketoacyl-CoA synthase [EC:2.3.1.199] | (RefSeq) 3-ketoacyl-CoA synthase 20 (A)	ko00062: Fatty acid elongation; ko01100: Metabolic pathways; ko01110: Biosynthesis of secondary metabolites; ko04626: Plant-pathogen interaction	3-ketoacyl-CoA synthase 20 [Sorghum bicolor]	KCS20_ORYSJ RecName: Full=Probable 3-ketoacyl-CoA synthase 20 {ECO:0000305}; Short=OsKCS20 {ECO:0000303|Ref.5}; EC=2.3.1.199 {ECO:0000250|UniProtKB:Q38860}; AltName: Full=Protein SCREW FLAG LEAF 1 {ECO:0000303|Ref.5};	C5WWX3_SORBI RecName: Full=3-ketoacyl-CoA synthase {ECO:0000256|PIRNR:PIRNR036417}; EC=2.3.1.- {ECO:0000256|PIRNR:PIRNR036417};	At5g43760	GO:0016021,integral component of membrane; GO:0102336,3-oxo-arachidoyl-CoA synthase activity; GO:0102337,3-oxo-cerotoyl-CoA synthase activity; GO:0102338,3-oxo-lignoceronyl-CoA synthase activity; GO:0102756,very-long-chain 3-ketoacyl-CoA synthase activity; GO:0006633,fatty acid biosynthetic process; GO:0003674,molecular_function; GO:0003824,catalytic activity; GO:0016740,transferase activity; GO:…	PF08392.12:FAE1/Type III polyketide synthase-like protein	--	--	--
Sobic.001G500200.v3.2	3.4343	2.9278	3.2969	7.2165	6.612	6.2104	190	176	171	396	247	333	1.05714	2.60759e-14	2.31186e-13	up	Chr01	76959952	76962184	-	Sobic.001G500200	--	K09838 zeaxanthin epoxidase [EC:1.14.15.21] | (RefSeq) zeaxanthin epoxidase, chloroplastic isoform X1 (A)	ko00906: Carotenoid biosynthesis; ko01100: Metabolic pathways; ko01110: Biosynthesis of secondary metabolites	uncharacterized protein LOC8080540 [Sorghum bicolor]	MO2_ARATH RecName: Full=Monooxygenase 2 {ECO:0000303|PubMed:10216258}; Short=AtMO2 {ECO:0000303|PubMed:10216258}; EC=1.14.13.-;	C5WXU4_SORBI RecName: Full=FAD_binding_3 domain-containing protein {ECO:0000259|Pfam:PF01494};	At4g38540	GO:0005886,plasma membrane; GO:0071949,FAD binding; GO:0004497,monooxygenase activity; GO:0002239,response to oomycetes; GO:0000166,nucleotide binding; GO:0003674,molecular_function; GO:0005488,binding; GO:0036094,small molecule binding; GO:0043167,ion binding; GO:0043168,anion binding; GO:0050660,flavin adenine dinucleotide binding; GO:0097159,organic cyclic compound binding; GO:1901265,nucleosi…	PF01494.19:FAD binding domain	--	--	--
Sobic.001G501701.v3.2	0.0763	0	0.1357	1.7186	1.2434	2.6513	3	0	5	67	33	101	4.80044	4.63526e-15	4.33785e-14	up	Chr01	77063179	77064449	+	Sobic.001G501701	--	--	--	uncharacterized protein LOC110435603 [Sorghum bicolor]	--	A0A1Z5SBI6_SORBI SubName: Full=Uncharacterized protein {ECO:0000313|EMBL:OQU93219.1};	--	--	--	--	--	--
Sobic.001G502100.v3.2	0.2374	0.0137	0.3166	1.0324	0.6154	0.8268	16	1	20	69	28	54	2.132	0.0266632	0.0498935	up	Chr01	77087013	77089191	-	Sobic.001G502100	--	K08176 MFS transporter, PHS family, inorganic phosphate transporter | (RefSeq) probable inorganic phosphate transporter 1-12 (A)	--	probable inorganic phosphate transporter 1-12 [Sorghum bicolor]	PT112_ORYSJ RecName: Full=Probable inorganic phosphate transporter 1-12; Short=OsPT12; Short=OsPht1;12; AltName: Full=H(+)/Pi cotransporter;	C5WXW0_SORBI RecName: Full=H(+)/Pi cotransporter {ECO:0000256|ARBA:ARBA00019270};	At2g38940	GO:0016021,integral component of membrane; GO:0005315,inorganic phosphate transmembrane transporter activity; GO:0015293,symporter activity; GO:0006817,phosphate ion transport; GO:0003674,molecular_function; GO:0005215,transporter activity; GO:0015291,secondary active transmembrane transporter activity; GO:0015318,inorganic molecular entity transmembrane transporter activity; GO:0022804,active tr…	PF00083.24:Sugar (and other) transporter	--	--	--
Sobic.001G503000.v3.2	4.9027	3.8756	4.1476	15.3247	11.0849	13.6536	319	274	253	989	487	861	1.64006	6.41911e-35	1.59993e-33	up	Chr01	77160296	77162505	+	Sobic.001G503000	--	K13945 LOB domain-containing protein 29 | (RefSeq) LOB domain-containing protein 6 (A)	--	LOB domain-containing protein 6 [Sorghum bicolor]	LBD_ORYSJ RecName: Full=LOB domain-containing protein CRL1 {ECO:0000305}; AltName: Full=Protein ADVENTITIOUS ROOTLESS 1 {ECO:0000303|PubMed:15960615}; Short=OsARL1 {ECO:0000303|PubMed:15960615}; AltName: Full=Protein CROWN ROOTLESS 1 {ECO:0000303|PubMed:15829602};	C5WXW9_SORBI RecName: Full=LOB domain-containing protein {ECO:0000259|PROSITE:PS50891};	At3g58190	GO:0005634,nucleus; GO:0042803,protein homodimerization activity; GO:0048830,adventitious root development; GO:0009755,hormone-mediated signaling pathway; GO:0010311,lateral root formation; GO:0045893,positive regulation of transcription, DNA-templated; GO:0003674,molecular_function; GO:0005488,binding; GO:0005515,protein binding; GO:0042802,identical protein binding; GO:0046983,protein dimerizat…	PF03195.14:Lateral organ boundaries (LOB) domain	LOB	TF	LOB
Sobic.001G503300.v3.2	5.7144	6.5388	5.4804	12.4287	12.4309	11.0924	337	419	303	727	495	634	1.01838	4.06205e-21	5.34114e-20	up	Chr01	77187586	77191454	-	Sobic.001G503300	--	K13430 serine/threonine-protein kinase PBS1 [EC:2.7.11.1] | (RefSeq) serine/threonine-protein kinase PBS1 (A)	ko04626: Plant-pathogen interaction	calmodulin-binding receptor-like cytoplasmic kinase 2 [Sorghum bicolor]	CRCK2_ARATH RecName: Full=Calmodulin-binding receptor-like cytoplasmic kinase 2; EC=2.7.11.1;	C5WXX3_SORBI RecName: Full=Protein kinase domain-containing protein {ECO:0000259|PROSITE:PS50011};	At4g00330	GO:0005829,cytosol; GO:0005524,ATP binding; GO:0106310,protein serine kinase activity; GO:0106311,protein threonine kinase activity; GO:0009555,pollen development; GO:0000166,nucleotide binding; GO:0003674,molecular_function; GO:0005488,binding; GO:0017076,purine nucleotide binding; GO:0030554,adenyl nucleotide binding; GO:0032553,ribonucleotide binding; GO:0032555,purine ribonucleotide binding; …	PF00069.25:Protein kinase domain	--	--	--
Sobic.001G505300.v3.2	14.2193	13.3828	11.2804	28.1251	26.3046	27.1395	839	858	624	1646	1048	1552	1.07087	6.32747e-31	1.34538e-29	up	Chr01	77343247	77346463	-	Sobic.001G505300	--	K10144 RING finger and CHY zinc finger domain-containing protein 1 [EC:2.3.2.27] | (RefSeq) E3 ubiquitin-protein ligase MIEL1 isoform X1 (A)	ko04120: Ubiquitin mediated proteolysis	E3 ubiquitin-protein ligase MIEL1 isoform X1 [Sorghum bicolor]	ZFP34_ARATH RecName: Full=E3 ubiquitin-protein ligase RZFP34 {ECO:0000305}; EC=2.3.2.27 {ECO:0000269|PubMed:26508764}; AltName: Full=CHY zinc-finger and RING protein 1 {ECO:0000303|PubMed:26508764}; AltName: Full=RING zinc-finger protein 34 {ECO:0000305}; AltName: Full=RZFP34 protein homolog {ECO:0000303|PubMed:25002225}; Short=AtRZPF34 {ECO:0000303|PubMed:25002225};	C5WXZ2_SORBI SubName: Full=Uncharacterized protein {ECO:0000313|EMBL:EER95510.1};	At5g22920	GO:0005783,endoplasmic reticulum; GO:0005634,nucleus; GO:0061630,ubiquitin protein ligase activity; GO:0008270,zinc ion binding; GO:0016567,protein ubiquitination; GO:1902456,regulation of stomatal opening; GO:0006511,ubiquitin-dependent protein catabolic process; GO:0003674,molecular_function; GO:0003824,catalytic activity; GO:0004842,ubiquitin-protein transferase activity; GO:0016740,transferas…	PF14599.6:Zinc-ribbon	--	--	--
Sobic.001G506100.v3.2	15.4995	16.8313	14.3169	6.5223	5.83	6.7532	1634	1928	1415	682	415	690	-1.28077	7.83487e-44	2.67507e-42	down	Chr01	77428758	77432264	+	Sobic.001G506100	--	K00924 kinase [EC:2.7.1.-] | (RefSeq) receptor-like protein kinase 5 (A)	--	MDIS1-interacting receptor like kinase 1 [Sorghum bicolor]	MIK1_ARATH RecName: Full=MDIS1-interacting receptor like kinase 1 {ECO:0000303|PubMed:26863186}; Short=AtMIK1 {ECO:0000303|PubMed:26863186}; AltName: Full=Leucine-rich repeat receptor-like protein kinase PXL2 {ECO:0000303|PubMed:17570668}; EC=2.7.11.1 {ECO:0000305}; AltName: Full=Protein PHLOEM INTERCALATED WITH XYLEM-LIKE 2 {ECO:0000303|PubMed:17570668}; Flags: Precursor;	C5WY01_SORBI RecName: Full=Protein kinase domain-containing protein {ECO:0000259|PROSITE:PS50011};	At4g28650	GO:0016021,integral component of membrane; GO:0005886,plasma membrane; GO:0090406,pollen tube; GO:0005524,ATP binding; GO:0004672,protein kinase activity; GO:0106310,protein serine kinase activity; GO:0106311,protein threonine kinase activity; GO:0030154,cell differentiation; GO:0010087,phloem or xylem histogenesis; GO:0010183,pollen tube guidance; GO:0010067,procambium histogenesis; GO:0046777,p…	PF13855.6:Leucine rich repeat	--	--	--
Sobic.001G507500.v3.2	0.3076	0.1544	0.4623	0.6202	0.5383	0.8655	22	12	31	44	26	60	1.15493	0.00349496	0.00812508	up	Chr01	77527985	77533498	+	Sobic.001G507500	--	K04077 chaperonin GroEL | (RefSeq) chaperonin CPN60-1, mitochondrial isoform X2 (A)	ko03018: RNA degradation	hypothetical protein SORBI_3001G507500 [Sorghum bicolor]	CH61_MAIZE RecName: Full=Chaperonin CPN60-1, mitochondrial; AltName: Full=HSP60-1; Flags: Precursor;	A0A1B6QQK5_SORBI SubName: Full=Uncharacterized protein {ECO:0000313|EMBL:KXG40202.1};	At3g23990	GO:0005829,cytosol; GO:0005759,mitochondrial matrix; GO:0005739,mitochondrion; GO:0005524,ATP binding; GO:0016887,ATPase activity; GO:0051117,ATPase binding; GO:0006457,protein folding; GO:0042026,protein refolding; GO:0000166,nucleotide binding; GO:0003674,molecular_function; GO:0005488,binding; GO:0017076,purine nucleotide binding; GO:0030554,adenyl nucleotide binding; GO:0032553,ribonucleotide…	PF00118.24:TCP-1/cpn60 chaperonin family	--	--	--
Sobic.001G507800.v3.2	0.9222	0.914	0.9459	2.694	2.0487	3.1352	78	84	75	226	117	257	1.51556	1.65934e-14	1.49068e-13	up	Chr01	77548831	77551565	-	Sobic.001G507800	--	K08653 membrane-bound transcription factor site-1 protease [EC:3.4.21.112] | (RefSeq) subtilisin-like protease SBT6.1 (A)	ko04141: Protein processing in endoplasmic reticulum	subtilisin-like protease SBT1.2 [Sorghum bicolor]	SBT12_ARATH RecName: Full=Subtilisin-like protease SBT1.2 {ECO:0000303|PubMed:16193095}; EC=3.4.21.- {ECO:0000305}; AltName: Full=Cucumisin-like serine protease SDD1; AltName: Full=Protein STOMATAL DENSITY AND DISTRIBUTION 1; AltName: Full=Subtilase subfamily 1 member 2 {ECO:0000303|PubMed:16193095}; Short=AtSBT1.2 {ECO:0000303|PubMed:16193095}; AltName: Full=Subtilisin-like protease SDD1 {ECO:00…	A0A1Z5SBF2_SORBI SubName: Full=Uncharacterized protein {ECO:0000313|EMBL:OQU93252.1};	At1g04110	GO:0048046,apoplast; GO:0009897,external side of plasma membrane; GO:0004252,serine-type endopeptidase activity; GO:0042127,regulation of cell population proliferation; GO:0010103,stomatal complex morphogenesis; GO:0003674,molecular_function; GO:0003824,catalytic activity; GO:0004175,endopeptidase activity; GO:0008233,peptidase activity; GO:0008236,serine-type peptidase activity; GO:0016787,hydro…	PF00082.22:Subtilase family	--	--	--
Sobic.001G508600.v3.2	4.4217	3.6036	4.463	22.3317	18.5442	19.8803	428	379	405	2144	1212	1865	2.28817	6.10448e-105	9.19032e-103	up	Chr01	77659999	77663294	-	Sobic.001G508600	--	--	--	uncharacterized protein LOC8080584 [Sorghum bicolor]	WAV3_ARATH RecName: Full=E3 ubiquitin-protein ligase WAV3 {ECO:0000305}; EC=2.3.2.27 {ECO:0000269|PubMed:22122664}; AltName: Full=Protein WAVY GROWTH 3 {ECO:0000303|PubMed:22122664}; AltName: Full=RING-type E3 ubiquitin transferase WAV3 {ECO:0000305};	C5WYV1_SORBI SubName: Full=Uncharacterized protein {ECO:0000313|EMBL:EER95529.1};	At5g60710	GO:0005886,plasma membrane; GO:0046872,metal ion binding; GO:0061630,ubiquitin protein ligase activity; GO:0009630,gravitropism; GO:0016567,protein ubiquitination; GO:0048364,root development; GO:0003674,molecular_function; GO:0005488,binding; GO:0043167,ion binding; GO:0043169,cation binding; GO:0003824,catalytic activity; GO:0004842,ubiquitin-protein transferase activity; GO:0016740,transferase…	PF00092.28:von Willebrand factor type A domain	--	--	--
Sobic.001G508700.v3.2	1.726	1.6209	1.1021	4.2854	2.8519	3.3195	147	150	88	362	164	274	1.24003	5.45728e-11	3.63365e-10	up	Chr01	77663485	77666652	-	Sobic.001G508700	--	--	--	uncharacterized protein LOC8080585 [Sorghum bicolor]	--	A0A1Z5SBM6_SORBI RecName: Full=DUF4220 domain-containing protein {ECO:0000259|Pfam:PF13968};	At5g45540	GO:0016021,integral component of membrane; GO:0005575,cellular_component; GO:0016020,membrane; GO:0031224,intrinsic component of membrane; GO:0110165,cellular anatomical entity	PF13968.6:Domain of unknown function (DUF4220)	--	--	--
Sobic.001G510400.v3.2	0.2809	0.4308	0.2247	0.6254	0.5546	0.7608	24	40	18	53	32	63	1.05441	0.00192698	0.00474074	up	Chr01	77810870	77813714	+	Sobic.001G510400	--	K15402 fatty acid omega-hydroxylase [EC:1.14.-.-] | (RefSeq) cytochrome P450 86B1 (A)	ko00073: Cutin, suberine and wax biosynthesis	noroxomaritidine synthase [Sorghum bicolor]	C96T1_NARAP RecName: Full=Noroxomaritidine synthase {ECO:0000303|PubMed:26941773}; EC=1.14.19.50 {ECO:0000269|PubMed:26941773}; AltName: Full=CYP96T1 {ECO:0000303|PubMed:26941773}; AltName: Full=Cytochrome P450 96T1 {ECO:0000303|PubMed:26941773};	C5WYX2_SORBI SubName: Full=Uncharacterized protein {ECO:0000313|EMBL:EER92887.1};	At2g23180	GO:0016021,integral component of membrane; GO:0020037,heme binding; GO:0005506,iron ion binding; GO:0004497,monooxygenase activity; GO:0016705,oxidoreductase activity, acting on paired donors, with incorporation or reduction of molecular oxygen; GO:0009820,alkaloid metabolic process; GO:0003674,molecular_function; GO:0005488,binding; GO:0046906,tetrapyrrole binding; GO:0097159,organic cyclic comp…	PF00067.22:Cytochrome P450	--	--	--
Sobic.001G511200.v3.2	24.6183	22.0936	27.1962	10.5453	10.9182	12.3573	925	902	958	393	277	450	-1.12329	1.85073e-24	2.91952e-23	down	Chr01	77873003	77874431	-	Sobic.001G511200	--	--	--	hypothetical protein SORBI_3001G511200 [Sorghum bicolor]	--	A0A1Z5SBH2_SORBI SubName: Full=Uncharacterized protein {ECO:0000313|EMBL:OQU93273.1};	At1g04030	GO:0007142,male meiosis II; GO:0000003,reproduction; GO:0000280,nuclear division; GO:0006996,organelle organization; GO:0007049,cell cycle; GO:0007135,meiosis II; GO:0007140,male meiotic nuclear division; GO:0007276,gamete generation; GO:0008150,biological_process; GO:0009987,cellular process; GO:0016043,cellular component organization; GO:0019953,sexual reproduction; GO:0022402,cell cycle proces…	--	--	--	--
Sobic.001G513200.v3.2	0.4722	0.1323	0.3504	0.8694	0.9122	1.2075	23	7	16	42	30	57	1.66202	6.5623e-05	0.000211685	up	Chr01	78076716	78078290	+	Sobic.001G513200	--	K14407 cleavage stimulation factor subunit 2 | (RefSeq) cleavage stimulating factor 64 (A)	ko03015: mRNA surveillance pathway	cleavage stimulating factor 64 [Sorghum bicolor]	CTF64_ARATH RecName: Full=Cleavage stimulating factor 64 {ECO:0000303|PubMed:12379796}; Short=AtCstF-64 {ECO:0000303|PubMed:12379796}; Short=AtCstF64 {ECO:0000303|PubMed:16282318}; AltName: Full=CF-1 64 kDa subunit {ECO:0000305}; AltName: Full=Cleavage stimulation factor 64 kDa subunit {ECO:0000305}; Short=CSTF 64 kDa subunit {ECO:0000305}; AltName: Full=Protein ENHANCED SILENCING PHENOTYPE 1 {EC…	A0A1Z5SBI2_SORBI RecName: Full=RRM domain-containing protein {ECO:0000259|PROSITE:PS50102};	At1g71800	GO:0005847,mRNA cleavage and polyadenylation specificity factor complex; GO:0003729,mRNA binding; GO:0042868,antisense RNA metabolic process; GO:0048589,developmental growth; GO:0031047,gene silencing by RNA; GO:0045892,negative regulation of transcription, DNA-templated; GO:0098789,pre-mRNA cleavage required for polyadenylation; GO:0060968,regulation of gene silencing; GO:0031123,RNA 3'-end proc…	PF00076.22:RNA recognition motif. (a.k.a. RRM, RBD, or RNP domain)	--	--	--
Sobic.001G513700.v3.2	28.0829	26.205	24.3528	12.1218	10.5102	10.8604	1294	1312	1052	554	327	485	-1.22542	2.7804e-36	7.34628e-35	down	Chr01	78105995	78108059	+	Sobic.001G513700	--	K13422 transcription factor MYC2 | (RefSeq) transcription factor MYC2 (A)	ko04016: MAPK signaling pathway - plant; ko04075: Plant hormone signal transduction	transcription factor bHLH61 [Sorghum bicolor]	BH003_ORYSJ RecName: Full=Transcription factor BHLH3 {ECO:0000305}; AltName: Full=Basic helix-loop-helix protein 3 {ECO:0000303|PubMed:16896230}; Short=OsbHLH003 {ECO:0000303|PubMed:16896230}; AltName: Full=Protein RAC IMMUNITY 1 {ECO:0000303|PubMed:22437844}; AltName: Full=bHLH transcription factor 3 {ECO:0000305};	C5WZ04_SORBI RecName: Full=BHLH domain-containing protein {ECO:0000259|PROSITE:PS50888};	At5g65640	GO:0005737,cytoplasm; GO:0005634,nucleus; GO:0003700,DNA-binding transcription factor activity; GO:0046983,protein dimerization activity; GO:0043565,sequence-specific DNA binding; GO:0006952,defense response; GO:0031347,regulation of defense response; GO:0006355,regulation of transcription, DNA-templated; GO:0003674,molecular_function; GO:0140110,transcription regulator activity; GO:0005488,bindi…	PF00010.26:Helix-loop-helix DNA-binding domain	bHLH	TF	bHLH
Sobic.001G514400.v3.2	88.6445	78.0037	81.7878	39.5969	33.5735	43.4681	4970	4752	4299	2202	1271	2362	-1.08548	6.47612e-32	1.43267e-30	down	Chr01	78160422	78162432	+	Sobic.001G514400	--	K00799 glutathione S-transferase [EC:2.5.1.18] | (RefSeq) glutathione S-transferase F11 (A)	ko00480: Glutathione metabolism; ko01100: Metabolic pathways	glutathione S-transferase F11 [Sorghum bicolor]	GSTFB_ARATH RecName: Full=Glutathione S-transferase F11 {ECO:0000303|PubMed:12090627}; Short=AtGSTF11 {ECO:0000303|PubMed:12090627}; EC=2.5.1.18 {ECO:0000250|UniProtKB:O80852}; AltName: Full=AtGSTF6 {ECO:0000303|PubMed:12090627}; AltName: Full=GST class-phi {ECO:0000303|PubMed:12090627}; AltName: Full=GST class-phi member 11 {ECO:0000303|PubMed:12090627};	C5WZ12_SORBI SubName: Full=Uncharacterized protein {ECO:0000313|EMBL:EER92911.1};	At3g03190	GO:0005737,cytoplasm; GO:0005829,cytosol; GO:0043295,glutathione binding; GO:0004364,glutathione transferase activity; GO:0006749,glutathione metabolic process; GO:0006979,response to oxidative stress; GO:0009407,toxin catabolic process; GO:0003674,molecular_function; GO:0005488,binding; GO:0033218,amide binding; GO:0042277,peptide binding; GO:0043167,ion binding; GO:0043168,anion binding; GO:007…	PF00043.25:Glutathione S-transferase, C-terminal domain	--	--	--
Sobic.001G514700.v3.2	196.981	174.992	170.194	72.8146	64.4578	74.4356	12238	11813	9913	4487	2704	4482	-1.35329	3.55989e-65	2.24313e-63	down	Chr01	78182391	78184789	+	Sobic.001G514700	--	K20619 cytochrome P450 family 78 subfamily A | (RefSeq) cytochrome P450 78A9 (A)	--	cytochrome P450 78A9 [Sorghum bicolor]	C78A9_ARATH RecName: Full=Cytochrome P450 78A9; EC=1.14.-.-;	C5WZ14_SORBI SubName: Full=Uncharacterized protein {ECO:0000313|EMBL:EER92912.1};	At3g61880	GO:0016021,integral component of membrane; GO:0020037,heme binding; GO:0005506,iron ion binding; GO:0004497,monooxygenase activity; GO:0016705,oxidoreductase activity, acting on paired donors, with incorporation or reduction of molecular oxygen; GO:0010154,fruit development; GO:0040008,regulation of growth; GO:0048316,seed development; GO:0003674,molecular_function; GO:0005488,binding; GO:0046906…	PF00067.22:Cytochrome P450	--	--	--
Sobic.001G514900.v3.2	22.4306	20.2715	21.0834	8.3659	8.2743	9.159	2441	2397	2151	903	608	966	-1.30192	7.39713e-58	3.88601e-56	down	Chr01	78200309	78206133	+	Sobic.001G514900	--	K01913 acetate/butyrate---CoA ligase [EC:6.2.1.1 6.2.1.2] | (RefSeq) acetate/butyrate--CoA ligase AAE7, peroxisomal (A)	ko00010: Glycolysis / Gluconeogenesis; ko00620: Pyruvate metabolism; ko00630: Glyoxylate and dicarboxylate metabolism; ko00650: Butanoate metabolism; ko01100: Metabolic pathways; ko01110: Biosynthesis of secondary metabolites; ko01200: Carbon metabolism	probable acyl-activating enzyme 1, peroxisomal [Sorghum bicolor]	AAE1_ARATH RecName: Full=Butanoate--CoA ligase AAE1 {ECO:0000305|PubMed:23300257}; EC=6.2.1.- {ECO:0000269|PubMed:23300257}; AltName: Full=4-methylpentanoate--CoA ligase AAE2 {ECO:0000305|PubMed:23300257}; EC=6.2.1.- {ECO:0000269|PubMed:23300257}; AltName: Full=AMP-binding protein 1 {ECO:0000303|PubMed:12177484}; Short=AtAMPBP1 {ECO:0000303|PubMed:12177484}; AltName: Full=Acyl-activating enzyme 1…	A0A1B6QQP4_SORBI SubName: Full=Uncharacterized protein {ECO:0000313|EMBL:KXG40238.1};	At1g20560	GO:0005777,peroxisome; GO:0016874,ligase activity; GO:0006631,fatty acid metabolic process; GO:0003674,molecular_function; GO:0003824,catalytic activity; GO:0006082,organic acid metabolic process; GO:0006629,lipid metabolic process; GO:0008150,biological_process; GO:0008152,metabolic process; GO:0009987,cellular process; GO:0019752,carboxylic acid metabolic process; GO:0032787,monocarboxylic acid…	PF00501.28:AMP-binding enzyme	--	--	--
[truncated: 2,240 more rows]
