# Supplementary material for: Integration of transcriptome and metabolome analyses reveals sorghum roots responding to cadmium stress through regulation of the flavonoid biosynthesis pathway
Source: Front Plant Sci. 2023 Feb 23;14:1144265. doi: 10.3389/fpls.2023.1144265 (PMC9996021; doi:10.3389/fpls.2023.1144265)
Supplement: Supplementary Table 3 — GO analysis of DEGs. [file Table_3.xlsx]

## Sheet: Sheet1
Ontology	ID	Description	GeneRatio	Count	geneID	Count_Up	Up_gene	Count_Down	Down_gene
Cellular component	GO:0032991	protein-containing complex	130/2683	130	Sobic.003G164800.v3.2;Sobic.010G219800.v3.2;Sobic.001G493500.v3.2;Sobic.010G179800.v3.2;Sobic.005G210000.v3.2;Sobic.001G416800.v3.2;Sobic.009G043600.v3.2;Sobic.003G107300.v3.2;Sobic.006G273800.v3.2;Sobic.003G057366.v3.2;Sobic.003G442601.v3.2;Sobic.003G378700.v3.2;Sobic.004G265000.v3.2;Sobic.001G521500.v3.2;Sobic.001G353400.v3.2;Sobic.003G367401.v3.2;Sobic.006G150100.v3.2;Sobic.003G350100.v3.2;Sob…	61	Sobic.003G164800.v3.2;Sobic.010G219800.v3.2;Sobic.001G493500.v3.2;Sobic.005G210000.v3.2;Sobic.009G043600.v3.2;Sobic.003G442601.v3.2;Sobic.003G378700.v3.2;Sobic.004G265000.v3.2;Sobic.001G521500.v3.2;Sobic.001G353400.v3.2;Sobic.007G195100.v3.2;Sobic.009G183300.v3.2;Sobic.006G211300.v3.2;Sobic.001G071100.v3.2;Sobic.003G420800.v3.2;Sobic.004G037000.v3.2;Sobic.004G171000.v3.2;Sobic.009G191700.v3.2;Sob…	69	Sobic.010G179800.v3.2;Sobic.001G416800.v3.2;Sobic.003G107300.v3.2;Sobic.006G273800.v3.2;Sobic.003G057366.v3.2;Sobic.003G367401.v3.2;Sobic.006G150100.v3.2;Sobic.003G350100.v3.2;Sobic.004G205300.v3.2;Sobic.004G279601.v3.2;Sobic.009G152901.v3.2;Sobic.001G009700.v3.2;Sobic.009G167500.v3.2;Sobic.003G328500.v3.2;Sobic.001G529400.v3.2;Sobic.002G059200.v3.2;Sobic.002G210500.v3.2;Sobic.003G057100.v3.2;Sob…
Cellular component	GO:0110165	cellular anatomical entity	1813/2683	1813	Sobic.001G082400.v3.2;Sobic.003G152100.v3.2;Sobic.003G385500.v3.2;Sobic.003G443700.v3.2;Sobic.004G164200.v3.2;Sobic.006G011900.v3.2;Sobic.006G164300.v3.2;Sobic.006G202500.v3.2;Sobic.004G299500.v3.2;Sobic.002G003500.v3.2;Sobic.005G099000.v3.2;Sobic.010G115700.v3.2;Sobic.003G310200.v3.2;Sobic.008G010500.v3.2;Sobic.003G020200.v3.2;Sobic.001G318500.v3.2;Sobic.003G387000.v3.2;Sobic.010G146100.v3.2;Sob…	1242	Sobic.001G082400.v3.2;Sobic.003G152100.v3.2;Sobic.003G385500.v3.2;Sobic.003G443700.v3.2;Sobic.004G164200.v3.2;Sobic.006G164300.v3.2;Sobic.006G202500.v3.2;Sobic.004G299500.v3.2;Sobic.002G003500.v3.2;Sobic.005G099000.v3.2;Sobic.010G115700.v3.2;Sobic.003G310200.v3.2;Sobic.008G010500.v3.2;Sobic.003G020200.v3.2;Sobic.001G318500.v3.2;Sobic.003G387000.v3.2;Sobic.004G276200.v3.2;Sobic.010G239400.v3.2;Sob…	571	Sobic.006G011900.v3.2;Sobic.010G146100.v3.2;Sobic.005G049600.v3.2;Sobic.001G095700.v3.2;Sobic.003G268900.v3.2;Sobic.007G051800.v3.2;Sobic.007G156700.v3.2;Sobic.006G172601.v3.2;Sobic.007G122500.v3.2;Sobic.005G037000.v3.2;Sobic.003G207900.v3.2;Sobic.008G047600.v3.2;Sobic.001G539200.v3.2;Sobic.004G219800.v3.2;Sobic.001G296300.v3.2;Sobic.010G156400.v3.2;Sobic.006G122400.v3.2;Sobic.002G272700.v3.2;Sob…
Biological process	GO:0000003	reproduction	148/2683	148	Sobic.006G164300.v3.2;Sobic.004G299500.v3.2;Sobic.005G194000.v3.2;Sobic.008G047600.v3.2;Sobic.008G191300.v3.2;Sobic.004G294500.v3.2;Sobic.003G360700.v3.2;Sobic.002G272700.v3.2;Sobic.006G187900.v3.2;Sobic.001G331301.v3.2;Sobic.001G447100.v3.2;Sobic.001G138200.v3.2;Sobic.005G226000.v3.2;Sobic.001G514700.v3.2;Sobic.007G212100.v3.2;Sobic.004G208400.v3.2;Sobic.004G313100.v3.2;Sobic.009G222100.v3.2;Sob…	90	Sobic.006G164300.v3.2;Sobic.004G299500.v3.2;Sobic.005G194000.v3.2;Sobic.008G191300.v3.2;Sobic.004G294500.v3.2;Sobic.003G360700.v3.2;Sobic.001G331301.v3.2;Sobic.001G447100.v3.2;Sobic.005G226000.v3.2;Sobic.007G212100.v3.2;Sobic.004G313100.v3.2;Sobic.009G222100.v3.2;Sobic.003G262600.v3.2;Sobic.003G117600.v3.2;Sobic.004G299600.v3.2;Sobic.010G015800.v3.2;Sobic.001G163800.v3.2;Sobic.005G126200.v3.2;Sob…	58	Sobic.008G047600.v3.2;Sobic.002G272700.v3.2;Sobic.006G187900.v3.2;Sobic.001G138200.v3.2;Sobic.001G514700.v3.2;Sobic.004G208400.v3.2;Sobic.001G450500.v3.2;Sobic.001G506100.v3.2;Sobic.001G361900.v3.2;Sobic.010G092100.v3.2;Sobic.009G159900.v3.2;Sobic.004G191600.v3.2;Sobic.002G224500.v3.2;Sobic.001G398400.v3.2;Sobic.001G511200.v3.2;Sobic.006G135100.v3.2;Sobic.002G124500.v3.2;Sobic.010G217532.v3.2;Sob…
Biological process	GO:0002376	immune system process	46/2683	46	Sobic.007G158600.v3.2;Sobic.007G158500.v3.2;Sobic.001G218400.v3.2;Sobic.005G119400.v3.2;Sobic.003G184900.v3.2;Sobic.008G186300.v3.2;Sobic.001G059700.v3.2;Sobic.001G218500.v3.2;Sobic.001G541400.v3.2;Sobic.005G092600.v3.2;Sobic.002G050400.v3.2;Sobic.007G107600.v3.2;Sobic.007G196600.v3.2;Sobic.002G319900.v3.2;Sobic.009G252500.v3.2;Sobic.006G146500.v3.2;Sobic.001G128500.v3.2;Sobic.006G113000.v3.2;Sob…	37	Sobic.007G158600.v3.2;Sobic.007G158500.v3.2;Sobic.001G218400.v3.2;Sobic.005G119400.v3.2;Sobic.003G184900.v3.2;Sobic.008G186300.v3.2;Sobic.001G059700.v3.2;Sobic.001G218500.v3.2;Sobic.001G541400.v3.2;Sobic.005G092600.v3.2;Sobic.002G050400.v3.2;Sobic.007G107600.v3.2;Sobic.007G196600.v3.2;Sobic.002G319900.v3.2;Sobic.009G252500.v3.2;Sobic.001G128500.v3.2;Sobic.006G113000.v3.2;Sobic.004G195000.v3.2;Sob…	9	Sobic.006G146500.v3.2;Sobic.001G083800.v3.2;Sobic.010G209100.v3.2;Sobic.004G275800.v3.2;Sobic.005G013400.v3.2;Sobic.008G158501.v3.2;Sobic.002G081800.v3.2;Sobic.004G169300.v3.2;Sobic.001G303600.v3.2
Biological process	GO:0006791	sulfur utilization	1/2683	1	Sobic.001G493500.v3.2	1	Sobic.001G493500.v3.2	0	--
Biological process	GO:0008152	metabolic process	977/2683	977	Sobic.003G152100.v3.2;Sobic.003G385500.v3.2;Sobic.006G202500.v3.2;Sobic.002G003500.v3.2;Sobic.005G224400.v3.2;Sobic.005G099000.v3.2;Sobic.010G115700.v3.2;Sobic.008G010500.v3.2;Sobic.003G020200.v3.2;Sobic.001G318500.v3.2;Sobic.001G412700.v3.2;Sobic.010G239400.v3.2;Sobic.001G471100.v3.2;Sobic.005G011300.v3.2;Sobic.005G049600.v3.2;Sobic.001G095700.v3.2;Sobic.007G051800.v3.2;Sobic.005G011500.v3.2;Sob…	690	Sobic.003G152100.v3.2;Sobic.003G385500.v3.2;Sobic.006G202500.v3.2;Sobic.002G003500.v3.2;Sobic.005G099000.v3.2;Sobic.010G115700.v3.2;Sobic.008G010500.v3.2;Sobic.003G020200.v3.2;Sobic.001G318500.v3.2;Sobic.001G412700.v3.2;Sobic.010G239400.v3.2;Sobic.001G471100.v3.2;Sobic.005G011300.v3.2;Sobic.005G011500.v3.2;Sobic.002G416700.v3.2;Sobic.010G239300.v3.2;Sobic.005G018700.v3.2;Sobic.003G228600.v3.2;Sob…	287	Sobic.005G224400.v3.2;Sobic.005G049600.v3.2;Sobic.001G095700.v3.2;Sobic.007G051800.v3.2;Sobic.007G156700.v3.2;Sobic.004G154000.v3.2;Sobic.008G047600.v3.2;Sobic.006G122400.v3.2;Sobic.006G187900.v3.2;Sobic.006G157700.v3.2;Sobic.006G124000.v3.2;Sobic.010G179800.v3.2;Sobic.009G119200.v3.2;Sobic.004G064500.v3.2;Sobic.009G155050.v3.2;Sobic.001G371900.v3.2;Sobic.006G163401.v3.2;Sobic.002G225700.v3.2;Sob…
Biological process	GO:0009987	cellular process	1167/2683	1167	Sobic.003G152100.v3.2;Sobic.003G385500.v3.2;Sobic.003G443700.v3.2;Sobic.004G164200.v3.2;Sobic.006G202500.v3.2;Sobic.002G003500.v3.2;Sobic.005G224400.v3.2;Sobic.010G115700.v3.2;Sobic.003G310200.v3.2;Sobic.008G010500.v3.2;Sobic.005G194000.v3.2;Sobic.001G318500.v3.2;Sobic.001G412700.v3.2;Sobic.004G276200.v3.2;Sobic.010G239400.v3.2;Sobic.005G011300.v3.2;Sobic.005G049600.v3.2;Sobic.002G215800.v3.2;Sob…	791	Sobic.003G152100.v3.2;Sobic.003G385500.v3.2;Sobic.003G443700.v3.2;Sobic.004G164200.v3.2;Sobic.006G202500.v3.2;Sobic.002G003500.v3.2;Sobic.010G115700.v3.2;Sobic.003G310200.v3.2;Sobic.008G010500.v3.2;Sobic.005G194000.v3.2;Sobic.001G318500.v3.2;Sobic.001G412700.v3.2;Sobic.004G276200.v3.2;Sobic.010G239400.v3.2;Sobic.005G011300.v3.2;Sobic.002G215800.v3.2;Sobic.003G104600.v3.2;Sobic.005G011500.v3.2;Sob…	376	Sobic.005G224400.v3.2;Sobic.005G049600.v3.2;Sobic.001G095700.v3.2;Sobic.003G268900.v3.2;Sobic.007G051800.v3.2;Sobic.007G156700.v3.2;Sobic.004G154000.v3.2;Sobic.008G047600.v3.2;Sobic.001G539200.v3.2;Sobic.001G296300.v3.2;Sobic.010G156400.v3.2;Sobic.004G305000.v3.2;Sobic.006G093400.v3.2;Sobic.006G187900.v3.2;Sobic.006G157700.v3.2;Sobic.006G124000.v3.2;Sobic.010G179800.v3.2;Sobic.004G064500.v3.2;Sob…
Biological process	GO:0015976	carbon utilization	1/2683	1	Sobic.003G234500.v3.2	1	Sobic.003G234500.v3.2	0	--
Biological process	GO:0019740	nitrogen utilization	2/2683	2	Sobic.001G020350.v3.2;Sobic.004G173200.v3.2	2	Sobic.001G020350.v3.2;Sobic.004G173200.v3.2	0	--
Biological process	GO:0022414	reproductive process	147/2683	147	Sobic.006G164300.v3.2;Sobic.004G299500.v3.2;Sobic.005G194000.v3.2;Sobic.008G047600.v3.2;Sobic.008G191300.v3.2;Sobic.004G294500.v3.2;Sobic.003G360700.v3.2;Sobic.002G272700.v3.2;Sobic.006G187900.v3.2;Sobic.001G331301.v3.2;Sobic.001G447100.v3.2;Sobic.005G226000.v3.2;Sobic.001G514700.v3.2;Sobic.007G212100.v3.2;Sobic.004G208400.v3.2;Sobic.004G313100.v3.2;Sobic.009G222100.v3.2;Sobic.001G450500.v3.2;Sob…	90	Sobic.006G164300.v3.2;Sobic.004G299500.v3.2;Sobic.005G194000.v3.2;Sobic.008G191300.v3.2;Sobic.004G294500.v3.2;Sobic.003G360700.v3.2;Sobic.001G331301.v3.2;Sobic.001G447100.v3.2;Sobic.005G226000.v3.2;Sobic.007G212100.v3.2;Sobic.004G313100.v3.2;Sobic.009G222100.v3.2;Sobic.003G262600.v3.2;Sobic.003G117600.v3.2;Sobic.004G299600.v3.2;Sobic.010G015800.v3.2;Sobic.001G163800.v3.2;Sobic.005G126200.v3.2;Sob…	57	Sobic.008G047600.v3.2;Sobic.002G272700.v3.2;Sobic.006G187900.v3.2;Sobic.001G514700.v3.2;Sobic.004G208400.v3.2;Sobic.001G450500.v3.2;Sobic.001G506100.v3.2;Sobic.001G361900.v3.2;Sobic.010G092100.v3.2;Sobic.009G159900.v3.2;Sobic.004G191600.v3.2;Sobic.002G224500.v3.2;Sobic.001G398400.v3.2;Sobic.001G511200.v3.2;Sobic.006G135100.v3.2;Sobic.002G124500.v3.2;Sobic.010G217532.v3.2;Sobic.004G011201.v3.2;Sob…
Biological process	GO:0022610	biological adhesion	1/2683	1	Sobic.005G182500.v3.2	1	Sobic.005G182500.v3.2	0	--
Biological process	GO:0023052	signaling	202/2683	202	Sobic.005G194000.v3.2;Sobic.005G049600.v3.2;Sobic.003G268900.v3.2;Sobic.007G051800.v3.2;Sobic.003G327500.v3.2;Sobic.007G156700.v3.2;Sobic.010G031300.v3.2;Sobic.001G400900.v3.2;Sobic.001G296300.v3.2;Sobic.010G156400.v3.2;Sobic.001G166401.v3.2;Sobic.001G447100.v3.2;Sobic.006G124000.v3.2;Sobic.010G179800.v3.2;Sobic.005G119400.v3.2;Sobic.003G267700.v3.2;Sobic.002G225700.v3.2;Sobic.009G217500.v3.2;Sob…	133	Sobic.005G194000.v3.2;Sobic.003G327500.v3.2;Sobic.010G031300.v3.2;Sobic.001G400900.v3.2;Sobic.001G166401.v3.2;Sobic.001G447100.v3.2;Sobic.005G119400.v3.2;Sobic.003G267700.v3.2;Sobic.001G400700.v3.2;Sobic.001G401300.v3.2;Sobic.007G166900.v3.2;Sobic.003G426000.v3.2;Sobic.001G400800.v3.2;Sobic.001G401200.v3.2;Sobic.001G150200.v3.2;Sobic.003G425850.v3.2;Sobic.001G059700.v3.2;Sobic.006G058732.v3.2;Sob…	69	Sobic.005G049600.v3.2;Sobic.003G268900.v3.2;Sobic.007G051800.v3.2;Sobic.007G156700.v3.2;Sobic.001G296300.v3.2;Sobic.010G156400.v3.2;Sobic.006G124000.v3.2;Sobic.010G179800.v3.2;Sobic.002G225700.v3.2;Sobic.009G217500.v3.2;Sobic.003G268700.v3.2;Sobic.001G473900.v3.2;Sobic.004G065900.v3.2;Sobic.001G111500.v3.2;Sobic.002G418900.v3.2;Sobic.004G283300.v3.2;Sobic.002G344700.v3.2;Sobic.001G450500.v3.2;Sob…
Biological process	GO:0032501	multicellular organismal process	280/2683	280	Sobic.006G164300.v3.2;Sobic.004G299500.v3.2;Sobic.005G194000.v3.2;Sobic.004G276200.v3.2;Sobic.002G421800.v3.2;Sobic.007G051800.v3.2;Sobic.007G156700.v3.2;Sobic.005G224500.v3.2;Sobic.002G021132.v3.2;Sobic.008G047600.v3.2;Sobic.003G348100.v3.2;Sobic.008G191300.v3.2;Sobic.010G156400.v3.2;Sobic.008G190200.v3.2;Sobic.003G360700.v3.2;Sobic.002G272700.v3.2;Sobic.001G172400.v3.2;Sobic.001G508600.v3.2;Sob…	193	Sobic.006G164300.v3.2;Sobic.004G299500.v3.2;Sobic.005G194000.v3.2;Sobic.004G276200.v3.2;Sobic.002G421800.v3.2;Sobic.005G224500.v3.2;Sobic.002G021132.v3.2;Sobic.003G348100.v3.2;Sobic.008G191300.v3.2;Sobic.008G190200.v3.2;Sobic.003G360700.v3.2;Sobic.001G172400.v3.2;Sobic.001G508600.v3.2;Sobic.001G319500.v3.2;Sobic.008G084800.v3.2;Sobic.001G331301.v3.2;Sobic.006G190100.v3.2;Sobic.001G447100.v3.2;Sob…	87	Sobic.007G051800.v3.2;Sobic.007G156700.v3.2;Sobic.008G047600.v3.2;Sobic.010G156400.v3.2;Sobic.002G272700.v3.2;Sobic.006G187900.v3.2;Sobic.002G225700.v3.2;Sobic.003G268700.v3.2;Sobic.001G138200.v3.2;Sobic.003G353800.v3.2;Sobic.001G393000.v3.2;Sobic.001G514700.v3.2;Sobic.004G208400.v3.2;Sobic.001G450500.v3.2;Sobic.001G191200.v3.2;Sobic.003G034400.v3.2;Sobic.004G281400.v3.2;Sobic.003G260300.v3.2;Sob…
Biological process	GO:0032502	developmental process	316/2683	316	Sobic.006G164300.v3.2;Sobic.004G299500.v3.2;Sobic.005G194000.v3.2;Sobic.004G276200.v3.2;Sobic.005G049600.v3.2;Sobic.002G421800.v3.2;Sobic.007G051800.v3.2;Sobic.007G156700.v3.2;Sobic.005G224500.v3.2;Sobic.002G021132.v3.2;Sobic.010G032000.v3.2;Sobic.010G031100.v3.2;Sobic.010G031900.v3.2;Sobic.001G453200.v3.2;Sobic.008G047600.v3.2;Sobic.003G348100.v3.2;Sobic.008G191300.v3.2;Sobic.010G156400.v3.2;Sob…	213	Sobic.006G164300.v3.2;Sobic.004G299500.v3.2;Sobic.005G194000.v3.2;Sobic.004G276200.v3.2;Sobic.002G421800.v3.2;Sobic.005G224500.v3.2;Sobic.002G021132.v3.2;Sobic.010G032000.v3.2;Sobic.010G031100.v3.2;Sobic.010G031900.v3.2;Sobic.001G453200.v3.2;Sobic.003G348100.v3.2;Sobic.008G191300.v3.2;Sobic.003G360700.v3.2;Sobic.001G172400.v3.2;Sobic.001G508600.v3.2;Sobic.001G319500.v3.2;Sobic.008G084800.v3.2;Sob…	103	Sobic.005G049600.v3.2;Sobic.007G051800.v3.2;Sobic.007G156700.v3.2;Sobic.008G047600.v3.2;Sobic.010G156400.v3.2;Sobic.002G272700.v3.2;Sobic.006G187900.v3.2;Sobic.002G225700.v3.2;Sobic.003G268700.v3.2;Sobic.001G473900.v3.2;Sobic.001G138200.v3.2;Sobic.003G353800.v3.2;Sobic.001G393000.v3.2;Sobic.001G514700.v3.2;Sobic.004G208400.v3.2;Sobic.001G450500.v3.2;Sobic.009G196400.v3.2;Sobic.001G191200.v3.2;Sob…
Biological process	GO:0040007	growth	66/2683	66	Sobic.005G049600.v3.2;Sobic.005G224500.v3.2;Sobic.001G453200.v3.2;Sobic.002G272700.v3.2;Sobic.001G319500.v3.2;Sobic.002G255200.v3.2;Sobic.003G267700.v3.2;Sobic.009G088900.v3.2;Sobic.007G166900.v3.2;Sobic.007G224800.v3.2;Sobic.003G141800.v3.2;Sobic.003G353800.v3.2;Sobic.001G514700.v3.2;Sobic.002G381400.v3.2;Sobic.004G232700.v3.2;Sobic.010G015800.v3.2;Sobic.009G203600.v3.2;Sobic.005G169700.v3.2;Sob…	46	Sobic.005G224500.v3.2;Sobic.001G453200.v3.2;Sobic.001G319500.v3.2;Sobic.002G255200.v3.2;Sobic.003G267700.v3.2;Sobic.009G088900.v3.2;Sobic.007G166900.v3.2;Sobic.007G224800.v3.2;Sobic.003G141800.v3.2;Sobic.002G381400.v3.2;Sobic.010G015800.v3.2;Sobic.009G203600.v3.2;Sobic.008G021800.v3.2;Sobic.007G008100.v3.2;Sobic.004G231700.v3.2;Sobic.010G266900.v3.2;Sobic.003G027600.v3.2;Sobic.008G115500.v3.2;Sob…	20	Sobic.005G049600.v3.2;Sobic.002G272700.v3.2;Sobic.003G353800.v3.2;Sobic.001G514700.v3.2;Sobic.004G232700.v3.2;Sobic.005G169700.v3.2;Sobic.004G128600.v3.2;Sobic.001G444900.v3.2;Sobic.003G303200.v3.2;Sobic.001G488600.v3.2;Sobic.003G132400.v3.2;Sobic.009G036400.v3.2;Sobic.002G370000.v3.2;Sobic.007G094100.v3.2;Sobic.002G394900.v3.2;Sobic.002G245500.v3.2;Sobic.005G069166.v3.2;Sobic.001G060100.v3.2;Sob…
Biological process	GO:0040011	locomotion	6/2683	6	Sobic.001G261600.v3.2;Sobic.001G506100.v3.2;Sobic.001G440401.v3.2;Sobic.003G413201.v3.2;Sobic.006G201900.v3.2;Sobic.004G126100.v3.2	5	Sobic.001G261600.v3.2;Sobic.001G440401.v3.2;Sobic.003G413201.v3.2;Sobic.006G201900.v3.2;Sobic.004G126100.v3.2	1	Sobic.001G506100.v3.2
Biological process	GO:0044419	biological process involved in interspecies interaction between organisms	193/2683	193	Sobic.003G385500.v3.2;Sobic.005G099000.v3.2;Sobic.001G516000.v3.2;Sobic.007G158600.v3.2;Sobic.007G156700.v3.2;Sobic.002G055600.v3.2;Sobic.005G224500.v3.2;Sobic.007G158500.v3.2;Sobic.002G216500.v3.2;Sobic.006G021900.v3.2;Sobic.004G305000.v3.2;Sobic.002G055700.v3.2;Sobic.005G127800.v3.2;Sobic.001G218400.v3.2;Sobic.006G190100.v3.2;Sobic.001G447100.v3.2;Sobic.005G029200.v3.2;Sobic.005G177500.v3.2;Sob…	157	Sobic.003G385500.v3.2;Sobic.005G099000.v3.2;Sobic.001G516000.v3.2;Sobic.007G158600.v3.2;Sobic.002G055600.v3.2;Sobic.005G224500.v3.2;Sobic.007G158500.v3.2;Sobic.002G216500.v3.2;Sobic.006G021900.v3.2;Sobic.002G055700.v3.2;Sobic.005G127800.v3.2;Sobic.001G218400.v3.2;Sobic.006G190100.v3.2;Sobic.001G447100.v3.2;Sobic.005G029200.v3.2;Sobic.005G177500.v3.2;Sobic.005G119400.v3.2;Sobic.003G148300.v3.2;Sob…	36	Sobic.007G156700.v3.2;Sobic.004G305000.v3.2;Sobic.002G225700.v3.2;Sobic.001G077400.v3.2;Sobic.004G065900.v3.2;Sobic.002G418900.v3.2;Sobic.004G283300.v3.2;Sobic.009G151000.v3.2;Sobic.006G273800.v3.2;Sobic.001G450500.v3.2;Sobic.009G214300.v3.2;Sobic.002G328400.v3.2;Sobic.004G128600.v3.2;Sobic.001G267600.v3.2;Sobic.006G146500.v3.2;Sobic.003G102200.v3.2;Sobic.001G038500.v3.2;Sobic.003G260700.v3.2;Sob…
Biological process	GO:0048511	rhythmic process	22/2683	22	Sobic.010G115700.v3.2;Sobic.006G124000.v3.2;Sobic.010G259600.v3.2;Sobic.003G107300.v3.2;Sobic.006G209000.v3.2;Sobic.007G047400.v3.2;Sobic.002G391800.v3.2;Sobic.007G141200.v3.2;Sobic.002G249900.v3.2;Sobic.010G259500.v3.2;Sobic.006G209300.v3.2;Sobic.001G440200.v3.2;Sobic.003G443601.v3.2;Sobic.001G480400.v3.2;Sobic.010G040700.v3.2;Sobic.004G060832.v3.2;Sobic.006G194600.v3.2;Sobic.004G216900.v3.2;Sob…	14	Sobic.010G115700.v3.2;Sobic.010G259600.v3.2;Sobic.006G209000.v3.2;Sobic.002G391800.v3.2;Sobic.007G141200.v3.2;Sobic.010G259500.v3.2;Sobic.006G209300.v3.2;Sobic.003G443601.v3.2;Sobic.001G480400.v3.2;Sobic.010G040700.v3.2;Sobic.006G194600.v3.2;Sobic.006G142000.v3.2;Sobic.001G353900.v3.2;Sobic.002G063800.v3.2	8	Sobic.006G124000.v3.2;Sobic.003G107300.v3.2;Sobic.007G047400.v3.2;Sobic.002G249900.v3.2;Sobic.001G440200.v3.2;Sobic.004G060832.v3.2;Sobic.004G216900.v3.2;Sobic.002G033800.v3.2
Biological process	GO:0048518	positive regulation of biological process	116/2683	116	Sobic.007G051800.v3.2;Sobic.005G018700.v3.2;Sobic.006G124000.v3.2;Sobic.005G119400.v3.2;Sobic.003G268700.v3.2;Sobic.007G166900.v3.2;Sobic.001G040200.v3.2;Sobic.001G198000.v3.2;Sobic.003G353800.v3.2;Sobic.005G210000.v3.2;Sobic.001G059700.v3.2;Sobic.004G208400.v3.2;Sobic.009G151000.v3.2;Sobic.001G450500.v3.2;Sobic.006G058732.v3.2;Sobic.001G413700.v3.2;Sobic.003G035100.v3.2;Sobic.001G429700.v3.2;Sob…	84	Sobic.005G018700.v3.2;Sobic.005G119400.v3.2;Sobic.007G166900.v3.2;Sobic.001G198000.v3.2;Sobic.005G210000.v3.2;Sobic.001G059700.v3.2;Sobic.006G058732.v3.2;Sobic.001G413700.v3.2;Sobic.003G035100.v3.2;Sobic.001G429700.v3.2;Sobic.010G015800.v3.2;Sobic.003G369100.v3.2;Sobic.001G379400.v3.2;Sobic.001G353400.v3.2;Sobic.002G050400.v3.2;Sobic.004G288200.v3.2;Sobic.008G021800.v3.2;Sobic.007G107600.v3.2;Sob…	32	Sobic.007G051800.v3.2;Sobic.006G124000.v3.2;Sobic.003G268700.v3.2;Sobic.001G040200.v3.2;Sobic.003G353800.v3.2;Sobic.004G208400.v3.2;Sobic.009G151000.v3.2;Sobic.001G450500.v3.2;Sobic.001G351400.v3.2;Sobic.004G308900.v3.2;Sobic.004G128600.v3.2;Sobic.002G224500.v3.2;Sobic.002G247300.v3.2;Sobic.008G173800.v3.2;Sobic.010G017400.v3.2;Sobic.003G444100.v3.2;Sobic.003G268800.v3.2;Sobic.002G258000.v3.2;Sob…
Biological process	GO:0048519	negative regulation of biological process	121/2683	121	Sobic.001G319500.v3.2;Sobic.010G179800.v3.2;Sobic.005G119400.v3.2;Sobic.003G268700.v3.2;Sobic.007G224800.v3.2;Sobic.004G065900.v3.2;Sobic.009G236200.v3.2;Sobic.007G212100.v3.2;Sobic.009G034800.v3.2;Sobic.001G416800.v3.2;Sobic.002G344700.v3.2;Sobic.006G273800.v3.2;Sobic.003G117600.v3.2;Sobic.009G247700.v3.2;Sobic.007G047400.v3.2;Sobic.010G205000.v3.2;Sobic.001G429700.v3.2;Sobic.010G015800.v3.2;Sob…	78	Sobic.001G319500.v3.2;Sobic.005G119400.v3.2;Sobic.007G224800.v3.2;Sobic.009G236200.v3.2;Sobic.007G212100.v3.2;Sobic.009G034800.v3.2;Sobic.003G117600.v3.2;Sobic.009G247700.v3.2;Sobic.010G205000.v3.2;Sobic.001G429700.v3.2;Sobic.010G015800.v3.2;Sobic.002G112300.v3.2;Sobic.008G007200.v3.2;Sobic.010G188400.v3.2;Sobic.007G196600.v3.2;Sobic.007G043000.v3.2;Sobic.003G412200.v3.2;Sobic.002G211900.v3.2;Sob…	43	Sobic.010G179800.v3.2;Sobic.003G268700.v3.2;Sobic.004G065900.v3.2;Sobic.001G416800.v3.2;Sobic.002G344700.v3.2;Sobic.006G273800.v3.2;Sobic.007G047400.v3.2;Sobic.007G077100.v3.2;Sobic.005G169700.v3.2;Sobic.004G205300.v3.2;Sobic.007G077300.v3.2;Sobic.007G077200.v3.2;Sobic.004G128600.v3.2;Sobic.009G159900.v3.2;Sobic.002G276000.v3.2;Sobic.008G036900.v3.2;Sobic.002G361600.v3.2;Sobic.006G126700.v3.2;Sob…
Biological process	GO:0050789	regulation of biological process	478/2683	478	Sobic.005G194000.v3.2;Sobic.005G049600.v3.2;Sobic.001G095700.v3.2;Sobic.003G268900.v3.2;Sobic.007G051800.v3.2;Sobic.003G327500.v3.2;Sobic.005G018700.v3.2;Sobic.007G156700.v3.2;Sobic.005G224500.v3.2;Sobic.010G031300.v3.2;Sobic.001G400900.v3.2;Sobic.001G296300.v3.2;Sobic.002G272700.v3.2;Sobic.001G319500.v3.2;Sobic.006G093400.v3.2;Sobic.008G084800.v3.2;Sobic.001G166401.v3.2;Sobic.001G447100.v3.2;Sob…	308	Sobic.005G194000.v3.2;Sobic.003G327500.v3.2;Sobic.005G018700.v3.2;Sobic.005G224500.v3.2;Sobic.010G031300.v3.2;Sobic.001G400900.v3.2;Sobic.001G319500.v3.2;Sobic.008G084800.v3.2;Sobic.001G166401.v3.2;Sobic.001G447100.v3.2;Sobic.001G493500.v3.2;Sobic.005G119400.v3.2;Sobic.002G255200.v3.2;Sobic.003G267700.v3.2;Sobic.001G400700.v3.2;Sobic.001G401300.v3.2;Sobic.007G166900.v3.2;Sobic.007G224800.v3.2;Sob…	170	Sobic.005G049600.v3.2;Sobic.001G095700.v3.2;Sobic.003G268900.v3.2;Sobic.007G051800.v3.2;Sobic.007G156700.v3.2;Sobic.001G296300.v3.2;Sobic.002G272700.v3.2;Sobic.006G093400.v3.2;Sobic.006G124000.v3.2;Sobic.010G179800.v3.2;Sobic.006G163401.v3.2;Sobic.002G225700.v3.2;Sobic.009G217500.v3.2;Sobic.003G142300.v3.2;Sobic.003G268700.v3.2;Sobic.001G473900.v3.2;Sobic.004G065900.v3.2;Sobic.001G111500.v3.2;Sob…
Biological process	GO:0050896	response to stimulus	730/2683	730	Sobic.002G265800.v3.2;Sobic.003G152100.v3.2;Sobic.003G385500.v3.2;Sobic.004G164200.v3.2;Sobic.006G164300.v3.2;Sobic.004G299500.v3.2;Sobic.002G003500.v3.2;Sobic.005G099000.v3.2;Sobic.010G115700.v3.2;Sobic.003G310200.v3.2;Sobic.008G010500.v3.2;Sobic.005G194000.v3.2;Sobic.004G276200.v3.2;Sobic.001G471100.v3.2;Sobic.005G011300.v3.2;Sobic.005G049600.v3.2;Sobic.004G228900.v3.2;Sobic.001G095700.v3.2;Sob…	509	Sobic.002G265800.v3.2;Sobic.003G152100.v3.2;Sobic.003G385500.v3.2;Sobic.004G164200.v3.2;Sobic.006G164300.v3.2;Sobic.004G299500.v3.2;Sobic.002G003500.v3.2;Sobic.005G099000.v3.2;Sobic.010G115700.v3.2;Sobic.003G310200.v3.2;Sobic.008G010500.v3.2;Sobic.005G194000.v3.2;Sobic.004G276200.v3.2;Sobic.001G471100.v3.2;Sobic.005G011300.v3.2;Sobic.004G228900.v3.2;Sobic.003G306500.v3.2;Sobic.003G104600.v3.2;Sob…	221	Sobic.005G049600.v3.2;Sobic.001G095700.v3.2;Sobic.003G268900.v3.2;Sobic.007G051800.v3.2;Sobic.007G156700.v3.2;Sobic.005G037000.v3.2;Sobic.001G296300.v3.2;Sobic.006G122400.v3.2;Sobic.003G400400.v3.2;Sobic.004G305000.v3.2;Sobic.006G124000.v3.2;Sobic.010G179800.v3.2;Sobic.001G481100.v3.2;Sobic.009G155050.v3.2;Sobic.001G371900.v3.2;Sobic.006G163401.v3.2;Sobic.002G225700.v3.2;Sobic.009G217500.v3.2;Sob…
Biological process	GO:0051179	localization	195/2683	195	Sobic.003G443700.v3.2;Sobic.004G164200.v3.2;Sobic.003G310200.v3.2;Sobic.004G276200.v3.2;Sobic.008G094400.v3.2;Sobic.003G327500.v3.2;Sobic.003G160200.v3.2;Sobic.003G207900.v3.2;Sobic.001G339600.v3.2;Sobic.007G119800.v3.2;Sobic.001G539200.v3.2;Sobic.006G021900.v3.2;Sobic.008G190200.v3.2;Sobic.006G093400.v3.2;Sobic.008G084800.v3.2;Sobic.010G219800.v3.2;Sobic.005G091500.v3.2;Sobic.008G172600.v3.2;Sob…	143	Sobic.003G443700.v3.2;Sobic.004G164200.v3.2;Sobic.003G310200.v3.2;Sobic.004G276200.v3.2;Sobic.008G094400.v3.2;Sobic.003G327500.v3.2;Sobic.003G160200.v3.2;Sobic.001G339600.v3.2;Sobic.007G119800.v3.2;Sobic.006G021900.v3.2;Sobic.008G190200.v3.2;Sobic.008G084800.v3.2;Sobic.010G219800.v3.2;Sobic.005G091500.v3.2;Sobic.008G172600.v3.2;Sobic.002G140600.v3.2;Sobic.009G222000.v3.2;Sobic.003G267700.v3.2;Sob…	52	Sobic.003G207900.v3.2;Sobic.001G539200.v3.2;Sobic.006G093400.v3.2;Sobic.008G105500.v3.2;Sobic.008G059000.v3.2;Sobic.002G418900.v3.2;Sobic.002G245400.v3.2;Sobic.006G108300.v3.2;Sobic.002G193900.v3.2;Sobic.010G207250.v3.2;Sobic.010G224800.v3.2;Sobic.003G375800.v3.2;Sobic.004G128600.v3.2;Sobic.002G108800.v3.2;Sobic.007G037600.v3.2;Sobic.001G038500.v3.2;Sobic.001G098900.v3.2;Sobic.006G102400.v3.2;Sob…
Biological process	GO:0051703	biological process involved in intraspecies interaction between organisms	2/2683	2	Sobic.006G194600.v3.2;Sobic.001G353900.v3.2	2	Sobic.006G194600.v3.2;Sobic.001G353900.v3.2	0	--
Biological process	GO:0051704	multi-organism process	44/2683	44	Sobic.004G294500.v3.2;Sobic.005G226000.v3.2;Sobic.001G450500.v3.2;Sobic.005G126200.v3.2;Sobic.001G506100.v3.2;Sobic.004G128600.v3.2;Sobic.002G333300.v3.2;Sobic.004G191600.v3.2;Sobic.004G294400.v3.2;Sobic.001G511200.v3.2;Sobic.005G089200.v3.2;Sobic.002G289400.v3.2;Sobic.006G077000.v3.2;Sobic.002G302500.v3.2;Sobic.003G064901.v3.2;Sobic.005G207000.v3.2;Sobic.002G124500.v3.2;Sobic.001G444900.v3.2;Sob…	31	Sobic.004G294500.v3.2;Sobic.005G226000.v3.2;Sobic.005G126200.v3.2;Sobic.002G333300.v3.2;Sobic.004G294400.v3.2;Sobic.005G089200.v3.2;Sobic.002G289400.v3.2;Sobic.006G077000.v3.2;Sobic.002G302500.v3.2;Sobic.003G064901.v3.2;Sobic.005G207000.v3.2;Sobic.002G314700.v3.2;Sobic.006G228200.v3.2;Sobic.010G232000.v3.2;Sobic.006G194600.v3.2;Sobic.001G440401.v3.2;Sobic.001G332900.v3.2;Sobic.002G394700.v3.2;Sob…	13	Sobic.001G450500.v3.2;Sobic.001G506100.v3.2;Sobic.004G128600.v3.2;Sobic.004G191600.v3.2;Sobic.001G511200.v3.2;Sobic.002G124500.v3.2;Sobic.001G444900.v3.2;Sobic.003G303200.v3.2;Sobic.007G045800.v3.2;Sobic.002G370000.v3.2;Sobic.002G154300.v3.2;Sobic.002G394900.v3.2;Sobic.002G245500.v3.2
Biological process	GO:0065007	biological regulation	530/2683	530	Sobic.004G164200.v3.2;Sobic.003G310200.v3.2;Sobic.005G194000.v3.2;Sobic.004G276200.v3.2;Sobic.005G049600.v3.2;Sobic.002G215800.v3.2;Sobic.001G095700.v3.2;Sobic.003G268900.v3.2;Sobic.007G051800.v3.2;Sobic.003G327500.v3.2;Sobic.005G018700.v3.2;Sobic.007G156700.v3.2;Sobic.005G224500.v3.2;Sobic.010G031300.v3.2;Sobic.003G421100.v3.2;Sobic.001G400900.v3.2;Sobic.001G296300.v3.2;Sobic.003G232400.v3.2;Sob…	346	Sobic.004G164200.v3.2;Sobic.003G310200.v3.2;Sobic.005G194000.v3.2;Sobic.004G276200.v3.2;Sobic.002G215800.v3.2;Sobic.003G327500.v3.2;Sobic.005G018700.v3.2;Sobic.005G224500.v3.2;Sobic.010G031300.v3.2;Sobic.003G421100.v3.2;Sobic.001G400900.v3.2;Sobic.003G232400.v3.2;Sobic.001G172400.v3.2;Sobic.001G319500.v3.2;Sobic.008G084800.v3.2;Sobic.001G166401.v3.2;Sobic.001G447100.v3.2;Sobic.001G493500.v3.2;Sob…	184	Sobic.005G049600.v3.2;Sobic.001G095700.v3.2;Sobic.003G268900.v3.2;Sobic.007G051800.v3.2;Sobic.007G156700.v3.2;Sobic.001G296300.v3.2;Sobic.002G272700.v3.2;Sobic.006G093400.v3.2;Sobic.006G124000.v3.2;Sobic.010G179800.v3.2;Sobic.006G163401.v3.2;Sobic.002G225700.v3.2;Sobic.009G217500.v3.2;Sobic.003G142300.v3.2;Sobic.003G268700.v3.2;Sobic.001G473900.v3.2;Sobic.004G065900.v3.2;Sobic.001G111500.v3.2;Sob…
Biological process	GO:0098754	detoxification	11/2683	11	Sobic.002G265800.v3.2;Sobic.001G319500.v3.2;Sobic.006G024000.v3.2;Sobic.001G371900.v3.2;Sobic.001G325400.v3.2;Sobic.001G198000.v3.2;Sobic.002G407900.v3.2;Sobic.001G238500.v3.2;Sobic.002G265900.v3.2;Sobic.007G166600.v3.2;Sobic.001G514400.v3.2	7	Sobic.002G265800.v3.2;Sobic.001G319500.v3.2;Sobic.006G024000.v3.2;Sobic.001G325400.v3.2;Sobic.001G198000.v3.2;Sobic.001G238500.v3.2;Sobic.002G265900.v3.2	4	Sobic.001G371900.v3.2;Sobic.002G407900.v3.2;Sobic.007G166600.v3.2;Sobic.001G514400.v3.2
Molecular function	GO:0003824	catalytic activity	1096/2683	1096	Sobic.001G082400.v3.2;Sobic.002G265800.v3.2;Sobic.003G152100.v3.2;Sobic.003G385500.v3.2;Sobic.006G202500.v3.2;Sobic.002G003500.v3.2;Sobic.005G224400.v3.2;Sobic.005G099000.v3.2;Sobic.010G115700.v3.2;Sobic.008G010500.v3.2;Sobic.003G020200.v3.2;Sobic.001G318500.v3.2;Sobic.001G412700.v3.2;Sobic.010G239400.v3.2;Sobic.001G471100.v3.2;Sobic.005G011300.v3.2;Sobic.005G049600.v3.2;Sobic.003G228300.v3.2;Sob…	814	Sobic.001G082400.v3.2;Sobic.002G265800.v3.2;Sobic.003G152100.v3.2;Sobic.003G385500.v3.2;Sobic.006G202500.v3.2;Sobic.002G003500.v3.2;Sobic.005G099000.v3.2;Sobic.010G115700.v3.2;Sobic.008G010500.v3.2;Sobic.003G020200.v3.2;Sobic.001G318500.v3.2;Sobic.001G412700.v3.2;Sobic.010G239400.v3.2;Sobic.001G471100.v3.2;Sobic.005G011300.v3.2;Sobic.003G228300.v3.2;Sobic.004G333900.v3.2;Sobic.003G306500.v3.2;Sob…	282	Sobic.005G224400.v3.2;Sobic.005G049600.v3.2;Sobic.003G268900.v3.2;Sobic.004G154000.v3.2;Sobic.005G037000.v3.2;Sobic.006G122400.v3.2;Sobic.002G272700.v3.2;Sobic.004G305000.v3.2;Sobic.006G187900.v3.2;Sobic.006G157700.v3.2;Sobic.001G431100.v3.2;Sobic.009G119200.v3.2;Sobic.003G043600.v3.2;Sobic.004G064500.v3.2;Sobic.002G233500.v3.2;Sobic.001G371900.v3.2;Sobic.006G163401.v3.2;Sobic.009G217500.v3.2;Sob…
Molecular function	GO:0005198	structural molecule activity	11/2683	11	Sobic.002G397900.v3.2;Sobic.001G427000.v3.2;Sobic.005G207800.v3.2;Sobic.002G092400.v3.2;Sobic.003G246400.v3.2;Sobic.001G383000.v3.2;Sobic.002G292500.v3.2;Sobic.001G017000.v3.2;Sobic.004G335800.v3.2;Sobic.007G169533.v3.2;Sobic.002G244600.v3.2	5	Sobic.005G207800.v3.2;Sobic.002G092400.v3.2;Sobic.001G383000.v3.2;Sobic.002G292500.v3.2;Sobic.002G244600.v3.2	6	Sobic.002G397900.v3.2;Sobic.001G427000.v3.2;Sobic.003G246400.v3.2;Sobic.001G017000.v3.2;Sobic.004G335800.v3.2;Sobic.007G169533.v3.2
Molecular function	GO:0005215	transporter activity	178/2683	178	Sobic.003G443700.v3.2;Sobic.006G164300.v3.2;Sobic.004G299500.v3.2;Sobic.003G310200.v3.2;Sobic.010G146100.v3.2;Sobic.004G276200.v3.2;Sobic.002G215800.v3.2;Sobic.004G333900.v3.2;Sobic.008G094400.v3.2;Sobic.003G327500.v3.2;Sobic.003G160200.v3.2;Sobic.010G031300.v3.2;Sobic.004G079900.v3.2;Sobic.001G339600.v3.2;Sobic.007G119800.v3.2;Sobic.003G348100.v3.2;Sobic.006G021900.v3.2;Sobic.008G190200.v3.2;Sob…	146	Sobic.003G443700.v3.2;Sobic.006G164300.v3.2;Sobic.004G299500.v3.2;Sobic.003G310200.v3.2;Sobic.004G276200.v3.2;Sobic.002G215800.v3.2;Sobic.004G333900.v3.2;Sobic.008G094400.v3.2;Sobic.003G327500.v3.2;Sobic.003G160200.v3.2;Sobic.010G031300.v3.2;Sobic.004G079900.v3.2;Sobic.001G339600.v3.2;Sobic.007G119800.v3.2;Sobic.003G348100.v3.2;Sobic.006G021900.v3.2;Sobic.008G190200.v3.2;Sobic.001G454100.v3.2;Sob…	32	Sobic.010G146100.v3.2;Sobic.006G093400.v3.2;Sobic.008G105500.v3.2;Sobic.008G059000.v3.2;Sobic.002G245400.v3.2;Sobic.006G150100.v3.2;Sobic.010G207250.v3.2;Sobic.007G037600.v3.2;Sobic.001G038500.v3.2;Sobic.006G102400.v3.2;Sobic.004G129700.v3.2;Sobic.010G127800.v3.2;Sobic.004G190500.v3.2;Sobic.001G357800.v3.2;Sobic.008G173800.v3.2;Sobic.003G213000.v3.2;Sobic.001G083800.v3.2;Sobic.009G258150.v3.2;Sob…
Molecular function	GO:0005488	binding	1157/2683	1157	Sobic.001G082400.v3.2;Sobic.002G265800.v3.2;Sobic.003G152100.v3.2;Sobic.003G385500.v3.2;Sobic.004G164200.v3.2;Sobic.006G202500.v3.2;Sobic.002G003500.v3.2;Sobic.005G224400.v3.2;Sobic.010G115700.v3.2;Sobic.003G310200.v3.2;Sobic.008G010500.v3.2;Sobic.003G387000.v3.2;Sobic.010G146100.v3.2;Sobic.003G357800.v3.2;Sobic.003G386800.v3.2;Sobic.001G471100.v3.2;Sobic.005G011300.v3.2;Sobic.005G049600.v3.2;Sob…	792	Sobic.001G082400.v3.2;Sobic.002G265800.v3.2;Sobic.003G152100.v3.2;Sobic.003G385500.v3.2;Sobic.004G164200.v3.2;Sobic.006G202500.v3.2;Sobic.002G003500.v3.2;Sobic.010G115700.v3.2;Sobic.003G310200.v3.2;Sobic.008G010500.v3.2;Sobic.003G387000.v3.2;Sobic.003G357800.v3.2;Sobic.003G386800.v3.2;Sobic.001G471100.v3.2;Sobic.005G011300.v3.2;Sobic.003G228300.v3.2;Sobic.004G333900.v3.2;Sobic.002G421800.v3.2;Sob…	365	Sobic.005G224400.v3.2;Sobic.010G146100.v3.2;Sobic.005G049600.v3.2;Sobic.001G095700.v3.2;Sobic.003G268900.v3.2;Sobic.007G051800.v3.2;Sobic.007G156700.v3.2;Sobic.005G037000.v3.2;Sobic.004G219800.v3.2;Sobic.001G296300.v3.2;Sobic.010G156400.v3.2;Sobic.002G272700.v3.2;Sobic.004G305000.v3.2;Sobic.006G187900.v3.2;Sobic.001G267701.v3.2;Sobic.006G124000.v3.2;Sobic.010G241300.v3.2;Sobic.001G431100.v3.2;Sob…
Molecular function	GO:0016209	antioxidant activity	41/2683	41	Sobic.003G152100.v3.2;Sobic.002G003500.v3.2;Sobic.010G115700.v3.2;Sobic.008G010500.v3.2;Sobic.005G011300.v3.2;Sobic.005G011500.v3.2;Sobic.002G416700.v3.2;Sobic.006G277500.v3.2;Sobic.002G416600.v3.2;Sobic.010G161800.v3.2;Sobic.010G162000.v3.2;Sobic.001G371900.v3.2;Sobic.006G243600.v3.2;Sobic.001G517700.v3.2;Sobic.009G055100.v3.2;Sobic.004G341200.v3.2;Sobic.002G407900.v3.2;Sobic.008G010400.v3.2;Sob…	27	Sobic.003G152100.v3.2;Sobic.002G003500.v3.2;Sobic.010G115700.v3.2;Sobic.008G010500.v3.2;Sobic.005G011300.v3.2;Sobic.005G011500.v3.2;Sobic.002G416700.v3.2;Sobic.006G277500.v3.2;Sobic.002G416600.v3.2;Sobic.010G161800.v3.2;Sobic.010G162000.v3.2;Sobic.006G243600.v3.2;Sobic.001G517700.v3.2;Sobic.009G055100.v3.2;Sobic.004G341200.v3.2;Sobic.008G010400.v3.2;Sobic.001G379400.v3.2;Sobic.002G391800.v3.2;Sob…	14	Sobic.001G371900.v3.2;Sobic.002G407900.v3.2;Sobic.004G232700.v3.2;Sobic.007G166600.v3.2;Sobic.008G114700.v3.2;Sobic.003G050300.v3.2;Sobic.009G186500.v3.2;Sobic.002G357000.v3.2;Sobic.009G145700.v3.2;Sobic.010G245500.v3.2;Sobic.009G144900.v3.2;Sobic.004G359300.v3.2;Sobic.010G033000.v3.2;Sobic.001G303600.v3.2
Molecular function	GO:0031386	protein tag	3/2683	3	Sobic.004G221500.v3.2;Sobic.002G292500.v3.2;Sobic.002G244600.v3.2	3	Sobic.004G221500.v3.2;Sobic.002G292500.v3.2;Sobic.002G244600.v3.2	0	--
Molecular function	GO:0044183	protein folding chaperone	8/2683	8	Sobic.003G350700.v3.2;Sobic.009G163900.v3.2;Sobic.003G378700.v3.2;Sobic.001G118600.v3.2;Sobic.009G254800.v3.2;Sobic.002G264000.v3.2;Sobic.002G039600.v3.2;Sobic.009G030900.v3.2	5	Sobic.003G350700.v3.2;Sobic.009G163900.v3.2;Sobic.003G378700.v3.2;Sobic.001G118600.v3.2;Sobic.009G254800.v3.2	3	Sobic.002G264000.v3.2;Sobic.002G039600.v3.2;Sobic.009G030900.v3.2
Molecular function	GO:0045182	translation regulator activity	8/2683	8	Sobic.003G442601.v3.2;Sobic.010G266900.v3.2;Sobic.009G118600.v3.2;Sobic.003G145200.v3.2;Sobic.006G224200.v3.2;Sobic.007G173800.v3.2;Sobic.K032900.v3.2;Sobic.003G134100.v3.2	5	Sobic.003G442601.v3.2;Sobic.010G266900.v3.2;Sobic.009G118600.v3.2;Sobic.006G224200.v3.2;Sobic.003G134100.v3.2	3	Sobic.003G145200.v3.2;Sobic.007G173800.v3.2;Sobic.K032900.v3.2
Molecular function	GO:0045735	nutrient reservoir activity	2/2683	2	Sobic.001G396400.v3.2;Sobic.004G213100.v3.2	2	Sobic.001G396400.v3.2;Sobic.004G213100.v3.2	0	--
Molecular function	GO:0060089	molecular transducer activity	43/2683	43	Sobic.001G400900.v3.2;Sobic.006G163401.v3.2;Sobic.001G400700.v3.2;Sobic.001G401300.v3.2;Sobic.001G111500.v3.2;Sobic.001G400800.v3.2;Sobic.001G401200.v3.2;Sobic.008G186300.v3.2;Sobic.009G236200.v3.2;Sobic.001G450500.v3.2;Sobic.010G205000.v3.2;Sobic.008G001000.v3.2;Sobic.008G007200.v3.2;Sobic.001G401100.v3.2;Sobic.005G126200.v3.2;Sobic.001G401000.v3.2;Sobic.003G375800.v3.2;Sobic.002G333300.v3.2;Sob…	33	Sobic.001G400900.v3.2;Sobic.001G400700.v3.2;Sobic.001G401300.v3.2;Sobic.001G400800.v3.2;Sobic.001G401200.v3.2;Sobic.008G186300.v3.2;Sobic.009G236200.v3.2;Sobic.010G205000.v3.2;Sobic.008G007200.v3.2;Sobic.001G401100.v3.2;Sobic.005G126200.v3.2;Sobic.001G401000.v3.2;Sobic.002G333300.v3.2;Sobic.004G005300.v3.2;Sobic.007G206800.v3.2;Sobic.010G126900.v3.2;Sobic.001G073800.v3.2;Sobic.002G209100.v3.2;Sob…	10	Sobic.006G163401.v3.2;Sobic.001G111500.v3.2;Sobic.001G450500.v3.2;Sobic.008G001000.v3.2;Sobic.003G375800.v3.2;Sobic.001G111366.v3.2;Sobic.004G097800.v3.2;Sobic.006G193200.v3.2;Sobic.003G294000.v3.2;Sobic.001G310800.v3.2
Molecular function	GO:0060090	molecular adaptor activity	4/2683	4	Sobic.001G098900.v3.2;Sobic.008G115500.v3.2;Sobic.004G060832.v3.2;Sobic.001G516800.v3.2	1	Sobic.008G115500.v3.2	3	Sobic.001G098900.v3.2;Sobic.004G060832.v3.2;Sobic.001G516800.v3.2
Molecular function	GO:0098772	molecular function regulator	66/2683	66	Sobic.005G099000.v3.2;Sobic.002G055600.v3.2;Sobic.002G021132.v3.2;Sobic.005G215900.v3.2;Sobic.002G261700.v3.2;Sobic.001G400900.v3.2;Sobic.003G400400.v3.2;Sobic.003G088400.v3.2;Sobic.002G055700.v3.2;Sobic.005G177500.v3.2;Sobic.003G148300.v3.2;Sobic.001G400700.v3.2;Sobic.001G401300.v3.2;Sobic.010G261100.v3.2;Sobic.001G400800.v3.2;Sobic.001G401200.v3.2;Sobic.005G216000.v3.2;Sobic.001G032100.v3.2;Sob…	44	Sobic.005G099000.v3.2;Sobic.002G055600.v3.2;Sobic.002G021132.v3.2;Sobic.005G215900.v3.2;Sobic.002G261700.v3.2;Sobic.001G400900.v3.2;Sobic.003G088400.v3.2;Sobic.002G055700.v3.2;Sobic.005G177500.v3.2;Sobic.003G148300.v3.2;Sobic.001G400700.v3.2;Sobic.001G401300.v3.2;Sobic.010G261100.v3.2;Sobic.001G400800.v3.2;Sobic.001G401200.v3.2;Sobic.005G216000.v3.2;Sobic.005G177600.v3.2;Sobic.001G401100.v3.2;Sob…	22	Sobic.003G400400.v3.2;Sobic.001G032100.v3.2;Sobic.004G208400.v3.2;Sobic.001G450500.v3.2;Sobic.003G328500.v3.2;Sobic.002G313000.v3.2;Sobic.001G458900.v3.2;Sobic.002G113600.v3.2;Sobic.003G415500.v3.2;Sobic.006G086900.v3.2;Sobic.003G444100.v3.2;Sobic.003G303200.v3.2;Sobic.005G160700.v3.2;Sobic.005G215400.v3.2;Sobic.001G198800.v3.2;Sobic.004G097800.v3.2;Sobic.008G114900.v3.2;Sobic.002G227100.v3.2;Sob…
Molecular function	GO:0140104	molecular carrier activity	2/2683	2	Sobic.004G164200.v3.2;Sobic.002G111500.v3.2	2	Sobic.004G164200.v3.2;Sobic.002G111500.v3.2	0	--
Molecular function	GO:0140110	transcription regulator activity	199/2683	199	Sobic.002G421800.v3.2;Sobic.007G051800.v3.2;Sobic.007G156700.v3.2;Sobic.001G296300.v3.2;Sobic.001G290400.v3.2;Sobic.001G386600.v3.2;Sobic.002G255200.v3.2;Sobic.009G155050.v3.2;Sobic.002G225700.v3.2;Sobic.003G142300.v3.2;Sobic.001G473900.v3.2;Sobic.002G202700.v3.2;Sobic.007G224800.v3.2;Sobic.004G065900.v3.2;Sobic.001G330100.v3.2;Sobic.001G079500.v3.2;Sobic.008G060300.v3.2;Sobic.010G218500.v3.2;Sob…	118	Sobic.002G421800.v3.2;Sobic.001G290400.v3.2;Sobic.001G386600.v3.2;Sobic.002G255200.v3.2;Sobic.002G202700.v3.2;Sobic.007G224800.v3.2;Sobic.008G060300.v3.2;Sobic.009G034800.v3.2;Sobic.003G099000.v3.2;Sobic.006G058732.v3.2;Sobic.009G155200.v3.2;Sobic.009G247700.v3.2;Sobic.003G035100.v3.2;Sobic.008G126600.v3.2;Sobic.003G369100.v3.2;Sobic.001G163800.v3.2;Sobic.006G131900.v3.2;Sobic.008G021800.v3.2;Sob…	81	Sobic.007G051800.v3.2;Sobic.007G156700.v3.2;Sobic.001G296300.v3.2;Sobic.009G155050.v3.2;Sobic.002G225700.v3.2;Sobic.003G142300.v3.2;Sobic.001G473900.v3.2;Sobic.004G065900.v3.2;Sobic.001G330100.v3.2;Sobic.001G079500.v3.2;Sobic.010G218500.v3.2;Sobic.001G393000.v3.2;Sobic.004G208400.v3.2;Sobic.004G283300.v3.2;Sobic.010G164400.v3.2;Sobic.002G174300.v3.2;Sobic.010G016500.v3.2;Sobic.004G115600.v3.2;Sob…
Molecular function	GO:0140299	small molecule sensor activity	2/2683	2	Sobic.001G111500.v3.2;Sobic.001G111366.v3.2	0	--	2	Sobic.001G111500.v3.2;Sobic.001G111366.v3.2
