# Supplementary material for: Integration of transcriptome and metabolome analyses reveals sorghum roots responding to cadmium stress through regulation of the flavonoid biosynthesis pathway
Source: Front Plant Sci. 2023 Feb 23;14:1144265. doi: 10.3389/fpls.2023.1144265 (PMC9996021; doi:10.3389/fpls.2023.1144265)
Supplement: Supplementary Table 4 — KEGG enrichment of DEGs. [file Table_4.xlsx]

## Sheet: Sheet1
KEGG_pathway	ko_id	Cluster_frequency	Genome_frequency	P-value	Corrected_P-value	count	GeneID	KEGG Orthology	Up	Up_gene	Down	Down_gene	hyperlink
Biosynthesis of secondary metabolites	ko01110	297 out of 819 36.2637362637363%	2311 out of 8890 25.9955005624297%	0	0	297	Sobic.003G221800.v3.2;Sobic.003G355400.v3.2;Sobic.009G160800.v3.2;Sobic.009G183300.v3.2;Sobic.003G420800.v3.2;Sobic.004G004500.v3.2;Sobic.004G262100.v3.2;Sobic.002G385700.v3.2;Sobic.001G231700.v3.2;Sobic.001G231600.v3.2;Sobic.010G072100.v3.2;Sobic.006G014700.v3.2;Sobic.002G195400.v3.2;Sobic.006G268200.v3.2;Sobic.006G012800.v3.2;Sobic.009G118700.v3.2;Sobic.004G094000.v3.2;Sobic.003G421100.v3.2;Sob…	K00002+K00002+K00002+K00006+K00006+K00016+K00021+K00026+K00059+K00059+K00083+K00083+K00083+K00218+K00232+K00279+K00279+K00279+K00279+K00422+K00430+K00430+K00430+K00430+K00430+K00430+K00430+K00430+K00430+K00430+K00430+K00430+K00430+K00430+K00430+K00430+K00430+K00430+K00430+K00430+K00430+K00430+K00430+K00430+K00430+K00430+K00430+K00430+K00430+K00430+K00430+K00430+K00430+K00454+K00487+K00547+K00547+…	227	Sobic.003G221800.v3.2;Sobic.003G355400.v3.2;Sobic.009G183300.v3.2;Sobic.003G420800.v3.2;Sobic.004G004500.v3.2;Sobic.001G231700.v3.2;Sobic.001G231600.v3.2;Sobic.010G072100.v3.2;Sobic.006G014700.v3.2;Sobic.002G195400.v3.2;Sobic.006G012800.v3.2;Sobic.009G118700.v3.2;Sobic.004G094000.v3.2;Sobic.003G421100.v3.2;Sobic.004G093900.v3.2;Sobic.006G181300.v3.2;Sobic.002G416600.v3.2;Sobic.002G416900.v3.2;Sob…	70	Sobic.009G160800.v3.2;Sobic.004G262100.v3.2;Sobic.002G385700.v3.2;Sobic.006G268200.v3.2;Sobic.009G144900.v3.2;Sobic.004G359300.v3.2;Sobic.009G186500.v3.2;Sobic.008G114700.v3.2;Sobic.009G145700.v3.2;Sobic.002G357000.v3.2;Sobic.003G050300.v3.2;Sobic.010G245500.v3.2;Sobic.001G470000.v3.2;Sobic.003G213800.v3.2;Sobic.003G358000.v3.2;Sobic.006G114700.v3.2;Sobic.008G091400.v3.2;Sobic.003G281200.v3.2;Sob…	https:\\www.genome.jp\dbget-bin\www_bget?map01110
Glutathione metabolism	ko00480	37 out of 819 4.51770451770452%	157 out of 8890 1.76602924634421%	5.83591e-08	7.00309e-06	37	Sobic.004G341200.v3.2;Sobic.004G171400.v3.2;Sobic.001G317600.v3.2;Sobic.001G319600.v3.2;Sobic.001G318000.v3.2;Sobic.005G212700.v3.2;Sobic.001G318500.v3.2;Sobic.001G319100.v3.2;Sobic.001G319500.v3.2;Sobic.001G065900.v3.2;Sobic.007G022200.v3.2;Sobic.001G317200.v3.2;Sobic.002G361001.v3.2;Sobic.002G361100.v3.2;Sobic.003G264500.v3.2;Sobic.001G319700.v3.2;Sobic.001G319300.v3.2;Sobic.002G035700.v3.2;Sob…	K00383+K00799+K00799+K00799+K00799+K00799+K00799+K00799+K00799+K00799+K00799+K00799+K00799+K00799+K00799+K00799+K00799+K00799+K00799+K00799+K00799+K00799+K00799+K00799+K00799+K00799+K00799+K00799+K00799+K00799+K00799+K00799+K00799+K00799+K00799+K00799+K18592	36	Sobic.004G341200.v3.2;Sobic.004G171400.v3.2;Sobic.001G317600.v3.2;Sobic.001G319600.v3.2;Sobic.001G318000.v3.2;Sobic.005G212700.v3.2;Sobic.001G318500.v3.2;Sobic.001G319100.v3.2;Sobic.001G319500.v3.2;Sobic.001G065900.v3.2;Sobic.007G022200.v3.2;Sobic.001G317200.v3.2;Sobic.002G361001.v3.2;Sobic.002G361100.v3.2;Sobic.003G264500.v3.2;Sobic.001G319700.v3.2;Sobic.001G319300.v3.2;Sobic.002G035700.v3.2;Sob…	1	Sobic.001G514400.v3.2	https:\\www.genome.jp\dbget-bin\www_bget?map00480
Flavonoid biosynthesis	ko00941	33 out of 819 4.02930402930403%	145 out of 8890 1.6310461192351%	7.16626e-07	8.59951e-05	33	Sobic.003G337400.v3.2;Sobic.005G136300.v3.2;Sobic.005G137100.v3.2;Sobic.005G137000.v3.2;Sobic.001G035600.v3.2;Sobic.008G030100.v3.2;Sobic.010G059900.v3.2;Sobic.001G166300.v3.2;Sobic.008G144401.v3.2;Sobic.004G200900.v3.2;Sobic.001G192200.v3.2;Sobic.004G200800.v3.2;Sobic.005G149600.v3.2;Sobic.002G108400.v3.2;Sobic.006G226800.v3.2;Sobic.006G209000.v3.2;Sobic.006G209300.v3.2;Sobic.010G066601.v3.2;Sob…	K00487+K00660+K00660+K00660+K01859+K01859+K05278+K05278+K05280+K05280+K05280+K05280+K05280+K05280+K08695+K13065+K13065+K13065+K13065+K13082+K13082+K13083+K22440+K22440+K22440+K22440+K22440+K22440+K22440+K22440+K22440+K22440+K23180	31	Sobic.003G337400.v3.2;Sobic.005G136300.v3.2;Sobic.005G137100.v3.2;Sobic.005G137000.v3.2;Sobic.001G035600.v3.2;Sobic.008G030100.v3.2;Sobic.010G059900.v3.2;Sobic.001G166300.v3.2;Sobic.008G144401.v3.2;Sobic.004G200900.v3.2;Sobic.001G192200.v3.2;Sobic.004G200800.v3.2;Sobic.005G149600.v3.2;Sobic.002G108400.v3.2;Sobic.006G226800.v3.2;Sobic.006G209000.v3.2;Sobic.006G209300.v3.2;Sobic.010G066601.v3.2;Sob…	2	Sobic.007G152600.v3.2;Sobic.005G224400.v3.2	https:\\www.genome.jp\dbget-bin\www_bget?map00941
ABC transporters	ko02010	27 out of 819 3.2967032967033%	118 out of 8890 1.3273340832396%	6.54117e-06	0.00078494	27	Sobic.003G267300.v3.2;Sobic.007G119800.v3.2;Sobic.004G073600.v3.2;Sobic.007G120000.v3.2;Sobic.003G267700.v3.2;Sobic.003G281400.v3.2;Sobic.006G022200.v3.2;Sobic.006G054200.v3.2;Sobic.010G169000.v3.2;Sobic.006G021900.v3.2;Sobic.003G160200.v3.2;Sobic.003G216232.v3.2;Sobic.006G114100.v3.2;Sobic.004G087800.v3.2;Sobic.009G122300.v3.2;Sobic.010G165500.v3.2;Sobic.004G087700.v3.2;Sobic.003G216166.v3.2;Sob…	K05658+K05658+K05658+K05658+K05658+K05658+K05665+K05665+K05665+K05665+K05665+K05681+K05681+K05681+K05681+K05681+K05681+K05681+K05681+K05681+K05681+K05681+K05681+K05681+K05681+K05681+K05681	27	Sobic.003G267300.v3.2;Sobic.007G119800.v3.2;Sobic.004G073600.v3.2;Sobic.007G120000.v3.2;Sobic.003G267700.v3.2;Sobic.003G281400.v3.2;Sobic.006G022200.v3.2;Sobic.006G054200.v3.2;Sobic.010G169000.v3.2;Sobic.006G021900.v3.2;Sobic.003G160200.v3.2;Sobic.003G216232.v3.2;Sobic.006G114100.v3.2;Sobic.004G087800.v3.2;Sobic.009G122300.v3.2;Sobic.010G165500.v3.2;Sobic.004G087700.v3.2;Sobic.003G216166.v3.2;Sob…	0	--	https:\\www.genome.jp\dbget-bin\www_bget?map02010
Cutin, suberine and wax biosynthesis	ko00073	21 out of 819 2.56410256410256%	83 out of 8890 0.93363329583802%	1.35335e-05	0.00162402	21	Sobic.005G063300.v3.2;Sobic.002G134100.v3.2;Sobic.001G377900.v3.2;Sobic.007G169900.v3.2;Sobic.002G237500.v3.2;Sobic.006G177000.v3.2;Sobic.004G288500.v3.2;Sobic.005G122800.v3.2;Sobic.010G040700.v3.2;Sobic.003G360600.v3.2;Sobic.001G213300.v3.2;Sobic.001G510400.v3.2;Sobic.003G040300.v3.2;Sobic.004G064000.v3.2;Sobic.004G218100.v3.2;Sobic.004G342000.v3.2;Sobic.006G144500.v3.2;Sobic.004G247500.v3.2;Sob…	K13356+K13356+K13356+K13356+K13356+K15398+K15398+K15400+K15400+K15401+K15402+K15402+K15402+K15404+K15404+K15404+K15404+K17991+K17991+K20495+K20495	19	Sobic.005G063300.v3.2;Sobic.002G134100.v3.2;Sobic.007G169900.v3.2;Sobic.006G177000.v3.2;Sobic.004G288500.v3.2;Sobic.005G122800.v3.2;Sobic.010G040700.v3.2;Sobic.003G360600.v3.2;Sobic.001G213300.v3.2;Sobic.001G510400.v3.2;Sobic.003G040300.v3.2;Sobic.004G064000.v3.2;Sobic.004G218100.v3.2;Sobic.004G342000.v3.2;Sobic.006G144500.v3.2;Sobic.004G247500.v3.2;Sobic.001G452100.v3.2;Sobic.001G319900.v3.2;Sob…	2	Sobic.001G377900.v3.2;Sobic.002G237500.v3.2	https:\\www.genome.jp\dbget-bin\www_bget?map00073
Phenylpropanoid biosynthesis	ko00940	52 out of 819 6.34920634920635%	313 out of 8890 3.52080989876265%	1.7095e-05	0.0020514	52	Sobic.010G072100.v3.2;Sobic.006G014700.v3.2;Sobic.002G195400.v3.2;Sobic.002G416600.v3.2;Sobic.002G416900.v3.2;Sobic.009G033300.v3.2;Sobic.002G003500.v3.2;Sobic.009G144900.v3.2;Sobic.008G010400.v3.2;Sobic.005G011300.v3.2;Sobic.009G033500.v3.2;Sobic.006G243600.v3.2;Sobic.006G277500.v3.2;Sobic.008G010500.v3.2;Sobic.003G152100.v3.2;Sobic.004G359300.v3.2;Sobic.009G186500.v3.2;Sobic.005G011200.v3.2;Sob…	K00083+K00083+K00083+K00430+K00430+K00430+K00430+K00430+K00430+K00430+K00430+K00430+K00430+K00430+K00430+K00430+K00430+K00430+K00430+K00430+K00430+K00430+K00430+K00430+K00430+K00430+K00430+K00430+K00430+K00430+K00430+K00430+K00430+K00430+K00430+K00430+K00487+K01904+K09753+K09753+K09753+K09753+K09755+K09755+K10775+K12355+K13064+K13065+K13065+K13065+K13065+K18368	41	Sobic.010G072100.v3.2;Sobic.006G014700.v3.2;Sobic.002G195400.v3.2;Sobic.002G416600.v3.2;Sobic.002G416900.v3.2;Sobic.009G033300.v3.2;Sobic.002G003500.v3.2;Sobic.008G010400.v3.2;Sobic.005G011300.v3.2;Sobic.009G033500.v3.2;Sobic.006G243600.v3.2;Sobic.006G277500.v3.2;Sobic.008G010500.v3.2;Sobic.003G152100.v3.2;Sobic.005G011200.v3.2;Sobic.005G011500.v3.2;Sobic.002G416700.v3.2;Sobic.010G161600.v3.2;Sob…	11	Sobic.009G144900.v3.2;Sobic.004G359300.v3.2;Sobic.009G186500.v3.2;Sobic.008G114700.v3.2;Sobic.009G145700.v3.2;Sobic.002G357000.v3.2;Sobic.003G050300.v3.2;Sobic.010G245500.v3.2;Sobic.003G342100.v3.2;Sobic.002G249900.v3.2;Sobic.005G088400.v3.2	https:\\www.genome.jp\dbget-bin\www_bget?map00940
Metabolic pathways	ko01100	394 out of 819 48.1074481074481%	3698 out of 8890 41.5973003374578%	4.60767e-05	0.0055292	394	Sobic.003G221800.v3.2;Sobic.003G355400.v3.2;Sobic.009G160800.v3.2;Sobic.002G008701.v3.2;Sobic.004G004500.v3.2;Sobic.004G262100.v3.2;Sobic.002G385700.v3.2;Sobic.003G036200.v3.2;Sobic.009G069600.v3.2;Sobic.001G231700.v3.2;Sobic.001G231600.v3.2;Sobic.010G072100.v3.2;Sobic.006G014700.v3.2;Sobic.002G195400.v3.2;Sobic.001G320300.v3.2;Sobic.004G265000.v3.2;Sobic.006G268200.v3.2;Sobic.006G012800.v3.2;Sob…	K00002+K00002+K00002+K00012+K00016+K00021+K00026+K00029+K00029+K00059+K00059+K00083+K00083+K00083+K00108+K00122+K00218+K00232+K00306+K00306+K00383+K00413+K00422+K00423+K00423+K00430+K00430+K00430+K00430+K00430+K00430+K00430+K00430+K00430+K00430+K00430+K00430+K00430+K00430+K00430+K00430+K00430+K00430+K00430+K00430+K00430+K00430+K00430+K00430+K00430+K00430+K00430+K00430+K00430+K00430+K00430+K00430+…	299	Sobic.003G221800.v3.2;Sobic.003G355400.v3.2;Sobic.002G008701.v3.2;Sobic.004G004500.v3.2;Sobic.003G036200.v3.2;Sobic.009G069600.v3.2;Sobic.001G231700.v3.2;Sobic.001G231600.v3.2;Sobic.010G072100.v3.2;Sobic.006G014700.v3.2;Sobic.002G195400.v3.2;Sobic.001G320300.v3.2;Sobic.004G265000.v3.2;Sobic.006G012800.v3.2;Sobic.003G109300.v3.2;Sobic.004G341200.v3.2;Sobic.006G181300.v3.2;Sobic.010G171800.v3.2;Sob…	95	Sobic.009G160800.v3.2;Sobic.004G262100.v3.2;Sobic.002G385700.v3.2;Sobic.006G268200.v3.2;Sobic.002G253500.v3.2;Sobic.004G342100.v3.2;Sobic.002G314800.v3.2;Sobic.009G144900.v3.2;Sobic.004G359300.v3.2;Sobic.009G186500.v3.2;Sobic.008G114700.v3.2;Sobic.009G145700.v3.2;Sobic.002G357000.v3.2;Sobic.003G050300.v3.2;Sobic.010G245500.v3.2;Sobic.001G470000.v3.2;Sobic.003G213800.v3.2;Sobic.008G125700.v3.2;Sob…	https:\\www.genome.jp\dbget-bin\www_bget?map01100
Zeatin biosynthesis	ko00908	13 out of 819 1.58730158730159%	46 out of 8890 0.517435320584927%	0.000179279	0.0215134	13	Sobic.009G118700.v3.2;Sobic.004G094000.v3.2;Sobic.003G421100.v3.2;Sobic.004G093900.v3.2;Sobic.007G133600.v3.2;Sobic.006G174000.v3.2;Sobic.006G174300.v3.2;Sobic.006G174600.v3.2;Sobic.009G064300.v3.2;Sobic.005G192200.v3.2;Sobic.010G113200.v3.2;Sobic.007G223900.v3.2;Sobic.010G091100.v3.2	K00279+K00279+K00279+K00279+K10717+K13495+K13495+K13495+K13496+K13496+K13496+K13496+K13496	12	Sobic.009G118700.v3.2;Sobic.004G094000.v3.2;Sobic.003G421100.v3.2;Sobic.004G093900.v3.2;Sobic.006G174000.v3.2;Sobic.006G174300.v3.2;Sobic.006G174600.v3.2;Sobic.009G064300.v3.2;Sobic.005G192200.v3.2;Sobic.010G113200.v3.2;Sobic.007G223900.v3.2;Sobic.010G091100.v3.2	1	Sobic.007G133600.v3.2	https:\\www.genome.jp\dbget-bin\www_bget?map00908
alpha-Linolenic acid metabolism	ko00592	20 out of 819 2.44200244200244%	91 out of 8890 1.02362204724409%	0.000182222	0.0218666	20	Sobic.006G012800.v3.2;Sobic.004G078600.v3.2;Sobic.001G429900.v3.2;Sobic.001G077400.v3.2;Sobic.010G084400.v3.2;Sobic.010G084700.v3.2;Sobic.010G084600.v3.2;Sobic.003G104900.v3.2;Sobic.004G007500.v3.2;Sobic.008G170100.v3.2;Sobic.010G047800.v3.2;Sobic.001G365100.v3.2;Sobic.003G038000.v3.2;Sobic.003G239500.v3.2;Sobic.007G036900.v3.2;Sobic.010G160033.v3.2;Sobic.001G295700.v3.2;Sobic.009G014600.v3.2;Sob…	K00232+K00454+K01047+K01723+K05894+K05894+K05894+K08241+K10528+K16818+K16818+K16818+K16818+K16818+K16818+K16818+K16818+K16818+K18857+K22389	14	Sobic.006G012800.v3.2;Sobic.004G078600.v3.2;Sobic.001G429900.v3.2;Sobic.010G084400.v3.2;Sobic.010G084700.v3.2;Sobic.010G084600.v3.2;Sobic.003G104900.v3.2;Sobic.004G007500.v3.2;Sobic.010G047800.v3.2;Sobic.003G239500.v3.2;Sobic.007G036900.v3.2;Sobic.009G014600.v3.2;Sobic.005G103500.v3.2;Sobic.001G288200.v3.2	6	Sobic.001G077400.v3.2;Sobic.008G170100.v3.2;Sobic.001G365100.v3.2;Sobic.003G038000.v3.2;Sobic.010G160033.v3.2;Sobic.001G295700.v3.2	https:\\www.genome.jp\dbget-bin\www_bget?map00592
Brassinosteroid biosynthesis	ko00905	15 out of 819 1.83150183150183%	61 out of 8890 0.686164229471316%	0.000318849	0.0382619	15	Sobic.001G172400.v3.2;Sobic.006G114600.v3.2;Sobic.003G228700.v3.2;Sobic.001G385132.v3.2;Sobic.003G228300.v3.2;Sobic.003G228100.v3.2;Sobic.003G109832.v3.2;Sobic.003G228600.v3.2;Sobic.003G228200.v3.2;Sobic.003G228400.v3.2;Sobic.003G229100.v3.2;Sobic.003G228500.v3.2;Sobic.002G216400.v3.2;Sobic.002G216500.v3.2;Sobic.007G148900.v3.2	K09590+K12639+K15639+K15639+K15639+K15639+K15639+K15639+K15639+K15639+K15639+K15639+K20623+K20623+K20623	13	Sobic.001G172400.v3.2;Sobic.003G228700.v3.2;Sobic.001G385132.v3.2;Sobic.003G228300.v3.2;Sobic.003G228100.v3.2;Sobic.003G109832.v3.2;Sobic.003G228600.v3.2;Sobic.003G228200.v3.2;Sobic.003G228400.v3.2;Sobic.003G229100.v3.2;Sobic.003G228500.v3.2;Sobic.002G216400.v3.2;Sobic.002G216500.v3.2	2	Sobic.006G114600.v3.2;Sobic.007G148900.v3.2	https:\\www.genome.jp\dbget-bin\www_bget?map00905
Plant-pathogen interaction	ko04626	131 out of 819 15.995115995116%	1113 out of 8890 12.5196850393701%	0.00129514	0.155416	131	Sobic.002G302300.v3.2;Sobic.005G175800.v3.2;Sobic.010G241300.v3.2;Sobic.001G083800.v3.2;Sobic.003G400700.v3.2;Sobic.002G075400.v3.2;Sobic.005G127800.v3.2;Sobic.005G187800.v3.2;Sobic.005G205100.v3.2;Sobic.004G288200.v3.2;Sobic.003G068100.v3.2;Sobic.010G176700.v3.2;Sobic.003G138400.v3.2;Sobic.009G234100.v3.2;Sobic.003G200700.v3.2;Sobic.002G008600.v3.2;Sobic.009G234900.v3.2;Sobic.003G248400.v3.2;Sob…	K01373+K02183+K02183+K05391+K13412+K13420+K13420+K13420+K13420+K13420+K13420+K13420+K13424+K13424+K13424+K13424+K13424+K13424+K13424+K13424+K13424+K13425+K13425+K13425+K13429+K13430+K13430+K13430+K13430+K13430+K13430+K13430+K13430+K13430+K13430+K13430+K13430+K13430+K13430+K13430+K13430+K13430+K13430+K13430+K13430+K13430+K13430+K13430+K13430+K13430+K13430+K13430+K13430+K13430+K13430+K13430+K13430+…	102	Sobic.002G302300.v3.2;Sobic.005G175800.v3.2;Sobic.003G400700.v3.2;Sobic.002G075400.v3.2;Sobic.005G127800.v3.2;Sobic.005G205100.v3.2;Sobic.004G288200.v3.2;Sobic.003G068100.v3.2;Sobic.010G176700.v3.2;Sobic.003G138400.v3.2;Sobic.009G234100.v3.2;Sobic.003G200700.v3.2;Sobic.002G008600.v3.2;Sobic.009G234900.v3.2;Sobic.003G248400.v3.2;Sobic.009G034800.v3.2;Sobic.008G028600.v3.2;Sobic.009G247700.v3.2;Sob…	29	Sobic.010G241300.v3.2;Sobic.001G083800.v3.2;Sobic.005G187800.v3.2;Sobic.004G065900.v3.2;Sobic.010G209100.v3.2;Sobic.002G128400.v3.2;Sobic.009G204800.v3.2;Sobic.007G094100.v3.2;Sobic.002G328400.v3.2;Sobic.003G314200.v3.2;Sobic.009G151100.v3.2;Sobic.001G444900.v3.2;Sobic.003G096950.v3.2;Sobic.006G163401.v3.2;Sobic.005G069166.v3.2;Sobic.001G303600.v3.2;Sobic.009G120800.v3.2;Sobic.004G323200.v3.2;Sob…	https:\\www.genome.jp\dbget-bin\www_bget?map04626
Fatty acid elongation	ko00062	11 out of 819 1.34310134310134%	52 out of 8890 0.584926884139483%	0.00680396	0.816475	11	Sobic.001G296400.v3.2;Sobic.006G125800.v3.2;Sobic.009G241000.v3.2;Sobic.004G086800.v3.2;Sobic.010G107200.v3.2;Sobic.004G341300.v3.2;Sobic.001G453200.v3.2;Sobic.001G264500.v3.2;Sobic.005G168700.v3.2;Sobic.001G438100.v3.2;Sobic.001G495500.v3.2	K01074+K10251+K15397+K15397+K15397+K15397+K15397+K15397+K15397+K15397+K15397	9	Sobic.006G125800.v3.2;Sobic.009G241000.v3.2;Sobic.010G107200.v3.2;Sobic.004G341300.v3.2;Sobic.001G453200.v3.2;Sobic.001G264500.v3.2;Sobic.005G168700.v3.2;Sobic.001G438100.v3.2;Sobic.001G495500.v3.2	2	Sobic.001G296400.v3.2;Sobic.004G086800.v3.2	https:\\www.genome.jp\dbget-bin\www_bget?map00062
Peroxisome	ko04146	21 out of 819 2.56410256410256%	133 out of 8890 1.49606299212598%	0.00983206	1	21	Sobic.006G012800.v3.2;Sobic.003G109300.v3.2;Sobic.002G253500.v3.2;Sobic.010G045400.v3.2;Sobic.001G517700.v3.2;Sobic.010G033000.v3.2;Sobic.001G371900.v3.2;Sobic.002G407900.v3.2;Sobic.007G166600.v3.2;Sobic.001G025101.v3.2;Sobic.002G366300.v3.2;Sobic.001G025300.v3.2;Sobic.008G189200.v3.2;Sobic.001G205350.v3.2;Sobic.002G036000.v3.2;Sobic.001G065600.v3.2;Sobic.005G063300.v3.2;Sobic.002G134100.v3.2;Sob…	K00232+K00306+K00306+K01897+K03781+K04564+K04565+K04565+K04565+K08726+K08726+K08726+K08726+K08726+K11517+K11517+K13356+K13356+K13356+K13356+K13356	12	Sobic.006G012800.v3.2;Sobic.003G109300.v3.2;Sobic.010G045400.v3.2;Sobic.001G517700.v3.2;Sobic.001G025101.v3.2;Sobic.001G025300.v3.2;Sobic.008G189200.v3.2;Sobic.002G036000.v3.2;Sobic.001G065600.v3.2;Sobic.005G063300.v3.2;Sobic.002G134100.v3.2;Sobic.007G169900.v3.2	9	Sobic.002G253500.v3.2;Sobic.010G033000.v3.2;Sobic.001G371900.v3.2;Sobic.002G407900.v3.2;Sobic.007G166600.v3.2;Sobic.002G366300.v3.2;Sobic.001G205350.v3.2;Sobic.001G377900.v3.2;Sobic.002G237500.v3.2	https:\\www.genome.jp\dbget-bin\www_bget?map04146
MAPK signaling pathway - plant	ko04016	58 out of 819 7.08180708180708%	474 out of 8890 5.3318335208099%	0.0143587	1	58	Sobic.008G091400.v3.2;Sobic.005G175800.v3.2;Sobic.010G241300.v3.2;Sobic.001G517700.v3.2;Sobic.002G075400.v3.2;Sobic.005G127800.v3.2;Sobic.005G187800.v3.2;Sobic.005G205100.v3.2;Sobic.004G288200.v3.2;Sobic.003G068100.v3.2;Sobic.010G176700.v3.2;Sobic.001G513700.v3.2;Sobic.004G140000.v3.2;Sobic.003G412200.v3.2;Sobic.007G051800.v3.2;Sobic.004G094600.v3.2;Sobic.003G138400.v3.2;Sobic.009G234100.v3.2;Sob…	K00940+K02183+K02183+K03781+K13420+K13420+K13420+K13420+K13420+K13420+K13420+K13422+K13422+K13422+K13422+K13422+K13424+K13424+K13424+K13424+K13424+K13424+K13424+K13424+K13424+K13425+K13425+K13425+K13447+K13449+K13449+K14496+K14497+K14516+K14516+K17686+K20547+K20547+K20557+K20604+K20606+K20714+K20716+K20716+K20716+K20716+K20716+K20718+K20718+K20718+K20718+K20718+K20718+K20718+K20718+K20725+K20725+…	35	Sobic.005G175800.v3.2;Sobic.001G517700.v3.2;Sobic.002G075400.v3.2;Sobic.005G127800.v3.2;Sobic.005G205100.v3.2;Sobic.004G288200.v3.2;Sobic.003G068100.v3.2;Sobic.010G176700.v3.2;Sobic.004G140000.v3.2;Sobic.003G412200.v3.2;Sobic.004G094600.v3.2;Sobic.003G138400.v3.2;Sobic.009G234100.v3.2;Sobic.003G200700.v3.2;Sobic.002G008600.v3.2;Sobic.009G234900.v3.2;Sobic.003G248400.v3.2;Sobic.009G034800.v3.2;Sob…	23	Sobic.008G091400.v3.2;Sobic.010G241300.v3.2;Sobic.005G187800.v3.2;Sobic.001G513700.v3.2;Sobic.007G051800.v3.2;Sobic.004G065900.v3.2;Sobic.010G209100.v3.2;Sobic.002G128400.v3.2;Sobic.001G303600.v3.2;Sobic.004G323200.v3.2;Sobic.004G323100.v3.2;Sobic.004G097800.v3.2;Sobic.002G139400.v3.2;Sobic.001G450500.v3.2;Sobic.007G130000.v3.2;Sobic.003G268900.v3.2;Sobic.003G268700.v3.2;Sobic.003G268800.v3.2;Sob…	https:\\www.genome.jp\dbget-bin\www_bget?map04016
Amino sugar and nucleotide sugar metabolism	ko00520	25 out of 819 3.05250305250305%	176 out of 8890 1.97975253093363%	0.0188748	1	25	Sobic.002G008701.v3.2;Sobic.008G125700.v3.2;Sobic.003G358000.v3.2;Sobic.001G100000.v3.2;Sobic.005G099000.v3.2;Sobic.006G132300.v3.2;Sobic.006G132500.v3.2;Sobic.005G177600.v3.2;Sobic.006G132400.v3.2;Sobic.005G177500.v3.2;Sobic.002G055600.v3.2;Sobic.006G132100.v3.2;Sobic.002G055700.v3.2;Sobic.003G244600.v3.2;Sobic.006G132700.v3.2;Sobic.003G222500.v3.2;Sobic.002G256100.v3.2;Sobic.003G384200.v3.2;Sob…	K00012+K00770+K00847+K00975+K01183+K01183+K01183+K01183+K01183+K01183+K01183+K01183+K01183+K01183+K01183+K01835+K08679+K12373+K12373+K12448+K13648+K15920+K15920+K20547+K20547	21	Sobic.002G008701.v3.2;Sobic.001G100000.v3.2;Sobic.005G099000.v3.2;Sobic.006G132300.v3.2;Sobic.006G132500.v3.2;Sobic.005G177600.v3.2;Sobic.006G132400.v3.2;Sobic.005G177500.v3.2;Sobic.002G055600.v3.2;Sobic.006G132100.v3.2;Sobic.002G055700.v3.2;Sobic.003G244600.v3.2;Sobic.006G132700.v3.2;Sobic.002G256100.v3.2;Sobic.003G384200.v3.2;Sobic.002G350700.v3.2;Sobic.006G217300.v3.2;Sobic.004G237800.v3.2;Sob…	4	Sobic.008G125700.v3.2;Sobic.003G358000.v3.2;Sobic.003G222500.v3.2;Sobic.006G157700.v3.2	https:\\www.genome.jp\dbget-bin\www_bget?map00520
Glycerophospholipid metabolism	ko00564	25 out of 819 3.05250305250305%	179 out of 8890 2.01349831271091%	0.0228422	1	25	Sobic.009G183300.v3.2;Sobic.003G420800.v3.2;Sobic.001G429900.v3.2;Sobic.001G349800.v3.2;Sobic.008G183400.v3.2;Sobic.009G251400.v3.2;Sobic.003G218500.v3.2;Sobic.002G012700.v3.2;Sobic.009G162000.v3.2;Sobic.001G250200.v3.2;Sobic.003G360700.v3.2;Sobic.007G030501.v3.2;Sobic.008G170100.v3.2;Sobic.010G047800.v3.2;Sobic.001G365100.v3.2;Sobic.003G038000.v3.2;Sobic.003G239500.v3.2;Sobic.007G036900.v3.2;Sob…	K00006+K00006+K01047+K01115+K01115+K06130+K06130+K08730+K13508+K13508+K13508+K13508+K16818+K16818+K16818+K16818+K16818+K16818+K16818+K16818+K16818+K18693+K18693+K18693+K22389	20	Sobic.009G183300.v3.2;Sobic.003G420800.v3.2;Sobic.001G429900.v3.2;Sobic.001G349800.v3.2;Sobic.008G183400.v3.2;Sobic.009G251400.v3.2;Sobic.003G218500.v3.2;Sobic.002G012700.v3.2;Sobic.009G162000.v3.2;Sobic.001G250200.v3.2;Sobic.003G360700.v3.2;Sobic.007G030501.v3.2;Sobic.010G047800.v3.2;Sobic.003G239500.v3.2;Sobic.007G036900.v3.2;Sobic.009G014600.v3.2;Sobic.003G249000.v3.2;Sobic.010G193300.v3.2;Sob…	5	Sobic.008G170100.v3.2;Sobic.001G365100.v3.2;Sobic.003G038000.v3.2;Sobic.010G160033.v3.2;Sobic.001G295700.v3.2	https:\\www.genome.jp\dbget-bin\www_bget?map00564
Flavone and flavonol biosynthesis	ko00944	9 out of 819 1.0989010989011%	48 out of 8890 0.539932508436445%	0.0291056	1	9	Sobic.008G144401.v3.2;Sobic.004G200900.v3.2;Sobic.001G192200.v3.2;Sobic.004G200800.v3.2;Sobic.005G149600.v3.2;Sobic.002G108400.v3.2;Sobic.007G152600.v3.2;Sobic.003G047500.v3.2;Sobic.003G366700.v3.2	K05280+K05280+K05280+K05280+K05280+K05280+K13083+K22771+K22772	8	Sobic.008G144401.v3.2;Sobic.004G200900.v3.2;Sobic.001G192200.v3.2;Sobic.004G200800.v3.2;Sobic.005G149600.v3.2;Sobic.002G108400.v3.2;Sobic.003G047500.v3.2;Sobic.003G366700.v3.2	1	Sobic.007G152600.v3.2	https:\\www.genome.jp\dbget-bin\www_bget?map00944
Arachidonic acid metabolism	ko00590	7 out of 819 0.854700854700855%	36 out of 8890 0.404949381327334%	0.0431491	1	7	Sobic.001G429900.v3.2;Sobic.001G025101.v3.2;Sobic.002G366300.v3.2;Sobic.001G025300.v3.2;Sobic.008G189200.v3.2;Sobic.001G205350.v3.2;Sobic.006G104300.v3.2	K01047+K08726+K08726+K08726+K08726+K08726+K18592	5	Sobic.001G429900.v3.2;Sobic.001G025101.v3.2;Sobic.001G025300.v3.2;Sobic.008G189200.v3.2;Sobic.006G104300.v3.2	2	Sobic.002G366300.v3.2;Sobic.001G205350.v3.2	https:\\www.genome.jp\dbget-bin\www_bget?map00590
Linoleic acid metabolism	ko00591	4 out of 819 0.488400488400488%	18 out of 8890 0.202474690663667%	0.0772253	1	4	Sobic.004G078600.v3.2;Sobic.001G429900.v3.2;Sobic.003G385500.v3.2;Sobic.006G248300.v3.2	K00454+K01047+K15718+K15718	4	Sobic.004G078600.v3.2;Sobic.001G429900.v3.2;Sobic.003G385500.v3.2;Sobic.006G248300.v3.2	0	--	https:\\www.genome.jp\dbget-bin\www_bget?map00591
Monoterpenoid biosynthesis	ko00902	5 out of 819 0.610500610500611%	26 out of 8890 0.292463442069741%	0.0850982	1	5	Sobic.006G158600.v3.2;Sobic.002G422600.v3.2;Sobic.001G043000.v3.2;Sobic.004G304200.v3.2;Sobic.004G304100.v3.2	K15095+K15095+K15095+K15095+K15095	3	Sobic.006G158600.v3.2;Sobic.004G304200.v3.2;Sobic.004G304100.v3.2	2	Sobic.002G422600.v3.2;Sobic.001G043000.v3.2	https:\\www.genome.jp\dbget-bin\www_bget?map00902
Cysteine and methionine metabolism	ko00270	16 out of 819 1.95360195360195%	122 out of 8890 1.37232845894263%	0.0938891	1	16	Sobic.004G004500.v3.2;Sobic.002G385700.v3.2;Sobic.001G453100.v3.2;Sobic.008G161700.v3.2;Sobic.001G470000.v3.2;Sobic.005G152100.v3.2;Sobic.001G447500.v3.2;Sobic.004G095700.v3.2;Sobic.001G256700.v3.2;Sobic.001G193600.v3.2;Sobic.005G067500.v3.2;Sobic.005G067300.v3.2;Sobic.004G313100.v3.2;Sobic.001G395900.v3.2;Sobic.005G100800.v3.2;Sobic.006G187900.v3.2	K00016+K00026+K00547+K00547+K00640+K00815+K00826+K01738+K01739+K01761+K05933+K05933+K05933+K05953+K08963+K20772	12	Sobic.004G004500.v3.2;Sobic.001G453100.v3.2;Sobic.008G161700.v3.2;Sobic.005G152100.v3.2;Sobic.001G447500.v3.2;Sobic.004G095700.v3.2;Sobic.001G193600.v3.2;Sobic.005G067500.v3.2;Sobic.005G067300.v3.2;Sobic.004G313100.v3.2;Sobic.001G395900.v3.2;Sobic.005G100800.v3.2	4	Sobic.002G385700.v3.2;Sobic.001G470000.v3.2;Sobic.001G256700.v3.2;Sobic.006G187900.v3.2	https:\\www.genome.jp\dbget-bin\www_bget?map00270
Photosynthesis	ko00195	12 out of 819 1.46520146520147%	90 out of 8890 1.01237345331834%	0.122373	1	12	Sobic.001G134700.v3.2;Sobic.001G070500.v3.2;Sobic.001G398000.v3.2;Sobic.002G030200.v3.2;Sobic.008G131700.v3.2;Sobic.003G313000.v3.2;Sobic.009G191300.v3.2;Sobic.007G071500.v3.2;Sobic.002G032700.v3.2;Sobic.006G151001.v3.2;Sobic.001G382100.v3.2;Sobic.003G419900.v3.2	K02639+K02694+K02705+K02717+K02717+K02721+K02721+K03541+K03541+K08901+K08902+K08903	3	Sobic.001G398000.v3.2;Sobic.007G071500.v3.2;Sobic.006G151001.v3.2	9	Sobic.001G134700.v3.2;Sobic.001G070500.v3.2;Sobic.002G030200.v3.2;Sobic.008G131700.v3.2;Sobic.003G313000.v3.2;Sobic.009G191300.v3.2;Sobic.002G032700.v3.2;Sobic.001G382100.v3.2;Sobic.003G419900.v3.2	https:\\www.genome.jp\dbget-bin\www_bget?map00195
Galactose metabolism	ko00052	12 out of 819 1.46520146520147%	90 out of 8890 1.01237345331834%	0.122373	1	12	Sobic.006G114700.v3.2;Sobic.009G071800.v3.2;Sobic.006G160700.v3.2;Sobic.003G222500.v3.2;Sobic.005G210100.v3.2;Sobic.006G122400.v3.2;Sobic.001G044800.v3.2;Sobic.010G057400.v3.2;Sobic.003G052300.v3.2;Sobic.003G179700.v3.2;Sobic.002G423600.v3.2;Sobic.001G391300.v3.2	K00850+K00850+K01193+K01835+K06611+K06617+K06617+K06617+K06617+K12309+K18819+K18819	8	Sobic.009G071800.v3.2;Sobic.006G160700.v3.2;Sobic.005G210100.v3.2;Sobic.001G044800.v3.2;Sobic.003G052300.v3.2;Sobic.003G179700.v3.2;Sobic.002G423600.v3.2;Sobic.001G391300.v3.2	4	Sobic.006G114700.v3.2;Sobic.003G222500.v3.2;Sobic.006G122400.v3.2;Sobic.010G057400.v3.2	https:\\www.genome.jp\dbget-bin\www_bget?map00052
Cyanoamino acid metabolism	ko00460	22 out of 819 2.68620268620269%	187 out of 8890 2.10348706411699%	0.138341	1	22	Sobic.009G114000.v3.2;Sobic.002G261600.v3.2;Sobic.001G491500.v3.2;Sobic.006G146200.v3.2;Sobic.007G003600.v3.2;Sobic.003G010300.v3.2;Sobic.007G003500.v3.2;Sobic.007G034900.v3.2;Sobic.007G003400.v3.2;Sobic.005G127000.v3.2;Sobic.002G110200.v3.2;Sobic.001G012000.v3.2;Sobic.006G153100.v3.2;Sobic.001G084200.v3.2;Sobic.002G305600.v3.2;Sobic.001G236400.v3.2;Sobic.004G191000.v3.2;Sobic.004G191100.v3.2;Sob…	K01188+K01188+K01455+K05350+K13029+K13029+K13029+K13029+K13029+K13029+K13029+K13029+K13030+K13030+K13030+K13030+K13030+K13030+K13030+K13030+K13030+K18592	17	Sobic.009G114000.v3.2;Sobic.002G261600.v3.2;Sobic.006G146200.v3.2;Sobic.007G003600.v3.2;Sobic.003G010300.v3.2;Sobic.007G003500.v3.2;Sobic.002G110200.v3.2;Sobic.001G012000.v3.2;Sobic.006G153100.v3.2;Sobic.001G084200.v3.2;Sobic.002G305600.v3.2;Sobic.001G236400.v3.2;Sobic.004G191000.v3.2;Sobic.004G191100.v3.2;Sobic.007G135000.v3.2;Sobic.004G229800.v3.2;Sobic.006G104300.v3.2	5	Sobic.001G491500.v3.2;Sobic.007G034900.v3.2;Sobic.007G003400.v3.2;Sobic.005G127000.v3.2;Sobic.006G101200.v3.2	https:\\www.genome.jp\dbget-bin\www_bget?map00460
Nitrogen metabolism	ko00910	10 out of 819 1.22100122100122%	77 out of 8890 0.866141732283465%	0.168397	1	10	Sobic.001G491500.v3.2;Sobic.003G234500.v3.2;Sobic.007G155000.v3.2;Sobic.007G154800.v3.2;Sobic.007G155100.v3.2;Sobic.004G009400.v3.2;Sobic.003G188200.v3.2;Sobic.003G270800.v3.2;Sobic.004G009500.v3.2;Sobic.004G312500.v3.2	K01455+K01673+K01674+K01674+K01674+K02575+K02575+K02575+K02575+K10534	9	Sobic.003G234500.v3.2;Sobic.007G155000.v3.2;Sobic.007G154800.v3.2;Sobic.007G155100.v3.2;Sobic.004G009400.v3.2;Sobic.003G188200.v3.2;Sobic.003G270800.v3.2;Sobic.004G009500.v3.2;Sobic.004G312500.v3.2	1	Sobic.001G491500.v3.2	https:\\www.genome.jp\dbget-bin\www_bget?map00910
Photosynthesis - antenna proteins	ko00196	4 out of 819 0.488400488400488%	24 out of 8890 0.269966254218223%	0.17469	1	4	Sobic.010G189300.v3.2;Sobic.007G136900.v3.2;Sobic.009G234600.v3.2;Sobic.001G177000.v3.2	K08909+K08910+K08912+K08913	4	Sobic.010G189300.v3.2;Sobic.007G136900.v3.2;Sobic.009G234600.v3.2;Sobic.001G177000.v3.2	0	--	https:\\www.genome.jp\dbget-bin\www_bget?map00196
Starch and sucrose metabolism	ko00500	36 out of 819 4.3956043956044%	333 out of 8890 3.74578177727784%	0.174853	1	36	Sobic.003G213800.v3.2;Sobic.003G358000.v3.2;Sobic.001G100000.v3.2;Sobic.002G381400.v3.2;Sobic.001G303900.v3.2;Sobic.002G303950.v3.2;Sobic.010G089600.v3.2;Sobic.001G353300.v3.2;Sobic.002G190500.v3.2;Sobic.004G350900.v3.2;Sobic.001G431600.v3.2;Sobic.001G310800.v3.2;Sobic.010G126900.v3.2;Sobic.002G175550.v3.2;Sobic.008G007200.v3.2;Sobic.007G206800.v3.2;Sobic.010G170150.v3.2;Sobic.002G350800.v3.2;Sob…	K00700+K00847+K00975+K01087+K01087+K01087+K01087+K01087+K01176+K01176+K01176+K01176+K01176+K01176+K01176+K01176+K01176+K01176+K01176+K01176+K01176+K01176+K01177+K01179+K01179+K01188+K01188+K01193+K01214+K01835+K05350+K16055+K16055+K19891+K19892+K19892	26	Sobic.001G100000.v3.2;Sobic.002G381400.v3.2;Sobic.001G303900.v3.2;Sobic.002G303950.v3.2;Sobic.001G353300.v3.2;Sobic.002G190500.v3.2;Sobic.004G350900.v3.2;Sobic.001G431600.v3.2;Sobic.010G126900.v3.2;Sobic.002G175550.v3.2;Sobic.008G007200.v3.2;Sobic.007G206800.v3.2;Sobic.010G170150.v3.2;Sobic.002G350800.v3.2;Sobic.005G075400.v3.2;Sobic.009G236200.v3.2;Sobic.001G073800.v3.2;Sobic.009G236300.v3.2;Sob…	10	Sobic.003G213800.v3.2;Sobic.003G358000.v3.2;Sobic.010G089600.v3.2;Sobic.001G310800.v3.2;Sobic.001G293800.v3.2;Sobic.010G106100.v3.2;Sobic.006G015800.v3.2;Sobic.003G222500.v3.2;Sobic.007G126100.v3.2;Sobic.006G119000.v3.2	https:\\www.genome.jp\dbget-bin\www_bget?map00500
Anthocyanin biosynthesis	ko00942	1 out of 819 0.122100122100122%	2 out of 8890 0.0224971878515186%	0.175774	1	1	Sobic.010G070200.v3.2	K12930	0	--	1	Sobic.010G070200.v3.2	https:\\www.genome.jp\dbget-bin\www_bget?map00942
Glycosaminoglycan degradation	ko00531	5 out of 819 0.610500610500611%	33 out of 8890 0.371203599550056%	0.182965	1	5	Sobic.003G414400.v3.2;Sobic.005G142700.v3.2;Sobic.003G179700.v3.2;Sobic.003G384200.v3.2;Sobic.002G350700.v3.2	K10532+K10532+K12309+K12373+K12373	4	Sobic.005G142700.v3.2;Sobic.003G179700.v3.2;Sobic.003G384200.v3.2;Sobic.002G350700.v3.2	1	Sobic.003G414400.v3.2	https:\\www.genome.jp\dbget-bin\www_bget?map00531
Glycosphingolipid biosynthesis - ganglio series	ko00604	3 out of 819 0.366300366300366%	18 out of 8890 0.202474690663667%	0.227005	1	3	Sobic.003G179700.v3.2;Sobic.003G384200.v3.2;Sobic.002G350700.v3.2	K12309+K12373+K12373	3	Sobic.003G179700.v3.2;Sobic.003G384200.v3.2;Sobic.002G350700.v3.2	0	--	https:\\www.genome.jp\dbget-bin\www_bget?map00604
Glycerolipid metabolism	ko00561	13 out of 819 1.58730158730159%	114 out of 8890 1.28233970753656%	0.249466	1	13	Sobic.003G221800.v3.2;Sobic.003G355400.v3.2;Sobic.009G160800.v3.2;Sobic.008G000100.v3.2;Sobic.003G149400.v3.2;Sobic.003G348700.v3.2;Sobic.009G162000.v3.2;Sobic.001G250200.v3.2;Sobic.003G360700.v3.2;Sobic.007G030501.v3.2;Sobic.003G249000.v3.2;Sobic.010G193300.v3.2;Sobic.003G265100.v3.2	K00002+K00002+K00002+K01054+K01054+K01054+K13508+K13508+K13508+K13508+K18693+K18693+K18693	12	Sobic.003G221800.v3.2;Sobic.003G355400.v3.2;Sobic.008G000100.v3.2;Sobic.003G149400.v3.2;Sobic.003G348700.v3.2;Sobic.009G162000.v3.2;Sobic.001G250200.v3.2;Sobic.003G360700.v3.2;Sobic.007G030501.v3.2;Sobic.003G249000.v3.2;Sobic.010G193300.v3.2;Sobic.003G265100.v3.2	1	Sobic.009G160800.v3.2	https:\\www.genome.jp\dbget-bin\www_bget?map00561
Pentose and glucuronate interconversions	ko00040	14 out of 819 1.70940170940171%	127 out of 8890 1.42857142857143%	0.279489	1	14	Sobic.003G221800.v3.2;Sobic.003G355400.v3.2;Sobic.009G160800.v3.2;Sobic.002G008701.v3.2;Sobic.002G138500.v3.2;Sobic.007G146200.v3.2;Sobic.006G086900.v3.2;Sobic.002G138400.v3.2;Sobic.010G261100.v3.2;Sobic.003G148300.v3.2;Sobic.006G236300.v3.2;Sobic.003G141800.v3.2;Sobic.010G005000.v3.2;Sobic.004G080000.v3.2	K00002+K00002+K00002+K00012+K01051+K01051+K01051+K01051+K01051+K01051+K01051+K01184+K01184+K01213	12	Sobic.003G221800.v3.2;Sobic.003G355400.v3.2;Sobic.002G008701.v3.2;Sobic.002G138500.v3.2;Sobic.007G146200.v3.2;Sobic.002G138400.v3.2;Sobic.010G261100.v3.2;Sobic.003G148300.v3.2;Sobic.006G236300.v3.2;Sobic.003G141800.v3.2;Sobic.010G005000.v3.2;Sobic.004G080000.v3.2	2	Sobic.009G160800.v3.2;Sobic.006G086900.v3.2	https:\\www.genome.jp\dbget-bin\www_bget?map00040
Circadian rhythm - plant	ko04712	17 out of 819 2.07570207570208%	159 out of 8890 1.78852643419573%	0.294933	1	17	Sobic.005G136300.v3.2;Sobic.005G137100.v3.2;Sobic.005G137000.v3.2;Sobic.004G011201.v3.2;Sobic.001G111500.v3.2;Sobic.001G111366.v3.2;Sobic.009G036400.v3.2;Sobic.004G264200.v3.2;Sobic.002G224500.v3.2;Sobic.003G099000.v3.2;Sobic.009G214700.v3.2;Sobic.006G135100.v3.2;Sobic.007G047400.v3.2;Sobic.009G154200.v3.2;Sobic.010G092100.v3.2;Sobic.004G206600.v3.2;Sobic.005G110406.v3.2	K00660+K00660+K00660+K10143+K12120+K12120+K12126+K12126+K12126+K12126+K12126+K12130+K12133+K12133+K16221+K16223+K16223	5	Sobic.005G136300.v3.2;Sobic.005G137100.v3.2;Sobic.005G137000.v3.2;Sobic.003G099000.v3.2;Sobic.009G214700.v3.2	12	Sobic.004G011201.v3.2;Sobic.001G111500.v3.2;Sobic.001G111366.v3.2;Sobic.009G036400.v3.2;Sobic.004G264200.v3.2;Sobic.002G224500.v3.2;Sobic.006G135100.v3.2;Sobic.007G047400.v3.2;Sobic.009G154200.v3.2;Sobic.010G092100.v3.2;Sobic.004G206600.v3.2;Sobic.005G110406.v3.2	https:\\www.genome.jp\dbget-bin\www_bget?map04712
Taurine and hypotaurine metabolism	ko00430	3 out of 819 0.366300366300366%	22 out of 8890 0.247469066366704%	0.330697	1	3	Sobic.002G008300.v3.2;Sobic.001G482000.v3.2;Sobic.006G104300.v3.2	K00485+K00485+K18592	3	Sobic.002G008300.v3.2;Sobic.001G482000.v3.2;Sobic.006G104300.v3.2	0	--	https:\\www.genome.jp\dbget-bin\www_bget?map00430
Plant hormone signal transduction	ko04075	77 out of 819 9.4017094017094%	798 out of 8890 8.97637795275591%	0.346455	1	77	Sobic.009G036400.v3.2;Sobic.004G264200.v3.2;Sobic.002G224500.v3.2;Sobic.003G099000.v3.2;Sobic.009G214700.v3.2;Sobic.003G413201.v3.2;Sobic.003G265900.v3.2;Sobic.004G126100.v3.2;Sobic.008G007400.v3.2;Sobic.008G006800.v3.2;Sobic.003G083500.v3.2;Sobic.004G214900.v3.2;Sobic.001G440401.v3.2;Sobic.005G122400.v3.2;Sobic.005G005700.v3.2;Sobic.001G403200.v3.2;Sobic.001G513700.v3.2;Sobic.004G140000.v3.2;Sob…	K12126+K12126+K12126+K12126+K12126+K13415+K13415+K13415+K13415+K13415+K13415+K13415+K13415+K13415+K13415+K13415+K13422+K13422+K13422+K13422+K13422+K13449+K13449+K13464+K13464+K13464+K13464+K13464+K13464+K13464+K13946+K14431+K14431+K14431+K14431+K14432+K14432+K14484+K14484+K14487+K14487+K14487+K14488+K14488+K14488+K14488+K14488+K14491+K14491+K14491+K14491+K14493+K14493+K14493+K14493+K14493+K14493+…	53	Sobic.003G099000.v3.2;Sobic.009G214700.v3.2;Sobic.003G413201.v3.2;Sobic.003G265900.v3.2;Sobic.004G126100.v3.2;Sobic.008G007400.v3.2;Sobic.004G214900.v3.2;Sobic.001G440401.v3.2;Sobic.005G122400.v3.2;Sobic.004G140000.v3.2;Sobic.003G412200.v3.2;Sobic.004G094600.v3.2;Sobic.003G410300.v3.2;Sobic.002G214800.v3.2;Sobic.006G056400.v3.2;Sobic.009G156600.v3.2;Sobic.003G145400.v3.2;Sobic.003G302466.v3.2;Sob…	24	Sobic.009G036400.v3.2;Sobic.004G264200.v3.2;Sobic.002G224500.v3.2;Sobic.008G006800.v3.2;Sobic.003G083500.v3.2;Sobic.005G005700.v3.2;Sobic.001G403200.v3.2;Sobic.001G513700.v3.2;Sobic.007G051800.v3.2;Sobic.004G323200.v3.2;Sobic.004G323100.v3.2;Sobic.001G482600.v3.2;Sobic.001G259700.v3.2;Sobic.001G259900.v3.2;Sobic.001G259600.v3.2;Sobic.009G155050.v3.2;Sobic.002G247300.v3.2;Sobic.008G036900.v3.2;Sob…	https:\\www.genome.jp\dbget-bin\www_bget?map04075
Diterpenoid biosynthesis	ko00904	8 out of 819 0.976800976800977%	75 out of 8890 0.843644544431946%	0.386889	1	8	Sobic.001G248600.v3.2;Sobic.009G077500.v3.2;Sobic.003G300800.v3.2;Sobic.007G127400.v3.2;Sobic.005G064900.v3.2;Sobic.008G107200.v3.2;Sobic.001G235500.v3.2;Sobic.001G338900.v3.2	K04120+K04125+K04125+K04125+K16085+K16085+K16085+K16085	5	Sobic.009G077500.v3.2;Sobic.003G300800.v3.2;Sobic.005G064900.v3.2;Sobic.008G107200.v3.2;Sobic.001G235500.v3.2	3	Sobic.001G248600.v3.2;Sobic.007G127400.v3.2;Sobic.001G338900.v3.2	https:\\www.genome.jp\dbget-bin\www_bget?map00904
Glyoxylate and dicarboxylate metabolism	ko00630	13 out of 819 1.58730158730159%	127 out of 8890 1.42857142857143%	0.387645	1	13	Sobic.002G385700.v3.2;Sobic.004G265000.v3.2;Sobic.001G491500.v3.2;Sobic.005G042000.v3.2;Sobic.002G324000.v3.2;Sobic.001G515300.v3.2;Sobic.001G514900.v3.2;Sobic.004G015400.v3.2;Sobic.001G515400.v3.2;Sobic.001G517700.v3.2;Sobic.002G036000.v3.2;Sobic.001G065600.v3.2;Sobic.004G001300.v3.2	K00026+K00122+K01455+K01602+K01637+K01913+K01913+K01913+K01913+K03781+K11517+K11517+K15893	6	Sobic.004G265000.v3.2;Sobic.005G042000.v3.2;Sobic.002G324000.v3.2;Sobic.001G517700.v3.2;Sobic.002G036000.v3.2;Sobic.001G065600.v3.2	7	Sobic.002G385700.v3.2;Sobic.001G491500.v3.2;Sobic.001G515300.v3.2;Sobic.001G514900.v3.2;Sobic.004G015400.v3.2;Sobic.001G515400.v3.2;Sobic.004G001300.v3.2	https:\\www.genome.jp\dbget-bin\www_bget?map00630
Tropane, piperidine and pyridine alkaloid biosynthesis	ko00960	5 out of 819 0.610500610500611%	45 out of 8890 0.506186726659168%	0.400884	1	5	Sobic.005G136300.v3.2;Sobic.005G137100.v3.2;Sobic.005G137000.v3.2;Sobic.005G152100.v3.2;Sobic.005G202700.v3.2	K00660+K00660+K00660+K00815+K08081	5	Sobic.005G136300.v3.2;Sobic.005G137100.v3.2;Sobic.005G137000.v3.2;Sobic.005G152100.v3.2;Sobic.005G202700.v3.2	0	--	https:\\www.genome.jp\dbget-bin\www_bget?map00960
Butanoate metabolism	ko00650	4 out of 819 0.488400488400488%	35 out of 8890 0.393700787401575%	0.405277	1	4	Sobic.001G515300.v3.2;Sobic.001G514900.v3.2;Sobic.004G015400.v3.2;Sobic.001G515400.v3.2	K01913+K01913+K01913+K01913	0	--	4	Sobic.001G515300.v3.2;Sobic.001G514900.v3.2;Sobic.004G015400.v3.2;Sobic.001G515400.v3.2	https:\\www.genome.jp\dbget-bin\www_bget?map00650
Glycosphingolipid biosynthesis - globo and isoglobo series	ko00603	2 out of 819 0.244200244200244%	15 out of 8890 0.168728908886389%	0.408325	1	2	Sobic.003G384200.v3.2;Sobic.002G350700.v3.2	K12373+K12373	2	Sobic.003G384200.v3.2;Sobic.002G350700.v3.2	0	--	https:\\www.genome.jp\dbget-bin\www_bget?map00603
Stilbenoid, diarylheptanoid and gingerol biosynthesis	ko00945	7 out of 819 0.854700854700855%	68 out of 8890 0.764904386951631%	0.438195	1	7	Sobic.003G337400.v3.2;Sobic.006G209000.v3.2;Sobic.006G209300.v3.2;Sobic.010G066601.v3.2;Sobic.010G066700.v3.2;Sobic.002G310600.v3.2;Sobic.003G118266.v3.2	K00487+K13065+K13065+K13065+K13065+K17212+K17212	7	Sobic.003G337400.v3.2;Sobic.006G209000.v3.2;Sobic.006G209300.v3.2;Sobic.010G066601.v3.2;Sobic.010G066700.v3.2;Sobic.002G310600.v3.2;Sobic.003G118266.v3.2	0	--	https:\\www.genome.jp\dbget-bin\www_bget?map00945
Glycolysis / Gluconeogenesis	ko00010	18 out of 819 2.1978021978022%	187 out of 8890 2.10348706411699%	0.459029	1	18	Sobic.003G221800.v3.2;Sobic.003G355400.v3.2;Sobic.009G160800.v3.2;Sobic.004G004500.v3.2;Sobic.006G114700.v3.2;Sobic.009G071800.v3.2;Sobic.002G160300.v3.2;novel.424;Sobic.009G169000.v3.2;Sobic.006G205000.v3.2;Sobic.004G062000.v3.2;Sobic.010G236100.v3.2;Sobic.003G222500.v3.2;Sobic.001G515300.v3.2;Sobic.001G514900.v3.2;Sobic.004G015400.v3.2;Sobic.001G515400.v3.2;Sobic.005G103500.v3.2	K00002+K00002+K00002+K00016+K00850+K00850+K00895+K00895+K01568+K01792+K01792+K01803+K01835+K01913+K01913+K01913+K01913+K18857	11	Sobic.003G221800.v3.2;Sobic.003G355400.v3.2;Sobic.004G004500.v3.2;Sobic.009G071800.v3.2;Sobic.002G160300.v3.2;novel.424;Sobic.009G169000.v3.2;Sobic.006G205000.v3.2;Sobic.004G062000.v3.2;Sobic.010G236100.v3.2;Sobic.005G103500.v3.2	7	Sobic.009G160800.v3.2;Sobic.006G114700.v3.2;Sobic.003G222500.v3.2;Sobic.001G515300.v3.2;Sobic.001G514900.v3.2;Sobic.004G015400.v3.2;Sobic.001G515400.v3.2	https:\\www.genome.jp\dbget-bin\www_bget?map00010
Ubiquinone and other terpenoid-quinone biosynthesis	ko00130	8 out of 819 0.976800976800977%	80 out of 8890 0.899887514060742%	0.459042	1	8	Sobic.003G337400.v3.2;Sobic.005G152100.v3.2;Sobic.007G145600.v3.2;Sobic.002G074400.v3.2;Sobic.002G004700.v3.2;Sobic.004G193800.v3.2;Sobic.009G035100.v3.2;Sobic.009G035200.v3.2	K00487+K00815+K01904+K03809+K03809+K14759+K19222+K19222	7	Sobic.003G337400.v3.2;Sobic.005G152100.v3.2;Sobic.007G145600.v3.2;Sobic.002G074400.v3.2;Sobic.002G004700.v3.2;Sobic.009G035100.v3.2;Sobic.009G035200.v3.2	1	Sobic.004G193800.v3.2	https:\\www.genome.jp\dbget-bin\www_bget?map00130
Sphingolipid metabolism	ko00600	7 out of 819 0.854700854700855%	71 out of 8890 0.798650168728909%	0.484296	1	7	Sobic.004G008200.v3.2;Sobic.004G008800.v3.2;Sobic.003G286600.v3.2;Sobic.003G179700.v3.2;Sobic.003G226300.v3.2;Sobic.003G384200.v3.2;Sobic.002G350700.v3.2	K04713+K04713+K04713+K12309+K12349+K12373+K12373	7	Sobic.004G008200.v3.2;Sobic.004G008800.v3.2;Sobic.003G286600.v3.2;Sobic.003G179700.v3.2;Sobic.003G226300.v3.2;Sobic.003G384200.v3.2;Sobic.002G350700.v3.2	0	--	https:\\www.genome.jp\dbget-bin\www_bget?map00600
Pyruvate metabolism	ko00620	12 out of 819 1.46520146520147%	126 out of 8890 1.41732283464567%	0.496805	1	12	Sobic.003G221800.v3.2;Sobic.003G355400.v3.2;Sobic.009G160800.v3.2;Sobic.004G004500.v3.2;Sobic.002G385700.v3.2;Sobic.003G036200.v3.2;Sobic.009G069600.v3.2;Sobic.001G515300.v3.2;Sobic.001G514900.v3.2;Sobic.004G015400.v3.2;Sobic.001G515400.v3.2;Sobic.005G103500.v3.2	K00002+K00002+K00002+K00016+K00026+K00029+K00029+K01913+K01913+K01913+K01913+K18857	6	Sobic.003G221800.v3.2;Sobic.003G355400.v3.2;Sobic.004G004500.v3.2;Sobic.003G036200.v3.2;Sobic.009G069600.v3.2;Sobic.005G103500.v3.2	6	Sobic.009G160800.v3.2;Sobic.002G385700.v3.2;Sobic.001G515300.v3.2;Sobic.001G514900.v3.2;Sobic.004G015400.v3.2;Sobic.001G515400.v3.2	https:\\www.genome.jp\dbget-bin\www_bget?map00620
Carotenoid biosynthesis	ko00906	7 out of 819 0.854700854700855%	72 out of 8890 0.809898762654668%	0.499437	1	7	Sobic.001G500200.v3.2;Sobic.001G155300.v3.2;Sobic.005G129700.v3.2;Sobic.002G107400.v3.2;Sobic.002G320200.v3.2;Sobic.007G156300.v3.2;Sobic.006G170300.v3.2	K09838+K09840+K09841+K09842+K09843+K09843+K17912	5	Sobic.001G500200.v3.2;Sobic.005G129700.v3.2;Sobic.002G107400.v3.2;Sobic.007G156300.v3.2;Sobic.006G170300.v3.2	2	Sobic.001G155300.v3.2;Sobic.002G320200.v3.2	https:\\www.genome.jp\dbget-bin\www_bget?map00906
Selenocompound metabolism	ko00450	2 out of 819 0.244200244200244%	19 out of 8890 0.213723284589426%	0.533503	1	2	Sobic.001G256700.v3.2;Sobic.001G193600.v3.2	K01739+K01761	1	Sobic.001G193600.v3.2	1	Sobic.001G256700.v3.2	https:\\www.genome.jp\dbget-bin\www_bget?map00450
Sulfur metabolism	ko00920	4 out of 819 0.488400488400488%	42 out of 8890 0.47244094488189%	0.549472	1	4	Sobic.001G470000.v3.2;Sobic.001G465900.v3.2;Sobic.004G095700.v3.2;Sobic.001G256700.v3.2	K00640+K00860+K01738+K01739	1	Sobic.004G095700.v3.2	3	Sobic.001G470000.v3.2;Sobic.001G465900.v3.2;Sobic.001G256700.v3.2	https:\\www.genome.jp\dbget-bin\www_bget?map00920
Fatty acid biosynthesis	ko00061	6 out of 819 0.732600732600733%	65 out of 8890 0.731158605174353%	0.560705	1	6	Sobic.001G231700.v3.2;Sobic.001G231600.v3.2;Sobic.010G045400.v3.2;Sobic.004G153300.v3.2;Sobic.002G111500.v3.2;Sobic.003G303900.v3.2	K00059+K00059+K01897+K03921+K10781+K18660	6	Sobic.001G231700.v3.2;Sobic.001G231600.v3.2;Sobic.010G045400.v3.2;Sobic.004G153300.v3.2;Sobic.002G111500.v3.2;Sobic.003G303900.v3.2	0	--	https:\\www.genome.jp\dbget-bin\www_bget?map00061
Tryptophan metabolism	ko00380	9 out of 819 1.0989010989011%	100 out of 8890 1.12485939257593%	0.580447	1	9	Sobic.009G192600.v3.2;Sobic.001G517700.v3.2;Sobic.002G120300.v3.2;Sobic.003G012400.v3.2;Sobic.006G012200.v3.2;Sobic.004G149100.v3.2;Sobic.010G106700.v3.2;Sobic.002G273600.v3.2;Sobic.009G064400.v3.2	K01593+K03781+K11816+K11816+K11816+K23947+K23947+K24541+K24541	6	Sobic.001G517700.v3.2;Sobic.002G120300.v3.2;Sobic.003G012400.v3.2;Sobic.004G149100.v3.2;Sobic.002G273600.v3.2;Sobic.009G064400.v3.2	3	Sobic.009G192600.v3.2;Sobic.006G012200.v3.2;Sobic.010G106700.v3.2	https:\\www.genome.jp\dbget-bin\www_bget?map00380
Fatty acid metabolism	ko01212	9 out of 819 1.0989010989011%	101 out of 8890 1.13610798650169%	0.592747	1	9	Sobic.001G231700.v3.2;Sobic.001G231600.v3.2;Sobic.006G012800.v3.2;Sobic.001G296400.v3.2;Sobic.010G045400.v3.2;Sobic.004G153300.v3.2;Sobic.006G125800.v3.2;Sobic.002G111500.v3.2;Sobic.003G303900.v3.2	K00059+K00059+K00232+K01074+K01897+K03921+K10251+K10781+K18660	8	Sobic.001G231700.v3.2;Sobic.001G231600.v3.2;Sobic.006G012800.v3.2;Sobic.010G045400.v3.2;Sobic.004G153300.v3.2;Sobic.006G125800.v3.2;Sobic.002G111500.v3.2;Sobic.003G303900.v3.2	1	Sobic.001G296400.v3.2	https:\\www.genome.jp\dbget-bin\www_bget?map01212
Fatty acid degradation	ko00071	6 out of 819 0.732600732600733%	68 out of 8890 0.764904386951631%	0.605956	1	6	Sobic.006G012800.v3.2;Sobic.010G045400.v3.2;Sobic.003G360600.v3.2;Sobic.005G103500.v3.2;Sobic.001G319900.v3.2;Sobic.010G019500.v3.2	K00232+K01897+K15401+K18857+K20495+K20495	6	Sobic.006G012800.v3.2;Sobic.010G045400.v3.2;Sobic.003G360600.v3.2;Sobic.005G103500.v3.2;Sobic.001G319900.v3.2;Sobic.010G019500.v3.2	0	--	https:\\www.genome.jp\dbget-bin\www_bget?map00071
Pentose phosphate pathway	ko00030	6 out of 819 0.732600732600733%	70 out of 8890 0.78740157480315%	0.634657	1	6	Sobic.006G114700.v3.2;Sobic.009G071800.v3.2;Sobic.002G160300.v3.2;novel.424;Sobic.003G281200.v3.2;Sobic.003G222500.v3.2	K00850+K00850+K00895+K00895+K00948+K01835	3	Sobic.009G071800.v3.2;Sobic.002G160300.v3.2;novel.424	3	Sobic.006G114700.v3.2;Sobic.003G281200.v3.2;Sobic.003G222500.v3.2	https:\\www.genome.jp\dbget-bin\www_bget?map00030
Ether lipid metabolism	ko00565	3 out of 819 0.366300366300366%	35 out of 8890 0.393700787401575%	0.637906	1	3	Sobic.001G429900.v3.2;Sobic.001G349800.v3.2;Sobic.008G183400.v3.2	K01047+K01115+K01115	3	Sobic.001G429900.v3.2;Sobic.001G349800.v3.2;Sobic.008G183400.v3.2	0	--	https:\\www.genome.jp\dbget-bin\www_bget?map00565
Other glycan degradation	ko00511	3 out of 819 0.366300366300366%	35 out of 8890 0.393700787401575%	0.637906	1	3	Sobic.003G179700.v3.2;Sobic.003G384200.v3.2;Sobic.002G350700.v3.2	K12309+K12373+K12373	3	Sobic.003G179700.v3.2;Sobic.003G384200.v3.2;Sobic.002G350700.v3.2	0	--	https:\\www.genome.jp\dbget-bin\www_bget?map00511
Isoquinoline alkaloid biosynthesis	ko00950	3 out of 819 0.366300366300366%	37 out of 8890 0.416197975253093%	0.67556	1	3	Sobic.006G181300.v3.2;Sobic.005G152100.v3.2;Sobic.009G192600.v3.2	K00422+K00815+K01593	2	Sobic.006G181300.v3.2;Sobic.005G152100.v3.2	1	Sobic.009G192600.v3.2	https:\\www.genome.jp\dbget-bin\www_bget?map00950
Fructose and mannose metabolism	ko00051	7 out of 819 0.854700854700855%	85 out of 8890 0.956130483689539%	0.677934	1	7	Sobic.003G358000.v3.2;Sobic.006G114700.v3.2;Sobic.009G071800.v3.2;Sobic.002G160300.v3.2;novel.424;Sobic.010G236100.v3.2;Sobic.001G027800.v3.2	K00847+K00850+K00850+K00895+K00895+K01803+K19355	5	Sobic.009G071800.v3.2;Sobic.002G160300.v3.2;novel.424;Sobic.010G236100.v3.2;Sobic.001G027800.v3.2	2	Sobic.003G358000.v3.2;Sobic.006G114700.v3.2	https:\\www.genome.jp\dbget-bin\www_bget?map00051
Betalain biosynthesis	ko00965	1 out of 819 0.122100122100122%	12 out of 8890 0.134983127109111%	0.686686	1	1	Sobic.009G192600.v3.2	K01593	0	--	1	Sobic.009G192600.v3.2	https:\\www.genome.jp\dbget-bin\www_bget?map00965
Ascorbate and aldarate metabolism	ko00053	7 out of 819 0.854700854700855%	87 out of 8890 0.978627671541057%	0.701535	1	7	Sobic.003G221800.v3.2;Sobic.003G355400.v3.2;Sobic.009G160800.v3.2;Sobic.002G008701.v3.2;Sobic.010G171800.v3.2;Sobic.002G314800.v3.2;Sobic.002G256100.v3.2	K00002+K00002+K00002+K00012+K00423+K00423+K08679	5	Sobic.003G221800.v3.2;Sobic.003G355400.v3.2;Sobic.002G008701.v3.2;Sobic.010G171800.v3.2;Sobic.002G256100.v3.2	2	Sobic.009G160800.v3.2;Sobic.002G314800.v3.2	https:\\www.genome.jp\dbget-bin\www_bget?map00053
Nicotinate and nicotinamide metabolism	ko00760	2 out of 819 0.244200244200244%	27 out of 8890 0.303712035995501%	0.725322	1	2	Sobic.003G432100.v3.2;Sobic.009G134300.v3.2	K00858+K01240	1	Sobic.003G432100.v3.2	1	Sobic.009G134300.v3.2	https:\\www.genome.jp\dbget-bin\www_bget?map00760
Protein export	ko03060	5 out of 819 0.610500610500611%	66 out of 8890 0.742407199100112%	0.739625	1	5	Sobic.009G191700.v3.2;Sobic.003G427400.v3.2;Sobic.003G378700.v3.2;Sobic.009G254800.v3.2;Sobic.001G118600.v3.2	K03106+K03106+K09490+K09490+K09490	5	Sobic.009G191700.v3.2;Sobic.003G427400.v3.2;Sobic.003G378700.v3.2;Sobic.009G254800.v3.2;Sobic.001G118600.v3.2	0	--	https:\\www.genome.jp\dbget-bin\www_bget?map03060
Biosynthesis of unsaturated fatty acids	ko01040	3 out of 819 0.366300366300366%	41 out of 8890 0.46119235095613%	0.742002	1	3	Sobic.006G012800.v3.2;Sobic.004G153300.v3.2;Sobic.006G125800.v3.2	K00232+K03921+K10251	3	Sobic.006G012800.v3.2;Sobic.004G153300.v3.2;Sobic.006G125800.v3.2	0	--	https:\\www.genome.jp\dbget-bin\www_bget?map01040
Protein processing in endoplasmic reticulum	ko04141	27 out of 819 3.2967032967033%	327 out of 8890 3.67829021372328%	0.756123	1	27	Sobic.003G350700.v3.2;Sobic.001G418600.v3.2;Sobic.009G163900.v3.2;Sobic.003G126100.v3.2;Sobic.004G257500.v3.2;Sobic.005G103800.v3.2;Sobic.001G507800.v3.2;Sobic.003G378700.v3.2;Sobic.009G254800.v3.2;Sobic.001G118600.v3.2;Sobic.004G169300.v3.2;Sobic.001G305800.v3.2;Sobic.007G126300.v3.2;Sobic.001G272900.v3.2;Sobic.004G245100.v3.2;Sobic.001G423000.v3.2;Sobic.002G261700.v3.2;Sobic.007G164101.v3.2;Sob…	K03283+K03283+K03283+K05546+K06689+K07953+K08653+K09490+K09490+K09490+K09561+K09561+K09561+K09561+K09561+K09562+K09562+K10839+K13993+K13993+K13993+K13993+K13993+K13993+K13993+K13993+K13993	23	Sobic.003G350700.v3.2;Sobic.001G418600.v3.2;Sobic.009G163900.v3.2;Sobic.003G126100.v3.2;Sobic.004G257500.v3.2;Sobic.005G103800.v3.2;Sobic.001G507800.v3.2;Sobic.003G378700.v3.2;Sobic.009G254800.v3.2;Sobic.001G118600.v3.2;Sobic.001G305800.v3.2;Sobic.001G272900.v3.2;Sobic.004G245100.v3.2;Sobic.002G261700.v3.2;Sobic.007G164101.v3.2;Sobic.004G228900.v3.2;Sobic.001G425500.v3.2;Sobic.010G087800.v3.2;Sob…	4	Sobic.004G169300.v3.2;Sobic.007G126300.v3.2;Sobic.001G423000.v3.2;Sobic.002G319100.v3.2	https:\\www.genome.jp\dbget-bin\www_bget?map04141
Sesquiterpenoid and triterpenoid biosynthesis	ko00909	2 out of 819 0.244200244200244%	29 out of 8890 0.326209223847019%	0.76141	1	2	Sobic.001G339000.v3.2;Sobic.007G090469.v3.2	K14174+K19011	0	--	2	Sobic.001G339000.v3.2;Sobic.007G090469.v3.2	https:\\www.genome.jp\dbget-bin\www_bget?map00909
Biotin metabolism	ko00780	2 out of 819 0.244200244200244%	29 out of 8890 0.326209223847019%	0.76141	1	2	Sobic.001G231700.v3.2;Sobic.001G231600.v3.2	K00059+K00059	2	Sobic.001G231700.v3.2;Sobic.001G231600.v3.2	0	--	https:\\www.genome.jp\dbget-bin\www_bget?map00780
Glucosinolate biosynthesis	ko00966	1 out of 819 0.122100122100122%	15 out of 8890 0.168728908886389%	0.765651	1	1	Sobic.001G447500.v3.2	K00826	1	Sobic.001G447500.v3.2	0	--	https:\\www.genome.jp\dbget-bin\www_bget?map00966
Purine metabolism	ko00230	9 out of 819 1.0989010989011%	118 out of 8890 1.3273340832396%	0.770836	1	9	Sobic.006G138800.v3.2;Sobic.001G465900.v3.2;Sobic.008G091400.v3.2;Sobic.003G281200.v3.2;Sobic.009G054900.v3.2;Sobic.003G222500.v3.2;Sobic.008G070350.v3.2;Sobic.005G086000.v3.2;Sobic.008G022100.v3.2	K00759+K00860+K00940+K00948+K00951+K01835+K01945+K14641+K14641	3	Sobic.006G138800.v3.2;Sobic.008G070350.v3.2;Sobic.005G086000.v3.2	6	Sobic.001G465900.v3.2;Sobic.008G091400.v3.2;Sobic.003G281200.v3.2;Sobic.009G054900.v3.2;Sobic.003G222500.v3.2;Sobic.008G022100.v3.2	https:\\www.genome.jp\dbget-bin\www_bget?map00230
Phenylalanine metabolism	ko00360	4 out of 819 0.488400488400488%	56 out of 8890 0.62992125984252%	0.771118	1	4	Sobic.005G152100.v3.2;Sobic.009G192600.v3.2;Sobic.006G148900.v3.2;Sobic.006G148800.v3.2	K00815+K01593+K10775+K13064	3	Sobic.005G152100.v3.2;Sobic.006G148900.v3.2;Sobic.006G148800.v3.2	1	Sobic.009G192600.v3.2	https:\\www.genome.jp\dbget-bin\www_bget?map00360
Biosynthesis of various plant secondary metabolites	ko00999	7 out of 819 0.854700854700855%	94 out of 8890 1.05736782902137%	0.774898	1	7	Sobic.009G114000.v3.2;Sobic.002G261600.v3.2;Sobic.006G146200.v3.2;Sobic.001G395900.v3.2;Sobic.008G109400.v3.2;Sobic.006G096400.v3.2;Sobic.004G071200.v3.2	K01188+K01188+K05350+K05953+K18054+K22374+K23279	7	Sobic.009G114000.v3.2;Sobic.002G261600.v3.2;Sobic.006G146200.v3.2;Sobic.001G395900.v3.2;Sobic.008G109400.v3.2;Sobic.006G096400.v3.2;Sobic.004G071200.v3.2	0	--	https:\\www.genome.jp\dbget-bin\www_bget?map00999
Benzoxazinoid biosynthesis	ko00402	2 out of 819 0.244200244200244%	30 out of 8890 0.337457817772778%	0.777864	1	2	Sobic.001G056500.v3.2;Sobic.006G028900.v3.2	K13222+K13229	1	Sobic.006G028900.v3.2	1	Sobic.001G056500.v3.2	https:\\www.genome.jp\dbget-bin\www_bget?map00402
Carbon fixation in photosynthetic organisms	ko00710	7 out of 819 0.854700854700855%	95 out of 8890 1.06861642294713%	0.784202	1	7	Sobic.002G385700.v3.2;Sobic.003G036200.v3.2;Sobic.009G069600.v3.2;Sobic.005G042000.v3.2;Sobic.010G236100.v3.2;Sobic.001G519800.v3.2;Sobic.006G105900.v3.2	K00026+K00029+K00029+K01602+K01803+K05298+K05298	6	Sobic.003G036200.v3.2;Sobic.009G069600.v3.2;Sobic.005G042000.v3.2;Sobic.010G236100.v3.2;Sobic.001G519800.v3.2;Sobic.006G105900.v3.2	1	Sobic.002G385700.v3.2	https:\\www.genome.jp\dbget-bin\www_bget?map00710
Porphyrin metabolism	ko00860	5 out of 819 0.610500610500611%	70 out of 8890 0.78740157480315%	0.785047	1	5	Sobic.006G268200.v3.2;Sobic.001G306600.v3.2;Sobic.007G173800.v3.2;Sobic.001G347800.v3.2;Sobic.006G127300.v3.2	K00218+K13545+K19073+K21480+K22013	1	Sobic.001G306600.v3.2	4	Sobic.006G268200.v3.2;Sobic.007G173800.v3.2;Sobic.001G347800.v3.2;Sobic.006G127300.v3.2	https:\\www.genome.jp\dbget-bin\www_bget?map00860
Other types of O-glycan biosynthesis	ko00514	1 out of 819 0.122100122100122%	16 out of 8890 0.179977502812148%	0.787277	1	1	Sobic.001G012700.v3.2	K20783	1	Sobic.001G012700.v3.2	0	--	https:\\www.genome.jp\dbget-bin\www_bget?map00514
Valine, leucine and isoleucine biosynthesis	ko00290	1 out of 819 0.122100122100122%	17 out of 8890 0.191226096737908%	0.80691	1	1	Sobic.001G447500.v3.2	K00826	1	Sobic.001G447500.v3.2	0	--	https:\\www.genome.jp\dbget-bin\www_bget?map00290
Lysine biosynthesis	ko00300	1 out of 819 0.122100122100122%	18 out of 8890 0.202474690663667%	0.824733	1	1	Sobic.001G471100.v3.2	K10206	1	Sobic.001G471100.v3.2	0	--	https:\\www.genome.jp\dbget-bin\www_bget?map00300
Propanoate metabolism	ko00640	2 out of 819 0.244200244200244%	36 out of 8890 0.404949381327334%	0.857107	1	2	Sobic.004G004500.v3.2;Sobic.006G012800.v3.2	K00016+K00232	2	Sobic.004G004500.v3.2;Sobic.006G012800.v3.2	0	--	https:\\www.genome.jp\dbget-bin\www_bget?map00640
Valine, leucine and isoleucine degradation	ko00280	3 out of 819 0.366300366300366%	51 out of 8890 0.573678290213723%	0.861131	1	3	Sobic.001G447500.v3.2;Sobic.004G297400.v3.2;Sobic.003G303900.v3.2	K00826+K05607+K18660	2	Sobic.001G447500.v3.2;Sobic.003G303900.v3.2	1	Sobic.004G297400.v3.2	https:\\www.genome.jp\dbget-bin\www_bget?map00280
Tyrosine metabolism	ko00350	4 out of 819 0.488400488400488%	66 out of 8890 0.742407199100112%	0.869261	1	4	Sobic.006G181300.v3.2;Sobic.005G152100.v3.2;Sobic.009G192600.v3.2;Sobic.005G103500.v3.2	K00422+K00815+K01593+K18857	3	Sobic.006G181300.v3.2;Sobic.005G152100.v3.2;Sobic.005G103500.v3.2	1	Sobic.009G192600.v3.2	https:\\www.genome.jp\dbget-bin\www_bget?map00350
Various types of N-glycan biosynthesis	ko00513	2 out of 819 0.244200244200244%	38 out of 8890 0.427446569178853%	0.877159	1	2	Sobic.003G384200.v3.2;Sobic.002G350700.v3.2	K12373+K12373	2	Sobic.003G384200.v3.2;Sobic.002G350700.v3.2	0	--	https:\\www.genome.jp\dbget-bin\www_bget?map00513
Pyrimidine metabolism	ko00240	5 out of 819 0.610500610500611%	81 out of 8890 0.911136107986502%	0.87844	1	5	Sobic.008G091400.v3.2;Sobic.009G134300.v3.2;Sobic.010G007500.v3.2;Sobic.005G086000.v3.2;Sobic.008G022100.v3.2	K00940+K01240+K13800+K14641+K14641	2	Sobic.010G007500.v3.2;Sobic.005G086000.v3.2	3	Sobic.008G091400.v3.2;Sobic.009G134300.v3.2;Sobic.008G022100.v3.2	https:\\www.genome.jp\dbget-bin\www_bget?map00240
Vitamin B6 metabolism	ko00750	1 out of 819 0.122100122100122%	23 out of 8890 0.258717660292463%	0.892023	1	1	Sobic.010G117900.v3.2	K05275	1	Sobic.010G117900.v3.2	0	--	https:\\www.genome.jp\dbget-bin\www_bget?map00750
Biosynthesis of nucleotide sugars	ko01250	6 out of 819 0.732600732600733%	98 out of 8890 1.10236220472441%	0.898673	1	6	Sobic.002G008701.v3.2;Sobic.003G358000.v3.2;Sobic.001G100000.v3.2;Sobic.003G222500.v3.2;Sobic.002G256100.v3.2;Sobic.006G217300.v3.2	K00012+K00847+K00975+K01835+K08679+K12448	4	Sobic.002G008701.v3.2;Sobic.001G100000.v3.2;Sobic.002G256100.v3.2;Sobic.006G217300.v3.2	2	Sobic.003G358000.v3.2;Sobic.003G222500.v3.2	https:\\www.genome.jp\dbget-bin\www_bget?map01250
SNARE interactions in vesicular transport	ko04130	2 out of 819 0.244200244200244%	41 out of 8890 0.46119235095613%	0.902411	1	2	Sobic.001G098900.v3.2;Sobic.008G115500.v3.2	K08486+K08486	1	Sobic.008G115500.v3.2	1	Sobic.001G098900.v3.2	https:\\www.genome.jp\dbget-bin\www_bget?map04130
Thiamine metabolism	ko00730	1 out of 819 0.122100122100122%	26 out of 8890 0.292463442069741%	0.919267	1	1	Sobic.002G384400.v3.2	K03146	1	Sobic.002G384400.v3.2	0	--	https:\\www.genome.jp\dbget-bin\www_bget?map00730
Glycine, serine and threonine metabolism	ko00260	5 out of 819 0.610500610500611%	89 out of 8890 1.00112485939258%	0.922395	1	5	Sobic.001G320300.v3.2;Sobic.003G109300.v3.2;Sobic.002G253500.v3.2;Sobic.006G147700.v3.2;Sobic.004G001300.v3.2	K00108+K00306+K00306+K01620+K15893	3	Sobic.001G320300.v3.2;Sobic.003G109300.v3.2;Sobic.006G147700.v3.2	2	Sobic.002G253500.v3.2;Sobic.004G001300.v3.2	https:\\www.genome.jp\dbget-bin\www_bget?map00260
Nucleotide metabolism	ko01232	6 out of 819 0.732600732600733%	104 out of 8890 1.16985376827897%	0.92641	1	6	Sobic.006G138800.v3.2;Sobic.008G091400.v3.2;Sobic.009G134300.v3.2;Sobic.010G007500.v3.2;Sobic.005G086000.v3.2;Sobic.008G022100.v3.2	K00759+K00940+K01240+K13800+K14641+K14641	3	Sobic.006G138800.v3.2;Sobic.010G007500.v3.2;Sobic.005G086000.v3.2	3	Sobic.008G091400.v3.2;Sobic.009G134300.v3.2;Sobic.008G022100.v3.2	https:\\www.genome.jp\dbget-bin\www_bget?map01232
Steroid biosynthesis	ko00100	4 out of 819 0.488400488400488%	78 out of 8890 0.877390326209224%	0.93731	1	4	Sobic.002G154900.v3.2;Sobic.007G174800.v3.2;Sobic.009G031100.v3.2;Sobic.001G343400.v3.2	K05917+K05917+K08246+K23558	1	Sobic.001G343400.v3.2	3	Sobic.002G154900.v3.2;Sobic.007G174800.v3.2;Sobic.009G031100.v3.2	https:\\www.genome.jp\dbget-bin\www_bget?map00100
RNA degradation	ko03018	11 out of 819 1.34310134310134%	177 out of 8890 1.99100112485939%	0.943123	1	11	Sobic.006G114700.v3.2;Sobic.009G071800.v3.2;Sobic.007G107700.v3.2;Sobic.002G181000.v3.2;Sobic.001G507500.v3.2;Sobic.010G011000.v3.2;Sobic.006G273800.v3.2;Sobic.001G353400.v3.2;Sobic.010G060900.v3.2;Sobic.001G417700.v3.2;Sobic.003G117200.v3.2	K00850+K00850+K01148+K01148+K04077+K04077+K12581+K12602+K12613+K13126+K14442	7	Sobic.009G071800.v3.2;Sobic.001G507500.v3.2;Sobic.010G011000.v3.2;Sobic.001G353400.v3.2;Sobic.010G060900.v3.2;Sobic.001G417700.v3.2;Sobic.003G117200.v3.2	4	Sobic.006G114700.v3.2;Sobic.007G107700.v3.2;Sobic.002G181000.v3.2;Sobic.006G273800.v3.2	https:\\www.genome.jp\dbget-bin\www_bget?map03018
Phenylalanine, tyrosine and tryptophan biosynthesis	ko00400	2 out of 819 0.244200244200244%	51 out of 8890 0.573678290213723%	0.955754	1	2	Sobic.005G152100.v3.2;Sobic.006G112600.v3.2	K00815+K01609	1	Sobic.005G152100.v3.2	1	Sobic.006G112600.v3.2	https:\\www.genome.jp\dbget-bin\www_bget?map00400
Carbon metabolism	ko01200	24 out of 819 2.93040293040293%	351 out of 8890 3.94825646794151%	0.956659	1	24	Sobic.002G385700.v3.2;Sobic.003G036200.v3.2;Sobic.009G069600.v3.2;Sobic.004G265000.v3.2;Sobic.006G012800.v3.2;Sobic.001G470000.v3.2;Sobic.006G114700.v3.2;Sobic.009G071800.v3.2;Sobic.003G281200.v3.2;Sobic.001G491500.v3.2;Sobic.005G042000.v3.2;Sobic.002G324000.v3.2;Sobic.004G095700.v3.2;Sobic.010G236100.v3.2;Sobic.001G515300.v3.2;Sobic.001G514900.v3.2;Sobic.004G015400.v3.2;Sobic.001G515400.v3.2;Sob…	K00026+K00029+K00029+K00122+K00232+K00640+K00850+K00850+K00948+K01455+K01602+K01637+K01738+K01803+K01913+K01913+K01913+K01913+K03781+K05298+K05298+K11517+K11517+K15893	14	Sobic.003G036200.v3.2;Sobic.009G069600.v3.2;Sobic.004G265000.v3.2;Sobic.006G012800.v3.2;Sobic.009G071800.v3.2;Sobic.005G042000.v3.2;Sobic.002G324000.v3.2;Sobic.004G095700.v3.2;Sobic.010G236100.v3.2;Sobic.001G517700.v3.2;Sobic.001G519800.v3.2;Sobic.006G105900.v3.2;Sobic.002G036000.v3.2;Sobic.001G065600.v3.2	10	Sobic.002G385700.v3.2;Sobic.001G470000.v3.2;Sobic.006G114700.v3.2;Sobic.003G281200.v3.2;Sobic.001G491500.v3.2;Sobic.001G515300.v3.2;Sobic.001G514900.v3.2;Sobic.004G015400.v3.2;Sobic.001G515400.v3.2;Sobic.004G001300.v3.2	https:\\www.genome.jp\dbget-bin\www_bget?map01200
Base excision repair	ko03410	2 out of 819 0.244200244200244%	52 out of 8890 0.584926884139483%	0.959189	1	2	Sobic.010G209800.v3.2;Sobic.K044300.v3.2	K01246+K10798	1	Sobic.K044300.v3.2	1	Sobic.010G209800.v3.2	https:\\www.genome.jp\dbget-bin\www_bget?map03410
Lysine degradation	ko00310	3 out of 819 0.366300366300366%	72 out of 8890 0.809898762654668%	0.967589	1	3	Sobic.003G109300.v3.2;Sobic.002G253500.v3.2;Sobic.001G491300.v3.2	K00306+K00306+K11426	1	Sobic.003G109300.v3.2	2	Sobic.002G253500.v3.2;Sobic.001G491300.v3.2	https:\\www.genome.jp\dbget-bin\www_bget?map00310
Riboflavin metabolism	ko00740	1 out of 819 0.122100122100122%	37 out of 8890 0.416197975253093%	0.972226	1	1	Sobic.010G039500.v3.2	K22912	0	--	1	Sobic.010G039500.v3.2	https:\\www.genome.jp\dbget-bin\www_bget?map00740
Pantothenate and CoA biosynthesis	ko00770	1 out of 819 0.122100122100122%	45 out of 8890 0.506186726659168%	0.987229	1	1	Sobic.001G447500.v3.2	K00826	1	Sobic.001G447500.v3.2	0	--	https:\\www.genome.jp\dbget-bin\www_bget?map00770
Ubiquitin mediated proteolysis	ko04120	14 out of 819 1.70940170940171%	252 out of 8890 2.83464566929134%	0.988608	1	14	Sobic.002G292500.v3.2;Sobic.002G244600.v3.2;Sobic.010G040600.v3.2;Sobic.006G202150.v3.2;Sobic.003G444100.v3.2;Sobic.003G127600.v3.2;Sobic.004G257500.v3.2;Sobic.004G169300.v3.2;Sobic.001G305800.v3.2;Sobic.007G126300.v3.2;Sobic.001G272900.v3.2;Sobic.004G245100.v3.2;Sobic.004G011201.v3.2;Sobic.001G505300.v3.2	K02927+K02927+K02927+K03363+K03364+K06688+K06689+K09561+K09561+K09561+K09561+K09561+K10143+K10144	9	Sobic.002G292500.v3.2;Sobic.002G244600.v3.2;Sobic.010G040600.v3.2;Sobic.006G202150.v3.2;Sobic.004G257500.v3.2;Sobic.001G305800.v3.2;Sobic.001G272900.v3.2;Sobic.004G245100.v3.2;Sobic.001G505300.v3.2	5	Sobic.003G444100.v3.2;Sobic.003G127600.v3.2;Sobic.004G169300.v3.2;Sobic.007G126300.v3.2;Sobic.004G011201.v3.2	https:\\www.genome.jp\dbget-bin\www_bget?map04120
Terpenoid backbone biosynthesis	ko00900	2 out of 819 0.244200244200244%	68 out of 8890 0.764904386951631%	0.989156	1	2	Sobic.004G262100.v3.2;Sobic.002G130000.v3.2	K00021+K11778	1	Sobic.002G130000.v3.2	1	Sobic.004G262100.v3.2	https:\\www.genome.jp\dbget-bin\www_bget?map00900
Nucleotide excision repair	ko03420	3 out of 819 0.366300366300366%	92 out of 8890 1.03487064116985%	0.992861	1	3	Sobic.001G398400.v3.2;Sobic.001G486600.v3.2;Sobic.007G164101.v3.2	K07466+K10755+K10839	1	Sobic.007G164101.v3.2	2	Sobic.001G398400.v3.2;Sobic.001G486600.v3.2	https:\\www.genome.jp\dbget-bin\www_bget?map03420
N-Glycan biosynthesis	ko00510	1 out of 819 0.122100122100122%	51 out of 8890 0.573678290213723%	0.992872	1	1	Sobic.003G126100.v3.2	K05546	1	Sobic.003G126100.v3.2	0	--	https:\\www.genome.jp\dbget-bin\www_bget?map00510
beta-Alanine metabolism	ko00410	1 out of 819 0.122100122100122%	51 out of 8890 0.573678290213723%	0.992872	1	1	Sobic.006G012800.v3.2	K00232	1	Sobic.006G012800.v3.2	0	--	https:\\www.genome.jp\dbget-bin\www_bget?map00410
Mismatch repair	ko03430	2 out of 819 0.244200244200244%	73 out of 8890 0.821147356580427%	0.992906	1	2	Sobic.001G398400.v3.2;Sobic.001G486600.v3.2	K07466+K10755	0	--	2	Sobic.001G398400.v3.2;Sobic.001G486600.v3.2	https:\\www.genome.jp\dbget-bin\www_bget?map03430
Biosynthesis of cofactors	ko01240	18 out of 819 2.1978021978022%	319 out of 8890 3.58830146231721%	0.993509	1	18	Sobic.003G221800.v3.2;Sobic.003G355400.v3.2;Sobic.009G160800.v3.2;Sobic.002G008701.v3.2;Sobic.001G231700.v3.2;Sobic.001G231600.v3.2;Sobic.001G447500.v3.2;Sobic.003G432100.v3.2;Sobic.008G091400.v3.2;Sobic.002G384400.v3.2;Sobic.002G074400.v3.2;Sobic.002G004700.v3.2;Sobic.002G256100.v3.2;Sobic.010G007500.v3.2;Sobic.004G193800.v3.2;Sobic.009G035100.v3.2;Sobic.009G035200.v3.2;Sobic.010G039500.v3.2	K00002+K00002+K00002+K00012+K00059+K00059+K00826+K00858+K00940+K03146+K03809+K03809+K08679+K13800+K14759+K19222+K19222+K22912	14	Sobic.003G221800.v3.2;Sobic.003G355400.v3.2;Sobic.002G008701.v3.2;Sobic.001G231700.v3.2;Sobic.001G231600.v3.2;Sobic.001G447500.v3.2;Sobic.003G432100.v3.2;Sobic.002G384400.v3.2;Sobic.002G074400.v3.2;Sobic.002G004700.v3.2;Sobic.002G256100.v3.2;Sobic.010G007500.v3.2;Sobic.009G035100.v3.2;Sobic.009G035200.v3.2	4	Sobic.009G160800.v3.2;Sobic.008G091400.v3.2;Sobic.004G193800.v3.2;Sobic.010G039500.v3.2	https:\\www.genome.jp\dbget-bin\www_bget?map01240
Basal transcription factors	ko03022	1 out of 819 0.122100122100122%	54 out of 8890 0.607424071991001%	0.994676	1	1	Sobic.003G442601.v3.2	K03123	1	Sobic.003G442601.v3.2	0	--	https:\\www.genome.jp\dbget-bin\www_bget?map03022
Viral life cycle - HIV-1	ko03250	1 out of 819 0.122100122100122%	56 out of 8890 0.62992125984252%	0.995617	1	1	Sobic.008G088803.v3.2	K12183	1	Sobic.008G088803.v3.2	0	--	https:\\www.genome.jp\dbget-bin\www_bget?map03250
Phosphatidylinositol signaling system	ko04070	2 out of 819 0.244200244200244%	80 out of 8890 0.899887514060742%	0.99611	1	2	Sobic.005G175800.v3.2;Sobic.010G241300.v3.2	K02183+K02183	1	Sobic.005G175800.v3.2	1	Sobic.010G241300.v3.2	https:\\www.genome.jp\dbget-bin\www_bget?map04070
Citrate cycle (TCA cycle)	ko00020	1 out of 819 0.122100122100122%	58 out of 8890 0.652418447694038%	0.996392	1	1	Sobic.002G385700.v3.2	K00026	0	--	1	Sobic.002G385700.v3.2	https:\\www.genome.jp\dbget-bin\www_bget?map00020
Endocytosis	ko04144	10 out of 819 1.22100122100122%	216 out of 8890 2.429696287964%	0.996447	1	10	Sobic.001G349800.v3.2;Sobic.008G183400.v3.2;Sobic.003G350700.v3.2;Sobic.001G418600.v3.2;Sobic.009G163900.v3.2;Sobic.002G271600.v3.2;Sobic.004G277800.v3.2;Sobic.008G088803.v3.2;Sobic.009G210600.v3.2;Sobic.001G440200.v3.2	K01115+K01115+K03283+K03283+K03283+K07904+K07937+K12183+K12486+K19366	8	Sobic.001G349800.v3.2;Sobic.008G183400.v3.2;Sobic.003G350700.v3.2;Sobic.001G418600.v3.2;Sobic.009G163900.v3.2;Sobic.004G277800.v3.2;Sobic.008G088803.v3.2;Sobic.009G210600.v3.2	2	Sobic.002G271600.v3.2;Sobic.001G440200.v3.2	https:\\www.genome.jp\dbget-bin\www_bget?map04144
Aminoacyl-tRNA biosynthesis	ko00970	2 out of 819 0.244200244200244%	84 out of 8890 0.94488188976378%	0.997248	1	2	Sobic.008G052000.v3.2;Sobic.004G037000.v3.2	K02433+K22503	2	Sobic.008G052000.v3.2;Sobic.004G037000.v3.2	0	--	https:\\www.genome.jp\dbget-bin\www_bget?map00970
2-Oxocarboxylic acid metabolism	ko01210	1 out of 819 0.122100122100122%	62 out of 8890 0.697412823397075%	0.997556	1	1	Sobic.001G447500.v3.2	K00826	1	Sobic.001G447500.v3.2	0	--	https:\\www.genome.jp\dbget-bin\www_bget?map01210
DNA replication	ko03030	2 out of 819 0.244200244200244%	86 out of 8890 0.967379077615298%	0.997688	1	2	Sobic.001G398400.v3.2;Sobic.001G486600.v3.2	K07466+K10755	0	--	2	Sobic.001G398400.v3.2;Sobic.001G486600.v3.2	https:\\www.genome.jp\dbget-bin\www_bget?map03030
Proteasome	ko03050	1 out of 819 0.122100122100122%	68 out of 8890 0.764904386951631%	0.998637	1	1	Sobic.007G195100.v3.2	K02732	1	Sobic.007G195100.v3.2	0	--	https:\\www.genome.jp\dbget-bin\www_bget?map03050
Arginine and proline metabolism	ko00330	1 out of 819 0.122100122100122%	68 out of 8890 0.764904386951631%	0.998637	1	1	Sobic.002G068600.v3.2	K00472	1	Sobic.002G068600.v3.2	0	--	https:\\www.genome.jp\dbget-bin\www_bget?map00330
Ribosome biogenesis in eukaryotes	ko03008	3 out of 819 0.366300366300366%	122 out of 8890 1.37232845894263%	0.999362	1	3	Sobic.003G134100.v3.2;Sobic.002G406300.v3.2;Sobic.001G417301.v3.2	K03264+K14564+K14565	3	Sobic.003G134100.v3.2;Sobic.002G406300.v3.2;Sobic.001G417301.v3.2	0	--	https:\\www.genome.jp\dbget-bin\www_bget?map03008
Biosynthesis of amino acids	ko01230	11 out of 819 1.34310134310134%	271 out of 8890 3.04836895388077%	0.999678	1	11	Sobic.001G470000.v3.2;Sobic.001G447500.v3.2;Sobic.006G114700.v3.2;Sobic.009G071800.v3.2;Sobic.003G281200.v3.2;Sobic.006G112600.v3.2;Sobic.006G147700.v3.2;Sobic.004G095700.v3.2;Sobic.001G256700.v3.2;Sobic.010G236100.v3.2;Sobic.001G471100.v3.2	K00640+K00826+K00850+K00850+K00948+K01609+K01620+K01738+K01739+K01803+K10206	6	Sobic.001G447500.v3.2;Sobic.009G071800.v3.2;Sobic.006G147700.v3.2;Sobic.004G095700.v3.2;Sobic.010G236100.v3.2;Sobic.001G471100.v3.2	5	Sobic.001G470000.v3.2;Sobic.006G114700.v3.2;Sobic.003G281200.v3.2;Sobic.006G112600.v3.2;Sobic.001G256700.v3.2	https:\\www.genome.jp\dbget-bin\www_bget?map01230
Oxidative phosphorylation	ko00190	5 out of 819 0.610500610500611%	170 out of 8890 1.91226096737908%	0.999696	1	5	Sobic.004G342100.v3.2;Sobic.001G539400.v3.2;Sobic.003G279100.v3.2;Sobic.007G035700.v3.2;Sobic.002G340600.v3.2	K00413+K01535+K02140+K03885+K03885	3	Sobic.003G279100.v3.2;Sobic.007G035700.v3.2;Sobic.002G340600.v3.2	2	Sobic.004G342100.v3.2;Sobic.001G539400.v3.2	https:\\www.genome.jp\dbget-bin\www_bget?map00190
RNA polymerase	ko03020	1 out of 819 0.122100122100122%	86 out of 8890 0.967379077615298%	0.999765	1	1	Sobic.003G040500.v3.2	K03004	0	--	1	Sobic.003G040500.v3.2	https:\\www.genome.jp\dbget-bin\www_bget?map03020
Inositol phosphate metabolism	ko00562	1 out of 819 0.122100122100122%	87 out of 8890 0.978627671541057%	0.999786	1	1	Sobic.010G236100.v3.2	K01803	1	Sobic.010G236100.v3.2	0	--	https:\\www.genome.jp\dbget-bin\www_bget?map00562
Homologous recombination	ko03440	1 out of 819 0.122100122100122%	87 out of 8890 0.978627671541057%	0.999786	1	1	Sobic.001G398400.v3.2	K07466	0	--	1	Sobic.001G398400.v3.2	https:\\www.genome.jp\dbget-bin\www_bget?map03440
mRNA surveillance pathway	ko03015	4 out of 819 0.488400488400488%	157 out of 8890 1.76602924634421%	0.999811	1	4	Sobic.009G118600.v3.2;Sobic.001G417700.v3.2;Sobic.007G121300.v3.2;Sobic.001G513200.v3.2	K03265+K13126+K14397+K14407	4	Sobic.009G118600.v3.2;Sobic.001G417700.v3.2;Sobic.007G121300.v3.2;Sobic.001G513200.v3.2	0	--	https:\\www.genome.jp\dbget-bin\www_bget?map03015
Ribosome	ko03010	10 out of 819 1.22100122100122%	360 out of 8890 4.04949381327334%	1	1	10	Sobic.007G169533.v3.2;Sobic.001G383000.v3.2;Sobic.001G427000.v3.2;Sobic.002G292500.v3.2;Sobic.002G244600.v3.2;Sobic.010G040600.v3.2;Sobic.003G246400.v3.2;Sobic.004G335800.v3.2;Sobic.002G092400.v3.2;Sobic.001G017000.v3.2	K02865+K02866+K02926+K02927+K02927+K02927+K02935+K02939+K02943+K02990	5	Sobic.001G383000.v3.2;Sobic.002G292500.v3.2;Sobic.002G244600.v3.2;Sobic.010G040600.v3.2;Sobic.002G092400.v3.2	5	Sobic.007G169533.v3.2;Sobic.001G427000.v3.2;Sobic.003G246400.v3.2;Sobic.004G335800.v3.2;Sobic.001G017000.v3.2	https:\\www.genome.jp\dbget-bin\www_bget?map03010
Spliceosome	ko03040	4 out of 819 0.488400488400488%	279 out of 8890 3.13835770528684%	1	1	4	Sobic.003G350700.v3.2;Sobic.001G418600.v3.2;Sobic.009G163900.v3.2;Sobic.003G374850.v3.2	K03283+K03283+K03283+K12831	4	Sobic.003G350700.v3.2;Sobic.001G418600.v3.2;Sobic.009G163900.v3.2;Sobic.003G374850.v3.2	0	--	https:\\www.genome.jp\dbget-bin\www_bget?map03040
