# Supplementary material for: Integration of transcriptome and metabolome analyses reveals sorghum roots responding to cadmium stress through regulation of the flavonoid biosynthesis pathway
Source: Front Plant Sci. 2023 Feb 23;14:1144265. doi: 10.3389/fpls.2023.1144265 (PMC9996021; doi:10.3389/fpls.2023.1144265)
Supplement: Supplementary Table 5 — Information about all metabolites. [file Table_5.xlsx]

## Sheet: Sheet1
Index	Q1 (Da)	Q3 (Da)	Molecular weight (Da)	Formula	Ionization model	Compounds	物质	Class I	物质一级分类	Class II	物质二级分类	CAS	Level	CK-1	CK-2	CK-3	CD-1	CD-2	CD-3	QC01	QC02	QC03	cpd_ID	kegg_map
Zmyn004676	293.21	113.1	294.219	C18H30O3	[M-H]-	17-Hydroxylinolenic acid	17-羟基亚麻酸	Lipids	脂质	Free fatty acids	游离脂肪酸	-	1	3.91954e+06	3.70362e+06	3.81559e+06	2.42964e+06	2.35165e+06	2.37291e+06	2.92546e+06	2.93381e+06	2.92469e+06	C16346	ko00592
Hajp006320	287.06	153.02	286.048	C15H10O6	[M+H]+	Luteolin (5,7,3',4'-Tetrahydroxyflavone)*	木犀草素*	Flavonoids	黄酮	Flavones	黄酮	491-70-3	1	279833	215823	222392	569187	573623	626990	391433	392653	392587	C01514	ko00941,ko00944,ko01100,ko01110
Lmln001195	297.1	135.07	298.105	C14H18O7	[M-H]-	Picein (4-Acetylphenyl-glucoside)	云杉苷	Phenolic acids	酚酸类	Phenolic acids	酚酸类	530-14-3	3	33433.3	29053.4	29026.5	29931.3	47058	45301.7	36615.6	36667.9	36808	C10720	-
Zmdn005541	431.1	269.05	432.106	C21H20O10	[M-H]-	Emodin-6-O-glucoside*	大黄素-6-O-β-D-葡萄糖苷*	Quinones	醌类	Anthraquinone	蒽醌	-	1	264613	269676	299735	517802	525683	566032	415585	413720	413459	-	-
pme0026	147.11	84.08	146.106	C6H14N2O2	[M+H]+	L-Lysine	L-赖氨酸	Amino acids and derivatives	氨基酸及其衍生物	Amino acids and derivatives	氨基酸及其衍生物	56-87-1	3	1.80401e+06	1.86685e+06	1.809e+06	738543	858243	869318	1.36988e+06	1.36896e+06	1.36173e+06	C00047	ko00300,ko00310,ko00470,ko00780,ko00960,ko00970,ko01100,ko01110,ko01210,ko01230,ko02010
pme3475	273.08	153.02	272.068	C15H12O5	[M+H]+	Butin; 7,3',4'-Trihydroxyflavanone*	紫铆素*	Flavonoids	黄酮	Flavanones	二氢黄酮	492-14-8	1	2.59521e+07	1.54612e+07	1.39718e+07	4.45157e+07	4.56301e+07	4.18772e+07	2.82761e+07	2.80821e+07	2.82046e+07	C09614	ko00941
Lmyn006227	269.05	151	270.053	C15H10O5	[M-H]-	Galangin (3,5,7-Trihydroxyflavone)	高良姜素	Flavonoids	黄酮	Flavones	黄酮	548-83-4	3	5.9885e+06	4.97428e+06	5.28488e+06	2.7242e+07	2.78601e+07	3.02569e+07	1.66807e+07	1.67909e+07	1.66789e+07	C10044	ko00941
pmf0138	179.06	59.01	180.063	C6H12O6	[M-H]-	D-Mannose*	甘露糖*	Others	其它类	Saccharides	糖类	3458-28-4	1	1.07268e+06	1.10467e+06	1.08455e+06	962050	971026	1.06282e+06	1.01374e+06	1.01175e+06	1.00584e+06	C00159	ko00051,ko00052,ko00520,ko01100,ko01250,ko02010
pme0519	341.11	119.03	342.116	C12H22O11	[M-H]-	D-Sucrose*	D-蔗糖*	Others	其它类	Saccharides	糖类	57-50-1	1	3.62468e+06	3.72404e+06	4.38113e+06	1.15454e+07	1.18709e+07	1.09776e+07	6.08797e+06	6.06892e+06	6.03676e+06	C00089	ko00052,ko00500,ko01100,ko01110,ko02010
Lmcp000611	144.08	84.06	143.07	C5H9N3O2	[M+H]+	2-Amino-4,5-dihydro-1H-imidazole-4-acetic acid	2-氨基-4,5-二氢-1H-咪唑-4-乙酸	Alkaloids	生物碱	Alkaloids	生物碱	69098-41-5	3	2.89868e+07	2.9826e+07	3.22693e+07	3.17538e+07	3.30749e+07	3.25805e+07	3.11172e+07	3.13548e+07	3.11239e+07	-	-
Lmhp009590	508.34	184.07	507.332	C25H50NO7P	[M+H]+	LysoPC 17:1	溶血磷脂酰胆碱 17:1	Lipids	脂质	LPC	溶血磷脂酰胆碱	-	1	2.63341e+06	5.57391e+06	5.61907e+06	7.89348e+06	3.73557e+06	7.74997e+06	6.92859e+06	6.89794e+06	6.95813e+06	-	-
mws0470	117.02	73.03	118.027	C4H6O4	[M-H]-	Methylmalonic acid*	甲基丙二酸*	Organic acids	有机酸	Organic acids	有机酸	516-05-2	3	4.04784e+06	4.01139e+06	3.83207e+06	4.1532e+06	4.19918e+06	3.98159e+06	3.86803e+06	3.87257e+06	3.90145e+06	C02170	ko00240,ko00280,ko00640,ko01100
mws0192	117.02	73.03	118.027	C4H6O4	[M-H]-	Succinic acid*	琥珀酸*	Organic acids	有机酸	Organic acids	有机酸	110-15-6	3	4.04784e+06	4.01139e+06	3.83207e+06	4.1532e+06	4.19918e+06	3.98159e+06	3.86803e+06	3.87257e+06	3.90145e+06	C00042	ko00020,ko00190,ko00250,ko00310,ko00350,ko00360,ko00620,ko00630,ko00640,ko00650,ko00760,ko00920,ko01100,ko01110,ko01200
pmf0085	427.39	345.32	426.386	C30H50O	[M+H]+	9,19-Cyclolanost-24-en-3-ol (Cycloartenol)	9,19-环羊毛甾-24-烯-3-醇 (环阿尔廷醇)	Terpenoids	萜类	Triterpene	三萜	469-38-5	3	1.06439e+07	1.05535e+07	1.02971e+07	1.01047e+07	9.86641e+06	9.60578e+06	1.07612e+07	1.06618e+07	1.07219e+07	C01902	ko00100,ko01100,ko01110
pme1201	273.08	167.03	274.084	C15H14O5	[M-H]-	Phloretin	根皮素	Flavonoids	黄酮	Chalcones	查耳酮	60-82-2	3	349197	332022	319983	791088	777024	903057	502360	497280	499420	C00774	ko00941,ko01110
pme1662	287.09	167.03	286.084	C16H14O5	[M+H]+	5,4'-Dihydroxy-7-methoxyflavanone (Sakuranetin)	5,4'-二羟基-7-甲氧基黄酮 (樱花素)	Flavonoids	黄酮	Flavanones	二氢黄酮	2957-21-3	3	241197	281127	329259	880021	1.04298e+06	1.00977e+06	643785	647820	650540	C09833	ko00941,ko01110
pmd0130	468.31	184.07	467.301	C22H46NO7P	[M+H]+	LysoPC 14:0	溶血磷脂酰胆碱 14:0	Lipids	脂质	LPC	溶血磷脂酰胆碱	20559-16-4	1	3.91028e+06	3.66768e+06	3.72502e+06	4.76619e+06	4.72316e+06	4.88079e+06	4.25242e+06	4.2647e+06	4.29634e+06	-	-
Lmjn005592	343.08	313.04	344.09	C18H16O7	[M-H]-	Cirsilineol (4',5-Dihydroxy-3',6,7-trimethoxyflavone)	甲基条叶蓟素	Flavonoids	黄酮	Flavanones	二氢黄酮	41365-32-6	2	59084.6	87007.8	56329.9	120443	130385	131941	90662	91581.8	90836.7	C10032	-
MWSslk102	155.01	119.04	154.005	C5H3ClN4	[M+H]+	6-Chloropurine	6-氯嘌呤	Nucleotides and derivatives	核苷酸及其衍生物	Nucleotides and derivatives	核苷酸及其衍生物	87-42-3	3	4.95932e+06	4.70894e+06	5.18269e+06	4.34385e+06	4.48754e+06	4.1059e+06	4.43646e+06	4.41121e+06	4.38793e+06	-	-
MWS201054	162.08	56.05	161.069	C6H11NO4	[M+H]+	O-Acetyl-L-homoserine	O-乙酰-L-高丝氨酸	Amino acids and derivatives	氨基酸及其衍生物	Amino acids and derivatives	氨基酸及其衍生物	250736-84-6	3	564799	589675	636815	836646	857219	853931	692775	698704	699983	-	-
Lmhp010908	536.37	184.07	535.364	C27H54NO7P	[M+H]+	LysoPC 19:1	溶血磷脂酰胆碱 19:1	Lipids	脂质	LPC	溶血磷脂酰胆碱	-	1	1.12283e+07	1.10099e+07	1.11131e+07	1.32237e+07	1.37318e+07	1.37453e+07	1.24276e+07	1.23074e+07	1.23041e+07	-	-
Hmhp001812	282.12	136.06	281.112	C11H15N5O4	[M+H]+	2'-O-Methyladenosine	2-甲氧基腺苷	Nucleotides and derivatives	核苷酸及其衍生物	Nucleotides and derivatives	核苷酸及其衍生物	2140-79-6	1	7.54646e+06	7.72682e+06	7.60164e+06	2.47314e+07	2.21966e+07	2.36739e+07	16007313	1.60407e+07	1.61831e+07	-	-
pmb2620	207.07	133.07	208.074	C11H12O4	[M-H]-	3,4-Dimethoxycinnamic acid	3,4-二甲氧基肉桂酸	Phenolic acids	酚酸类	Phenolic acids	酚酸类	2316-26-9	3	69839.1	68750.1	59828.6	119521	143282	122362	101188	102408	101734	-	-
Zmhn003257	299.06	284.04	300.063	C16H12O6	[M-H]-	5,7,2'-Trhiyroxy-8-methoxyflavone*	韧黄芩素 II*	Flavonoids	黄酮	Flavones	黄酮	-	1	6.48375e+06	6.25499e+06	6.44991e+06	9.11325e+06	8.87861e+06	1.02498e+07	7.67144e+06	7.76175e+06	7.74583e+06	-	-
MWS80007	311.22	249.22	312.23	C18H32O4	[M-H]-	13-Hydroperoxy-9Z,11E-octadecadienoic acid*	13-过氧化羟基-9Z,11E-十八碳二烯酸*	Lipids	脂质	Free fatty acids	游离脂肪酸	23017-93-8	1	3.17288e+06	3.10204e+06	2.96504e+06	4.14448e+06	4.10324e+06	4.10807e+06	3.42383e+06	3.39694e+06	3.43909e+06	-	-
Lmbn005287	311.22	249.22	312.23	C18H32O4	[M-H]-	7S,8S-DiHODE; (9Z,12Z)-(7S,8S)-Dihydroxyoctadeca-9,12-dienoic acid*	7,8-二羟基-9,12-十八碳二烯酸*	Lipids	脂质	Free fatty acids	游离脂肪酸	143288-65-7	1	3.17288e+06	3.10204e+06	2.96504e+06	4.14448e+06	4.10324e+06	4.10807e+06	3.42383e+06	3.39694e+06	3.43909e+06	C07354	ko00591
MWS80006	311.22	293.21	312.23	C18H32O4	[M-H]-	9-Hydroperoxy-9Z,11E-Octadecadienoic Acid	9-过氧化羟基-9Z,11E-十八碳二烯酸	Lipids	脂质	Free fatty acids	游离脂肪酸	-	3	5.28441e+06	4.44198e+06	4.66877e+06	5.51529e+06	5.49981e+06	5.64486e+06	4.84619e+06	4.89597e+06	4.84085e+06	-	-
Lmbn004685	311.22	223.17	312.23	C18H32O4	[M-H]-	5S,8R-DiHODE; (5S,8R,9Z,12Z)-5,8-Dihydroxyoctadeca-9,12-dienoate	5,8-二羟基-9,12-十八碳二烯酸	Lipids	脂质	Free fatty acids	游离脂肪酸	-	3	4.76365e+06	4.67129e+06	4.84203e+06	1.00929e+07	1.01839e+07	1.01289e+07	7.14789e+06	7.17176e+06	7.08206e+06	C20186	ko00591
MWSslk132	285.21	223.21	286.214	C16H30O4	[M-H]-	Hexadecanedioic acid	十六烷基二酸	Lipids	脂质	Free fatty acids	游离脂肪酸	505-54-4	1	439729	443738	429261	706402	695295	693551	556213	550320	549308	C19615	ko00073,ko01100
pmb2319	482.32	184.07	481.317	C23H48NO7P	[M+H]+	LysoPC 15:0	溶血磷脂酰胆碱 15:0	Lipids	脂质	LPC	溶血磷脂酰胆碱	108273-89-8	1	2.37806e+07	2.45839e+07	2.50467e+07	3.86129e+07	4.95165e+07	4.96023e+07	3.6744e+07	3.71204e+07	3.66325e+07	-	-
Lmmn001643	163.04	119.05	164.047	C9H8O3	[M-H]-	2-Hydroxycinnamic acid	2-羟基肉桂酸	Phenolic acids	酚酸类	Phenolic acids	酚酸类	583-17-5	3	2.97463e+07	2.88467e+07	2.97365e+07	3.24927e+07	3.36515e+07	3.16228e+07	3.06815e+07	3.10745e+07	3.10368e+07	C01772	ko00360,ko00999,ko01100,ko01110
pmb0865	518.32	184.07	517.317	C26H48NO7P	[M+H]+	LysoPC 18:3(2n isomer)	溶血磷脂酰胆碱 18:3(2n异构)	Lipids	脂质	LPC	溶血磷脂酰胆碱	-	1	1.05646e+07	9.11216e+06	9.99479e+06	1.81404e+07	1.63429e+07	1.75231e+07	1.42385e+07	1.40673e+07	1.40555e+07	-	-
mws0914	271.06	151	272.068	C15H12O5	[M-H]-	3,5,7-Trihydroxyflavanone (Pinobanksin)	3,5,7-三羟基黄烷酮 (短叶松素)	Flavonoids	黄酮	Flavanonols	二氢黄酮醇	548-82-3	1	6.5459e+06	6.4506e+06	5.60603e+06	1.99543e+07	2.11953e+07	2.23482e+07	1.23941e+07	1.22131e+07	1.23195e+07	C09826	ko00941
pme1665	593.15	311.06	594.159	C27H30O15	[M-H]-	Isovitexin-7-O-glucoside(Saponarin)	异牡荆素-7-O-葡萄糖苷 (皂草苷)	Flavonoids	黄酮	Flavones	黄酮	20310-89-8	3	1.01847e+06	963281	960180	738383	1.22277e+06	1.19118e+06	1.1694e+06	1.17671e+06	1.18697e+06	C08064	-
pmb3101	175.06	115.04	176.069	C7H12O5	[M-H]-	2-Isopropylmalic Acid	2-异丙基苹果酸	Organic acids	有机酸	Organic acids	有机酸	49601-06-1	3	1.45234e+06	1.43827e+06	1.42371e+06	1.55136e+06	1.60327e+06	1.52904e+06	1.34883e+06	1.35652e+06	1.36922e+06	C02504	ko00290,ko00620,ko01100,ko01110,ko01210,ko01230
Zmdn011161	239.07	223.03	240.079	C15H12O3	[M-H]-	Chrysophanol-9-anthrone	大黄酚-9-蒽酮	Quinones	醌类	Anthraquinone	蒽醌	491-58-7	3	341087	351962	373691	291605	354514	282091	323904	321873	327002	C10314	-
Lmbn004240	329.23	199.13	330.241	C18H34O5	[M-H]-	9,10-Dihydroxy-12,13-epoxyoctadecanoic acid	9,10-二羟基-12,13-环氧十八酸	Lipids	脂质	Free fatty acids	游离脂肪酸	-	2	309219	307856	324335	534303	515641	535399	409021	408484	414431	C14837	ko00591
mws0027	197.05	123.01	198.053	C9H10O5	[M-H]-	Syringic acid	丁香酸	Phenolic acids	酚酸类	Phenolic acids	酚酸类	530-57-4	3	361935	362720	385519	435510	385178	389134	383420	387211	389623	C10833	-
MWSslk133	257.18	195.18	258.183	C14H26O4	[M-H]-	1,14-Tetradecanedioic Acid	1,14-十四烷二酸	Lipids	脂质	Free fatty acids	游离脂肪酸	821-38-5	3	275152	260828	268651	241819	256280	249817	260258	256093	258519	-	-
Rfmb091	295.23	195.14	296.235	C18H32O3	[M-H]-	9S-Hydroxy-10E,12Z-octadecadienoic acid*	9S-羟基-10E,12Z-十八碳二烯酸*	Lipids	脂质	Free fatty acids	游离脂肪酸	15514-85-9	1	6.82895e+06	7.12358e+06	7.08692e+06	3.6948e+06	3.99291e+06	3.92042e+06	5.48902e+06	5.40566e+06	5.47279e+06	C14767	ko00591
MWSmce455	181.05	107.01	182.058	C9H10O4	[M-H]-	Vanillic acid methyl ester	香草酸甲酯	Phenolic acids	酚酸类	Phenolic acids	酚酸类	3943-74-6	3	1.40565e+06	1.55424e+06	1.41729e+06	517269	488153	477796	873141	875008	886384	-	-
MWStz029	150.09	133.07	149.084	C9H11NO	[M+H]+	Venoterpine	喜树次碱,文特品	Alkaloids	生物碱	Pyridine alkaloids	吡啶类生物碱	17948-42-4	3	489000	565322	562668	431051	476568	373530	445215	438769	439141	-	-
mws1038	277.12	146.08	278.13	C11H22N2O4S	[M-H]-	Pantetheine	泛酰巯基乙胺	Alkaloids	生物碱	Alkaloids	生物碱	496-65-1	1	849260	863655	843099	2.38813e+06	2.77212e+06	2.75969e+06	1.80222e+06	1.77976e+06	1.80758e+06	C00831	ko00770,ko01100,ko01110
Zmyn000108	209.03	85.03	210.038	C6H10O8	[M-H]-	D-Saccharic acid	D-蔗糖酸	Others	其它类	Saccharides	糖类	87-73-0	3	818129	832279	833931	1.23166e+06	1.54468e+06	1.38302e+06	966169	950715	962700	C00818	ko00053,ko01100
mws0145	151.04	93.03	152.047	C8H8O3	[M-H]-	O-Anisic acid (2-Methoxybenzoic acid)	邻茴香酸(2-甲氧基苯甲酸)	Phenolic acids	酚酸类	Phenolic acids	酚酸类	529-75-9	3	99259.6	89954.8	91138.4	86897.4	82332.1	91789	97562.1	97255.3	96001.6	-	-
mws0224	150.06	61.01	149.051	C5H11NO2S	[M+H]+	DL-Methionine	DL-蛋氨酸	Amino acids and derivatives	氨基酸及其衍生物	Amino acids and derivatives	氨基酸及其衍生物	59-51-8	3	1.53568e+06	2.83016e+06	2.13924e+06	1.58824e+06	1.37339e+06	1.59333e+06	1.97411e+06	1.976e+06	2.00487e+06	-	-
pme3009	175.02	98.98	174.016	C6H6O6	[M+H]+	Trans-Citridic acid	反式乌头酸	Organic acids	有机酸	Organic acids	有机酸	4023-65-8	3	739043	655228	627424	791863	713590	636465	739608	727157	731055	C02341	ko00660,ko01100
Zmhn000892	301.09	139.05	302.1	C13H18O8	[M-H]-	4-O-Glucosyl-3,4-dihydroxybenzyl alcohol	4-O-葡萄糖基-3,4-二羟基苄醇	Phenolic acids	酚酸类	Phenolic acids	酚酸类	-	3	1.18574e+06	1.15507e+06	965420	1.05281e+06	1.07647e+06	1.08407e+06	1.09848e+06	1.11396e+06	1.09633e+06	-	-
MWS1771	196.1	91.05	195.089	C10H13NO3	[M+H]+	L-Tyrosine methyl ester	L-酪氨酸甲酯	Amino acids and derivatives	氨基酸及其衍生物	Amino acids and derivatives	氨基酸及其衍生物	1080-06-4	1	1.00298e+06	894936	1.05662e+06	1.31377e+06	1.36648e+06	1.39524e+06	1.21919e+06	1.20249e+06	1.19942e+06	C03404	-
Li512111	519.11	315.05	520.122	C24H24O13	[M-H]-	Isorhamnetin-3-O-(6''-acetylglucoside)	异鼠李素-3-O-(6''-乙酰)葡萄糖苷	Flavonoids	黄酮	Flavonols	黄酮醇	-	3	143965	151493	170211	221848	216127	208850	185287	182127	184609	-	-
pmb1754	184.07	125	184.073	C5H15NO4P+	[M]+	O-Phosphocholine	O-磷酸胆碱	Alkaloids	生物碱	Alkaloids	生物碱	107-73-3	3	3.72441e+07	3.61001e+07	3.82134e+07	2.1077e+07	2.19127e+07	2.13611e+07	3.12363e+07	3.0837e+07	3.06971e+07	C00588	ko00564,ko01100
pmp001260	364.28	346.27	363.277	C22H37NO3	[M+H]+	N-(2-Hydroxyethyl)eicosapentaenoic acid	N-(2-羟乙基)-二十碳五烯酸	Lipids	脂质	Free fatty acids	游离脂肪酸	-	3	1.94764e+07	1.86429e+07	1.77046e+07	2.32209e+07	2.53279e+07	2.44898e+07	2.05693e+07	2.08544e+07	2.04962e+07	-	-
pma3649	132.07	86.06	131.058	C5H9NO3	[M+H]+	5-Aminolevulinic Acid	5-氨基酮戊酸	Alkaloids	生物碱	Alkaloids	生物碱	106-60-5	3	7.31658e+06	6.87044e+06	8.00357e+06	6.43967e+06	7.35018e+06	7.11243e+06	6.84618e+06	6.76748e+06	6.72233e+06	C00430	ko00260,ko00860,ko01100,ko01110,ko01240,ko02010
Zmhn002227	385.11	223.06	386.121	C17H22O10	[M-H]-	4-O-Glucosyl-sinapate	4-O-葡萄糖基芥子酸	Phenolic acids	酚酸类	Phenolic acids	酚酸类	-	3	1.71204e+06	1.59301e+06	1.65678e+06	3.96523e+06	3.74335e+06	4.04097e+06	3.20673e+06	3.25329e+06	3.26501e+06	C02919	-
Wbtp006564	317.07	302.04	316.058	C16H12O7	[M+H]+	(2s)-4,8,10-trihydroxy-2-methoxy-1h,2h-furo[3,2-a]xanthen-11-one*	(2s)-4,8,10-三羟基-2-甲氧基-1h,2h-呋喃并[3,2-a]-11-蒽酮*	Flavonoids	黄酮	Other Flavonoids	其它类黄酮	-	1	438232	393870	392883	621733	670267	636501	478476	487178	485797	-	-
MWSHY0137	273.08	153.02	272.068	C15H12O5	[M+H]+	Naringenin (5,7,4'-Trihydroxyflavanone)*	柚皮素*	Flavonoids	黄酮	Flavanones	二氢黄酮	480-41-1	1	1.33593e+07	1.32024e+07	1.25449e+07	3.89492e+07	3.87299e+07	4.33241e+07	2.33013e+07	2.29754e+07	2.34064e+07	C00509	ko00941,ko01100,ko01110
HJN090	433.11	271.06	434.121	C21H22O10	[M-H]-	Butin-7-O-glucoside	紫铆素-7-O-葡萄糖苷	Flavonoids	黄酮	Flavanones	二氢黄酮	-	2	1.39036e+06	1.62332e+06	1.59045e+06	1.29256e+06	1.33595e+06	1.34639e+06	1.47713e+06	1.50593e+06	1.48826e+06	-	-
Zmyn004548	291.2	235.17	292.204	C18H28O3	[M-H]-	12-Oxo-phytodienoic acid	12-氧-植物二烯酸	Lipids	脂质	Free fatty acids	游离脂肪酸	85551-10-6	3	60221.1	60575.9	60329.3	47297.9	46180.4	50510.8	54891.9	55372.7	55975.3	C01226	ko00592,ko01100,ko01110
mws1105	175.12	130.07	174.116	C11H14N2	[M+H]+	Gramine	芦竹碱	Alkaloids	生物碱	Plumerane	吲哚类生物碱	87-52-5	3	3.46972e+06	3.44787e+06	3.21227e+06	2.42197e+06	2.28216e+06	2.28769e+06	2.7925e+06	2.82893e+06	2.84809e+06	C08304	-
Lmbn005923	277.22	59.01	278.225	C18H30O2	[M-H]-	Crepenynic acid	顺式十八碳-9-烯-12-炔酸	Lipids	脂质	Free fatty acids	游离脂肪酸	2277-31-8	1	1.91487e+06	1.88765e+06	1.86562e+06	2.41218e+06	2.36159e+06	2.45466e+06	2.21065e+06	2.17829e+06	2.16864e+06	C07289	ko00591
Xmyp004678	727.21	287.05	726.201	C32H38O19	[M+H]+	Kaempferol-3-O-(2-O-Xylosyl-6-O-Rhamnosyl)Glucoside	山柰酚-3-O-(2''-O-木糖基-6''-O-鼠李糖基)葡萄糖苷	Flavonoids	黄酮	Flavonols	黄酮醇	-	3	9316.13	890.235	7371.7	63430.1	51048.4	54306.2	37555.3	38118.6	37388.1	-	-
mws1397	441.08	169.02	442.09	C22H18O10	[M-H]-	Epicatechin gallate*	表儿茶素没食子酸酯*	Flavonoids	黄酮	Flavanols	黄烷醇类	1257-08-5	1	304687	352462	301689	68724	106734	61941.6	191649	192692	195494	-	-
pmf0297	297.32	183.21	298.324	C20H42O	[M-H]-	1-Eicosanol	正二十醇	Lipids	脂质	Free fatty acids	游离脂肪酸	629-96-9	3	299241	334045	545378	328991	178504	338541	409518	406467	401225	-	-
MWS201442	267.13	120.08	266.127	C13H18N2O4	[M+H]+	Phe-Thr	L-苯丙氨酸-L-苏氨酸	Amino acids and derivatives	氨基酸及其衍生物	Amino acids and derivatives	氨基酸及其衍生物	51352-44-4	3	1.40135e+06	1.49729e+06	1.48855e+06	1.90494e+06	2.01988e+06	2.10415e+06	1.61214e+06	1.63357e+06	1.64605e+06	-	-
pmb2591	245.09	203.08	246.1	C13H14N2O3	[M-H]-	N-Acetyl-L-Tryptophan	N-乙酰-L-色氨酸	Amino acids and derivatives	氨基酸及其衍生物	Amino acids and derivatives	氨基酸及其衍生物	1218-34-4	1	387176	304181	304073	1.32694e+06	1.32528e+06	1.45396e+06	725831	712615	725929	-	-
pme1654	209.12	59.02	210.126	C12H18O3	[M-H]-	Jasmonic acid	茉莉酸	Organic acids	有机酸	Organic acids	有机酸	77026-92-7	3	6.50204e+06	6.10352e+06	6.45249e+06	5.8402e+06	5.89521e+06	5.92526e+06	5.98566e+06	5.88168e+06	5.87001e+06	C08491	ko00592,ko01100,ko01110,ko04075
pmb2643	225.19	207.18	226.193	C14H26O2	[M-H]-	Myristoleic acid	肉豆蔻油酸	Lipids	脂质	Free fatty acids	游离脂肪酸	544-64-9	2	94209	93298	75494.2	70007.9	73636.4	73811.5	73845.3	74540.7	75453.5	C08322	-
Lmbn005369	295.23	195.14	296.235	C18H32O3	[M-H]-	13(S)-HODE;13(S)-Hydroxyoctadeca-9Z,11E-dienoic acid*	13-羟基十八烷基-9,11-二烯酸*	Lipids	脂质	Free fatty acids	游离脂肪酸	10219-69-9	1	6.9928e+06	6.61005e+06	6.78946e+06	3.82468e+06	3.59742e+06	4.10298e+06	5.16359e+06	5.17347e+06	5.07229e+06	C14762	ko00591
pme2459	449.11	287.06	448.101	C21H20O11	[M+H]+	Luteolin-7-O-glucoside (Cynaroside)	木犀草素-7-O-葡萄糖苷 (木犀草苷)	Flavonoids	黄酮	Flavones	黄酮	5373-11-5	1	1.65059e+07	1.21024e+07	1.45058e+07	3.03611e+07	3.17633e+07	3.28551e+07	2.42714e+07	2.42778e+07	23820360	C03951	ko00944
mws0823	115.04	71.01	116.047	C5H8O3	[M-H]-	3-Methyl-2-Oxobutanoic acid	3-甲基-2-氧代-丁酸	Organic acids	有机酸	Organic acids	有机酸	759-05-7	3	946638	934646	1.01323e+06	1.01865e+06	940351	907267	1.03938e+06	1.05072e+06	1.06229e+06	C00141	ko00280,ko00290,ko00770,ko00966,ko01100,ko01110,ko01210,ko01230,ko01240
mws1212	209.08	177.05	208.074	C11H12O4	[M+H]+	Ferulic acid methyl ester	阿魏酸甲酯	Phenolic acids	酚酸类	Phenolic acids	酚酸类	2309-07-1	3	491510	485858	500212	1.19368e+06	1.15762e+06	1.15552e+06	942102	940655	923721	-	-
pmb0981	348.07	136.06	347.063	C10H14N5O7P	[M+H]+	Adenosine 5'-monophosphate	腺苷-5'-单磷酸	Nucleotides and derivatives	核苷酸及其衍生物	Nucleotides and derivatives	核苷酸及其衍生物	61-19-8	3	2.43276e+06	2.27283e+06	2.75035e+06	1.87381e+06	2.36038e+06	2.00205e+06	2.08393e+06	2.09695e+06	2.1288e+06	C00020	ko00230,ko00908,ko01100,ko01110,ko01232,ko01240
mws1661	609.18	301.07	608.174	C28H32O15	[M+H]+	Diosmetin-7-O-rutinoside (Diosmin)*	香叶木苷*	Flavonoids	黄酮	Flavones	黄酮	520-27-4	3	6.75397e+06	7.1791e+06	5.53382e+06	5.93403e+06	6.36274e+06	6.10398e+06	5.95906e+06	5.84877e+06	5.96727e+06	C10039	-
MWSmce040	153.05	65.04	152.047	C8H8O3	[M+H]+	Isovanillin	异香草醛	Phenolic acids	酚酸类	Phenolic acids	酚酸类	621-59-0	1	5.63968e+06	5.75755e+06	5.82086e+06	5.94059e+06	5.25379e+06	5.80866e+06	5.65883e+06	5.55332e+06	5.66621e+06	-	-
pmf0392	317.1	167.04	316.095	C17H16O6	[M+H]+	Persicogenin (5,3'-dihydroxy-7,4'-dimethoxyflavanone)	桃苷元 (5,3'-二羟基-7,4'-二甲氧基黄烷酮)	Flavonoids	黄酮	Flavanones	二氢黄酮	28590-40-1	3	574648	536639	565864	581718	535740	477497	508476	501175	497308	-	-
mws1051	399.14	250.09	399.144	C15H23N6O5S+	[M]+	S-Adenosylmethionine	S-腺苷蛋氨酸	Amino acids and derivatives	氨基酸及其衍生物	Amino acids and derivatives	氨基酸及其衍生物	485-80-3	3	3.00035e+07	2.7188e+07	2.89549e+07	3.56923e+07	3.94891e+07	3.6894e+07	3.11296e+07	3.04407e+07	3.08968e+07	-	-
Zmtn001464	204.03	160.04	205.037	C10H7NO4	[M-H]-	4,8-Dihydroxyquinoline-2-carboxylic acid	4,8-二羟基喹啉-2-羧酸	Organic acids	有机酸	Organic acids	有机酸	59-00-7	3	484678	702327	803408	688604	600089	747988	642996	631893	629283	C02470	ko00380
Wafn011571	295.23	195.14	296.235	C18H32O3	[M-H]-	alpha-Hydroxylinoleic acid*	α-羟基亚油酸*	Lipids	脂质	Free fatty acids	游离脂肪酸	57818-44-7	1	7.86494e+06	7.37918e+06	7.12586e+06	3.96978e+06	4.01736e+06	4.09146e+06	5.44426e+06	5.56513e+06	5.53884e+06	-	-
Cmsp008121	287.09	167.03	286.084	C16H14O5	[M+H]+	7-O-Methylnaringenin	7-甲基柚皮素	Flavonoids	黄酮	Flavanones	二氢黄酮	-	2	325617	306379	286957	1.03895e+06	1.15574e+06	1.06037e+06	730931	727916	743953	-	-
Wafn002491	385.08	209.03	386.085	C16H18O11	[M-H]-	2-O-Feruloylglucaric Acid	2-O-阿魏酰葡萄糖二酸	Phenolic acids	酚酸类	Phenolic acids	酚酸类	-	2	962964	864740	915464	1.35341e+06	1.44671e+06	1.44623e+06	1.01847e+06	1.04219e+06	1.03376e+06	-	-
Lmmp003167	470.23	220.1	469.221	C25H31N3O6	[M+H]+	Bis(Caffeoyl)Spermidine	二咖啡酰亚精胺	Alkaloids	生物碱	Phenolamine	酚胺	124935-80-4	3	153812	147795	133004	107005	95825.1	81386	137825	138285	135299	-	-
mws0227	132.1	86.1	131.095	C6H13NO2	[M+H]+	L-Leucine*	L-亮氨酸*	Amino acids and derivatives	氨基酸及其衍生物	Amino acids and derivatives	氨基酸及其衍生物	61-90-5	1	7.88025e+06	1.12634e+07	8.3192e+06	7.87257e+06	7.95809e+06	7.74346e+06	7.69496e+06	7.86471e+06	7.83894e+06	C00123	ko00280,ko00290,ko00966,ko00970,ko01100,ko01110,ko01210,ko01230,ko02010
Zahp012577	280.26	81.07	279.256	C18H33NO	[M+H]+	octadecadienoic acid amide	十八碳二烯酸酰胺	Alkaloids	生物碱	Alkaloids	生物碱	-	1	389564	348855	402472	249835	287267	277581	339818	343603	335578	-	-
pmp000086	269.1	177.05	268.095	C13H16O6	[M+H]+	1-Feruloyl-sn-glycerol	1-阿魏酰-sn-甘油	Phenolic acids	酚酸类	Phenolic acids	酚酸类	-	3	242323	316979	370886	407010	312312	396574	307539	313553	314263	-	-
Lmyn007883	287.22	287.22	288.23	C16H32O4	[M-H]-	9,16-Dihydroxypalmitic acid	9,16-二羟基棕榈酸	Lipids	脂质	Free fatty acids	游离脂肪酸	38076-49-2	3	131413	132035	147113	151236	143109	149956	142042	138748	140837	-	-
mws0463	301.07	164.01	302.079	C16H14O6	[M-H]-	Hesperetin	橙皮素	Flavonoids	黄酮	Flavanones	二氢黄酮	520-33-2	1	8.81007e+06	9.15488e+06	9.90973e+06	5.10246e+06	5.80186e+06	5.39452e+06	7.4036e+06	7.31093e+06	7.22468e+06	C01709	ko00941
mws0628	121.03	92.03	122.037	C7H6O2	[M-H]-	4-Hydroxybenzaldehyde	4-羟基苯甲醛	Phenolic acids	酚酸类	Phenolic acids	酚酸类	123-08-0	1	1.57733e+06	1.45159e+06	1.42343e+06	1.25716e+06	1.27022e+06	1.18926e+06	1.38464e+06	1.412e+06	1.38029e+06	C00633	ko01100
mws0001	133.06	74.02	132.054	C4H8N2O3	[M+H]+	L-Asparagine	L-天冬酰胺	Amino acids and derivatives	氨基酸及其衍生物	Amino acids and derivatives	氨基酸及其衍生物	70-47-3	1	3.06024e+07	2.95806e+07	2.90672e+07	1.81534e+07	1.84345e+07	1.78358e+07	2.48011e+07	2.42111e+07	2.43687e+07	C00152	ko00250,ko00460,ko00970,ko01100,ko01110,ko01230
mws1409	579.03	403	580.034	C15H22N2O18P2	[M-H]-	Uridine-5'-diphosphoglucuronic acid	尿苷-5'-二磷酸葡萄糖醛酸	Nucleotides and derivatives	核苷酸及其衍生物	Nucleotides and derivatives	核苷酸及其衍生物	-	3	352607	290615	378807	293761	207690	134437	336934	328713	331302	-	-
mws0254	156.08	110.07	155.07	C6H9N3O2	[M+H]+	L-Histidine	L-组氨酸	Amino acids and derivatives	氨基酸及其衍生物	Amino acids and derivatives	氨基酸及其衍生物	71-00-1	2	2.37639e+07	2.26456e+07	2.21912e+07	2.37849e+07	2.37784e+07	2.26789e+07	2.15312e+07	2.20095e+07	2.20377e+07	C00135	ko00340,ko00410,ko00470,ko00970,ko01100,ko01110,ko01230,ko02010
MWS00327g	106.05	60.04	105.043	C3H7NO3	[M+H]+	L-Isoserine	L-异丝氨酸	Amino acids and derivatives	氨基酸及其衍生物	Amino acids and derivatives	氨基酸及其衍生物	632-13-3	3	4.79655e+06	4.77814e+06	4.66758e+06	3.69739e+06	3.85614e+06	3.58591e+06	4.41424e+06	4.52862e+06	4.45074e+06	-	-
pmp001045	331.14	151.11	330.132	C15H22O8	[M+H]+	Bartsioside	巴斯苷	Others	其它类	Alcohol compounds	醇类化合物	62133-72-6	3	382958	333148	398829	409690	405305	476997	419397	409659	418917	-	-
mws0920	301.04	151	302.043	C15H10O7	[M-H]-	Tricetin (5,7,3',4',5'-Pentahydroxyflavone)	五羟黄酮	Flavonoids	黄酮	Flavones	黄酮	520-31-0	3	1.86316e+06	1.99435e+06	1.76088e+06	1.42559e+06	1.60302e+06	1.47853e+06	1.50944e+06	1.48356e+06	1.47089e+06	C10192	ko00941
pmn001687	295.05	163.04	296.053	C13H12O8	[M-H]-	Cis-Coutaric acid	顺式-对香豆酰酒石酸	Phenolic acids	酚酸类	Phenolic acids	酚酸类	67920-37-0	3	876604	797884	823073	541594	545386	517448	633144	638844	649808	-	-
Zmyn004449	309.21	171.1	310.214	C18H30O4	[M-H]-	9-Hydroxy-12-oxo-10(E),15(Z)-octadecadienoic acid	9-羟基-12-氧代-10(E),15(Z)-十八碳二烯酸	Lipids	脂质	Free fatty acids	游离脂肪酸	-	2	1.17459e+06	1.14675e+06	1.16078e+06	711632	711604	744774	895667	886608	872333	C21923	ko00592,ko01110
pme0014	148.06	84.04	147.053	C5H9NO4	[M+H]+	L-Glutamic acid	L-谷氨酸	Amino acids and derivatives	氨基酸及其衍生物	Amino acids and derivatives	氨基酸及其衍生物	56-86-0	1	5.4562e+07	5.50406e+07	5.50457e+07	5.12781e+07	5.51829e+07	5.00504e+07	5.72838e+07	5.75979e+07	5.8748e+07	C00025	ko00220,ko00250,ko00330,ko00340,ko00430,ko00470,ko00480,ko00630,ko00650,ko00660,ko00860,ko00910,ko00970,ko01100,ko01110,ko01200,ko01210,ko01230,ko01240,ko02010
pma1303	492.31	184.07	491.301	C24H46NO7P	[M+H]+	LysoPC 16:2	溶血磷脂酰胆碱 16:2	Lipids	脂质	LPC	溶血磷脂酰胆碱	-	3	1.60384e+07	1.34225e+07	4.48843e+06	7.07981e+06	7.65495e+06	2.15127e+07	5.14482e+06	5.1385e+06	5.26253e+06	-	-
mws5042	223.11	120.09	222.1	C11H14N2O3	[M+H]+	L-Glycyl-L-phenylalanine	L-甘氨酰-L-苯丙氨酸	Amino acids and derivatives	氨基酸及其衍生物	Amino acids and derivatives	氨基酸及其衍生物	721-66-4	1	3.76582e+06	3.91199e+06	3.64207e+06	3.68268e+06	3.54484e+06	3.58325e+06	3.59466e+06	3.54215e+06	3.49878e+06	-	-
Zmhn001420	165.02	121.03	166.027	C8H6O4	[M-H]-	5,7-Dihydroxy-1(3H)-isobenzofuranone	5,7-二羟基-1(3H)-异苯并呋喃酮	Phenolic acids	酚酸类	Phenolic acids	酚酸类	27979-58-4	3	654875	652233	619302	400939	427214	405245	469471	473604	461114	-	-
Jmgn005927	287.06	125.03	288.063	C15H12O6	[M-H]-	2-hydroxynaringenin	2-羟基柚皮素	Flavonoids	黄酮	Flavanones	二氢黄酮	-	2	4.76141e+06	4.81552e+06	4.77199e+06	1.26647e+07	1.29982e+07	1.36941e+07	8.87568e+06	8.6859e+06	8.65348e+06	-	-
pmb1096	118.07	91.05	117.058	C8H7N	[M+H]+	Indole	吲哚	Alkaloids	生物碱	Plumerane	吲哚类生物碱	120-72-9	3	1.89479e+07	1.97238e+07	1.78376e+07	1.61413e+07	1.52162e+07	1.45578e+07	1.55768e+07	1.56412e+07	1.59792e+07	C00463	ko00380,ko00400,ko00402,ko01100,ko01110
MWSmce116	252.1	136.06	251.102	C10H13N5O3	[M+H]+	5'-Deoxyadenosine	5-脱氧腺嘌呤核苷	Nucleotides and derivatives	核苷酸及其衍生物	Nucleotides and derivatives	核苷酸及其衍生物	4754-39-6	2	1.00062e+07	1.00208e+07	1.01628e+07	6.77838e+06	6.44433e+06	6.55882e+06	7.66457e+06	7.85075e+06	7.66611e+06	C05198	-
Zmdp000972	136.04	91.05	135.035	C4H9NO2S	[M+H]+	S-Methyl-L-cysteine	S-甲基-L-半胱氨酸	Amino acids and derivatives	氨基酸及其衍生物	Amino acids and derivatives	氨基酸及其衍生物	1187-84-4	3	1.14184e+06	1.20336e+06	1.25605e+06	779081	999772	954473	979023	970774	952759	C22040	ko02010
pmn001694	329.23	229.15	330.241	C18H34O5	[M-H]-	9,10,13-Trihydroxy-11-Octadecenoic Acid	9,10,13-三羟基-11-十八碳烯酸	Lipids	脂质	Free fatty acids	游离脂肪酸	29907-57-1	2	3.85785e+06	4.31339e+06	4.39685e+06	2.57058e+06	2.67001e+06	2.80503e+06	3.05998e+06	3.07686e+06	3.14137e+06	C14835	ko00591
pma0134	121.05	93.06	120.042	C4H8O4	[M+H]+	D-Threose	D-苏阿糖	Others	其它类	Saccharides	糖类	95-43-2	3	1.11171e+07	1.11096e+07	1.10812e+07	5.40613e+06	6.19006e+06	5.77528e+06	7.92876e+06	7.72098e+06	7.76533e+06	C06463	-
Cmsp002787	227.09	181.05	226.084	C11H14O5	[M+H]+	3,4'-Dihydroxy-3',5'-dimethoxypropiophenone	3,4'-二羟基-3',5'-二甲氧基苯乙酮	Phenolic acids	酚酸类	Phenolic acids	酚酸类	136196-47-9	1	2.01784e+07	2.09019e+07	1.97329e+07	2.34684e+07	2.4615e+07	2.46425e+07	2.16992e+07	2.21308e+07	2.1537e+07	-	-
HJN055	435.13	273.08	436.137	C21H24O10	[M-H]-	Dihydrocharcone-4'-O-glucoside	二氢查耳酮-4'-O-葡萄糖苷	Flavonoids	黄酮	Chalcones	查耳酮	-	3	461321	441110	446007	327853	298324	288047	362344	358664	352365	-	-
Lmzn106829	453.34	453.34	454.345	C30H46O3	[M-H]-	3-Oxolup-20(29)-en-28-oic acid (Betulonic acid)*	3-羰基羽扇豆-20(29)-烯-28-酸 (白桦脂酮酸)*	Terpenoids	萜类	Triterpene	三萜	4481-62-3	3	426520	428687	446413	497485	526303	520968	438032	430885	443255	-	-
Lmzn006829	453.34	453.34	454.345	C30H46O3	[M-H]-	3-Oxours-12-en-28-oic acid (Ursonic Acid)*	3-氧代熊果-12-烯-28-酸 (熊果酮酸)*	Terpenoids	萜类	Triterpene	三萜	-	3	426520	428687	446413	497485	526303	520968	438032	430885	443255	-	-
pmb0532	349.05	137.05	348.047	C10H13N4O8P	[M+H]+	Inosine 5'-monophosphate	5'-肌苷酸	Nucleotides and derivatives	核苷酸及其衍生物	Nucleotides and derivatives	核苷酸及其衍生物	131-99-7	3	8.83595e+06	7.88711e+06	9.20433e+06	7.29184e+06	7.81834e+06	8.06988e+06	7.22585e+06	7.25438e+06	7.42007e+06	C00130	ko00230,ko01100,ko01110,ko01232,ko01240
Zbdn001947	301.09	123.01	302.1	C13H18O8	[M-H]-	Isotachioside*	异它乔糖苷*	Phenolic acids	酚酸类	Phenolic acids	酚酸类	31427-08-4	1	4.60567e+06	4.91344e+06	4.82575e+06	4.52867e+06	4.52918e+06	4.65569e+06	4.36382e+06	4.46642e+06	4.34905e+06	-	-
Zmyn000453	191.02	111.01	192.027	C6H8O7	[M-H]-	Isocitric Acid	异柠檬酸	Organic acids	有机酸	Organic acids	有机酸	320-77-4	1	3.62117e+08	3.51287e+08	3.41492e+08	5.76363e+08	6.1366e+08	6.05367e+08	4.82288e+08	4.92736e+08	495958207	C00311	ko00020,ko00630,ko01100,ko01110,ko01200,ko01210,ko01230,ko01240
MWS3166	312.26	74.03	313.262	C18H35NO3	[M-H]-	N-Palmitoylglycine	N-棕榈酰甘氨酸	Amino acids and derivatives	氨基酸及其衍生物	Amino acids and derivatives	氨基酸及其衍生物	2441-41-0	2	144807	143751	149514	188655	182739	198375	156769	154628	152207	-	-
pme2914	161.05	99.05	162.053	C6H10O5	[M-H]-	3-Hydroxy-3-methylpentane-1,5-dioic acid	3-羟基-3-甲基谷氨酸	Amino acids and derivatives	氨基酸及其衍生物	Amino acids and derivatives	氨基酸及其衍生物	503-49-1	1	1.0798e+07	1.0563e+07	1.00964e+07	1.66945e+07	1.79273e+07	1.78917e+07	1.27234e+07	1.31025e+07	1.29651e+07	C03761	-
Lmhp007836	448.25	307.23	447.239	C21H38NO7P	[M+H]+	LysoPE 16:3	溶血磷脂酰乙醇胺 16:3	Lipids	脂质	LPE	溶血磷脂酰乙醇胺	-	3	106789	73339.7	97942.5	423189	571718	374146	279672	272316	272910	-	-
mws0255	112.05	95.02	111.043	C4H5N3O	[M+H]+	Cytosine	胞嘧啶	Nucleotides and derivatives	核苷酸及其衍生物	Nucleotides and derivatives	核苷酸及其衍生物	71-30-7	3	2.98038e+06	2.82142e+06	2.95152e+06	2.44794e+06	2.20276e+06	2.42116e+06	2.72462e+06	2.64686e+06	2.70272e+06	C00380	ko00240,ko01100,ko01232
mws0250	182.08	136.08	181.074	C9H11NO3	[M+H]+	L-Tyrosine	L-酪氨酸	Amino acids and derivatives	氨基酸及其衍生物	Amino acids and derivatives	氨基酸及其衍生物	60-18-4	1	1.04103e+07	1.13276e+07	1.32421e+07	8.01995e+06	1.02196e+07	9.1588e+06	9.6234e+06	9.69494e+06	9.41781e+06	C00082	ko00130,ko00261,ko00350,ko00360,ko00400,ko00460,ko00730,ko00940,ko00950,ko00965,ko00966,ko00970,ko00999,ko01100,ko01110,ko01210,ko01230,ko01240
MWS20151	271.06	153.02	270.053	C15H10O5	[M+H]+	Apigenin; 4',5,7-Trihydroxyflavone	芹菜素	Flavonoids	黄酮	Flavones	黄酮	520-36-5	1	3.92841e+06	3.96137e+06	3.84453e+06	1.84706e+07	1.90392e+07	2.12981e+07	1.20532e+07	1.19028e+07	1.16962e+07	C01477	ko00941,ko00944,ko01100,ko01110
pme1738	138.08	94.07	137.071	C7H9N2O	[M+H]+	3-Carbamyl-1-methylpyridinium;(1-Methylnicotinamide)	3-氨基甲酰-1-甲基氧化吡啶	Alkaloids	生物碱	Pyridine alkaloids	吡啶类生物碱	1005-24-9	3	1.36975e+07	1.31385e+07	1.41908e+07	1.43541e+07	1.50318e+07	1.53434e+07	1.47187e+07	1.42782e+07	1.44765e+07	C02918	ko00760,ko01100
pmn001691	327.22	291.2	328.225	C18H32O5	[M-H]-	9,12,13-Trihydroxy-10,15-octadecadienoic acid	9,12,13-三羟基-10,15-十八碳二烯酸	Lipids	脂质	Free fatty acids	游离脂肪酸	-	2	236792	236949	222281	238247	213866	299397	208986	203556	203495	-	-
Rfmb087	311.22	293.21	312.23	C18H32O4	[M-H]-	9-Hydroxy-13-oxo-10-octadecenoic Acid	9-羟基-13-氧代-10-十八碳烯酸	Lipids	脂质	Free fatty acids	游离脂肪酸	-	3	9.77153e+06	9.55199e+06	9.7885e+06	7.55145e+06	7.60552e+06	7.54287e+06	7.9195e+06	8.15589e+06	7.97657e+06	-	-
Lahp004442	273.07	153.02	272.068	C15H12O5	[M+H]+	3,4-Dihydro-4-(4'-hydroxyphenyl)-5,7-dihydroxycoumarin*	3,4-二氢-4-(4'-羟基苯基)-5,7-二羟基香豆素*	Lignans and Coumarins	木脂素和香豆素	Coumarins	香豆素	-	1	1.3452e+07	1.26405e+07	1.09078e+07	3.26809e+07	38074976	3.5429e+07	2.19603e+07	2.22116e+07	2.15429e+07	-	-
pmn001320	237.08	163.04	238.084	C12H14O5	[M-H]-	1-O-p-Cumaroylglycerol	1-O-对香豆酰甘油	Phenolic acids	酚酸类	Phenolic acids	酚酸类	106055-11-2	1	2.06422e+06	2.28826e+06	2.06427e+06	3.41312e+06	3.43668e+06	3.53383e+06	2.92896e+06	3.01795e+06	2.99396e+06	-	-
Zmdp001857	311.12	165.05	310.116	C14H18N2O6	[M+H]+	γ-Glutamyltyrosine	γ-谷氨酰胺酪氨酸	Amino acids and derivatives	氨基酸及其衍生物	Amino acids and derivatives	氨基酸及其衍生物	7432-23-7	2	6.63059e+06	6.39763e+06	6.5356e+06	5.21442e+06	5.46497e+06	5.7523e+06	5.62942e+06	5.65513e+06	5.7931e+06	-	-
pme1419	164.07	104.07	163.067	C6H13NO2S	[M+H]+	L-Methionine methyl ester	L-甲硫氨酸甲酯	Amino acids and derivatives	氨基酸及其衍生物	Amino acids and derivatives	氨基酸及其衍生物	10332-17-9	3	446006	427323	430595	477125	477625	467170	453296	461470	467790	-	-
Zmgn002106	206.08	58.03	207.089	C11H13NO3	[M-H]-	N-Acetyl-L-phenylalanine	N-乙酰-L-苯丙氨酸	Amino acids and derivatives	氨基酸及其衍生物	Amino acids and derivatives	氨基酸及其衍生物	2018-61-3	1	885588	800582	822796	4.17536e+06	4.481e+06	4.2819e+06	2.34162e+06	2.41288e+06	2.39829e+06	C03519	ko00360,ko01100
Jmwn002620	341.086	161.02	342.095	C15H18O9	[M-H]-	Vanillic Acid-4-O-Glucuronide	香草酸-4-O-葡萄糖醛酸苷	Phenolic acids	酚酸类	Phenolic acids	酚酸类	-	3	3.20379e+06	3.32416e+06	2.9135e+06	1.03528e+07	1.05142e+07	1.08105e+07	7.43128e+06	7.20601e+06	7.27528e+06	-	-
Hmsp003093	179.03	77.04	178.027	C9H6O4	[M+H]+	3,7-Dihydroxychromen-4-one	3,7-二羟基色原酮	Others	其它类	Chromone	色酮类	-	3	3.08864e+06	2.93927e+06	3.08516e+06	3.35153e+06	3.41606e+06	3.65224e+06	3.27347e+06	3.30881e+06	3.3767e+06	-	-
Hmhp002187	364.25	346.24	363.241	C21H33NO4	[M+H]+	16β-Hydroxycardiopetaline	16β-羟基心瓣翠雀碱	Alkaloids	生物碱	Terpenoid alkaloids	萜类生物碱	-	3	1.11571e+06	1.01726e+06	897838	310219	699011	614312	920888	907532	936682	-	-
Zmbp000555	175.12	130.1	174.079	C10H10N2O	[M+H]+	3-Indole acetamide	3-吲哚乙酰胺	Alkaloids	生物碱	Plumerane	吲哚类生物碱	-	3	1.0232e+06	849242	1.03838e+06	796409	733638	767003	821146	833077	847539	-	-
pmp000003	317.07	302.04	316.058	C16H12O7	[M+H]+	Nepetin (5,7,3',4'-Tetrahydroxy-6-methoxyflavone)*	泽兰黄酮 (6-甲氧基木犀草素)*	Flavonoids	黄酮	Flavones	黄酮	520-11-6	1	361017	319893	258078	551920	631974	646763	448538	448140	460798	-	-
mws0281	191.02	111.01	192.027	C6H8O7	[M-H]-	Citric Acid	柠檬酸	Organic acids	有机酸	Organic acids	有机酸	77-92-9	1	1.16939e+07	1.16015e+07	1.23875e+07	2.46507e+07	2.35781e+07	2.43066e+07	1.88845e+07	1.91653e+07	1.85636e+07	C00158	ko00020,ko00250,ko00630,ko01100,ko01110,ko01200,ko01210,ko01230,ko01240
pme0040	136.06	119.04	135.054	C5H5N5	[M+H]+	Adenine*	腺嘌呤*	Nucleotides and derivatives	核苷酸及其衍生物	Nucleotides and derivatives	核苷酸及其衍生物	73-24-5	2	2.3253e+06	2.61507e+06	2.54382e+06	2.02988e+06	2.25146e+06	2.12125e+06	2.19691e+06	2.14066e+06	2.20647e+06	C00147	ko00230,ko00908,ko01100,ko01110,ko01232
pme3188	323.03	211	324.036	C9H13N2O9P	[M-H]-	Uridine 5'-monophosphate	尿苷 5'-单磷酸	Nucleotides and derivatives	核苷酸及其衍生物	Nucleotides and derivatives	核苷酸及其衍生物	58-97-9	1	5.40128e+06	6.10116e+06	6.24421e+06	7.56003e+06	7.75208e+06	7.6152e+06	6.51145e+06	6.40054e+06	6.61278e+06	C00105	ko00240,ko01100,ko01232,ko01240
mws0025	125.02	79.02	126.032	C6H6O3	[M-H]-	Pyrogallol	连苯三酚	Phenolic acids	酚酸类	Phenolic acids	酚酸类	87-66-1	3	54810.1	37381	39181.9	32638	39430.5	26309.9	41913	43293.5	42471.7	C01108	-
mws0520	224.09	136.08	223.084	C11H13NO4	[M+H]+	N-Acetyl-L-tyrosine	N-乙酰-L-酪氨酸	Amino acids and derivatives	氨基酸及其衍生物	Amino acids and derivatives	氨基酸及其衍生物	537-55-3	3	643968	644543	651067	862513	786378	825244	719576	740561	720195	-	-
mws0028	167.03	108.02	168.042	C8H8O4	[M-H]-	Vanillic acid	香草酸	Phenolic acids	酚酸类	Phenolic acids	酚酸类	121-34-6	3	656382	727603	798745	728915	813275	826097	777613	755123	756571	C06672	-
pmb0782	86.1	69.07	85.0891	C5H11N	[M+H]+	Piperidine	哌啶	Alkaloids	生物碱	Piperidine alkaloids	哌啶类生物碱	110-89-4	3	1.44086e+07	1.89311e+07	1.82947e+07	1.60962e+07	1.58286e+07	1.69622e+07	1.71715e+07	1.66891e+07	1.718e+07	C01746	ko00960
Zmyn000110	258.04	78.96	259.046	C6H14NO8P	[M-H]-	D-Glucosamine 1-phosphate	D-氨基葡萄糖-1-磷酸	Others	其它类	Saccharides	糖类	2152-75-2	3	162167	249755	244423	184577	194710	173765	250212	245843	242073	C06156	ko00520,ko01100,ko01250
Hmbn004734	455.32	455.32	456.324	C29H44O4	[M-H]-	3,23-Dihydroxy-30-noroleana-12,20(29)-dien-28-oic acid (30-Norhederagenin)	3,23-二羟基-30-去甲基齐墩果-12,20(29)-二烯-28-酸 (30-去甲常春藤皂苷元)	Terpenoids	萜类	Triterpene	三萜	117654-06-5	3	288789	308780	312305	408593	432302	422508	355728	353063	344582	-	-
mws0366	277.22	277.22	278.225	C18H30O2	[M-H]-	γ-Linolenic Acid*	γ-亚麻酸*	Lipids	脂质	Free fatty acids	游离脂肪酸	506-26-3	2	2.66254e+08	2.69102e+08	2.59919e+08	3.11111e+08	3.17341e+08	3.11952e+08	2.93479e+08	2.88457e+08	2.98195e+08	C06426	ko00591,ko01040,ko01100
mws0367	277.22	277.22	278.225	C18H30O2	[M-H]-	α-Linolenic Acid*	α-亚麻酸*	Lipids	脂质	Free fatty acids	游离脂肪酸	463-40-1	2	3.83807e+08	3.64982e+08	359898357	4.11955e+08	4.33742e+08	4.06979e+08	3.94704e+08	3.97633e+08	4.07413e+08	C06427	ko00592,ko01040,ko01100,ko01110
Lmbn002072	159.07	97.07	160.074	C7H12O4	[M-H]-	2-Propylsuccinic acid*	2-丙基琥珀酸*	Organic acids	有机酸	Organic acids	有机酸	618-57-5	3	1.22969e+06	1.24145e+06	1.22124e+06	386620	431655	451548	760180	739067	761515	C16657	-
mws0425	129.02	85.03	130.027	C5H6O4	[M-H]-	Citraconic acid	柠康酸	Organic acids	有机酸	Organic acids	有机酸	498-23-7	3	8.55939e+07	1.18005e+08	1.07857e+08	1.71624e+08	1.42626e+08	7.42077e+07	1.34834e+08	1.31316e+08	1.30698e+08	C02226	ko00290,ko00660,ko01100,ko01210
Lmnp002845	463.13	343.09	462.116	C22H22O11	[M+H]+	Hispidulin-8-C-glucoside	高车前素-8-C-葡萄糖苷	Flavonoids	黄酮	Flavones	黄酮	-	1	2.39642e+06	2.21955e+06	2.32696e+06	2.48716e+06	2.49069e+06	2.37335e+06	2.43007e+06	2.34967e+06	2.38308e+06	-	-
mws0242	173.08	111.08	174.089	C8H14O4	[M-H]-	Suberic Acid	辛二酸	Organic acids	有机酸	Organic acids	有机酸	505-48-6	3	1.03787e+06	1.02397e+06	1.05065e+06	628822	603244	644356	773265	799892	788796	C08278	-
pme2062	220.12	136.06	219.112	C10H13N5O	[M+H]+	Trans-Zeatin	反式玉米素	Alkaloids	生物碱	Alkaloids	生物碱	1637-39-4	3	314147	339941	311339	184576	179670	184337	251528	251524	259030	C00371	ko00908,ko01100,ko01110,ko04075
mws1587	132.1	86.1	131.095	C6H13NO2	[M+H]+	L-Norleucine	L-正亮氨酸	Amino acids and derivatives	氨基酸及其衍生物	Amino acids and derivatives	氨基酸及其衍生物	327-57-1	1	9.4619e+06	9.8596e+06	1.08063e+07	8.50041e+06	9.77741e+06	9.33233e+06	9.11268e+06	8.93998e+06	9.25135e+06	C01933	-
Lmrn002746	131.07	85.07	132.079	C6H12O3	[M-H]-	2-Hydroxy-4-methylpentanoic acid	2-羟基-4-甲基戊酸	Organic acids	有机酸	Organic acids	有机酸	498-36-2	3	487036	445550	424308	681990	708274	673638	537168	552254	554759	-	-
Lasp011732	335.26	81.07	334.25	C21H34O3	[M+H]+	Ent-16beta-Methoxy-19-Kauranoic Acid	对映-16-甲氧基-19-贝壳杉酸	Terpenoids	萜类	Ditepenoids	二萜	-	1	2.10314e+06	1.94724e+06	2.17098e+06	3.45879e+06	3.07239e+06	3.26595e+06	2.65851e+06	2.6966e+06	2.6048e+06	-	-
pmn001669	237.08	207.03	238.084	C12H14O5	[M-H]-	Methyl sinapate	芥子酸甲酯	Phenolic acids	酚酸类	Phenolic acids	酚酸类	20733-94-2	3	73947	83714.4	76165.9	96497.7	98678.6	32436.3	81895.7	83254.8	84829.3	-	-
pmb2791	309.21	209.05	310.214	C18H30O4	[M-H]-	9-Hydroperoxy-10E,12,15Z-octadecatrienoic acid	9-羟基过氧-10E,12,15Z-十八碳三烯酸	Lipids	脂质	Free fatty acids	游离脂肪酸	111004-08-1	3	307265	311425	306024	274734	275209	277653	278722	282223	288658	C16321	ko00592,ko01110
mws0248	243.06	110.02	244.07	C9H12N2O6	[M-H]-	Uridine	尿嘧啶核苷	Nucleotides and derivatives	核苷酸及其衍生物	Nucleotides and derivatives	核苷酸及其衍生物	58-96-8	3	789011	756763	803302	637129	576797	642328	678373	690681	666335	C00299	ko00240,ko01100,ko01232,ko02010
mws0237	187.1	125.1	188.105	C9H16O4	[M-H]-	Azelaic acid	壬二酸	Organic acids	有机酸	Organic acids	有机酸	123-99-9	1	1.70948e+06	1.71656e+06	1.57018e+06	808895	822710	872156	1.14201e+06	1.10655e+06	1.1414e+06	C08261	-
mws1488	255.23	237.22	256.24	C16H32O2	[M-H]-	Palmitic acid	棕榈酸	Lipids	脂质	Free fatty acids	游离脂肪酸	57-10-3	3	393660	379954	391456	356851	347545	351439	381314	391901	378792	C00249	ko00061,ko00062,ko00071,ko00073,ko01040,ko01100,ko01212
Lmsp004915	449.11	287.06	448.101	C21H20O11	[M+H]+	Aureusidin-4-O-glucoside*	金鱼草素-4-O-葡萄糖苷*	Flavonoids	黄酮	Aurones	橙酮类	-	3	1.01207e+06	1.60663e+06	1.3167e+06	2.15621e+06	1.65489e+06	2.23824e+06	1.64646e+06	1.70643e+06	1.66816e+06	-	-
mws5035	279.17	120.08	278.163	C15H22N2O3	[M+H]+	L-Leucyl-L-phenylalanine	L-亮氨酰-L-苯丙氨酸	Amino acids and derivatives	氨基酸及其衍生物	Amino acids and derivatives	氨基酸及其衍生物	56217-82-4	3	1.89367e+06	2.08123e+06	2.00538e+06	2.64253e+06	2.61547e+06	2.63151e+06	2.25191e+06	2.2772e+06	2.33322e+06	-	-
Wafn002827	357.12	195.07	358.126	C16H22O9	[M-H]-	Dihydroferulic acid glucoside	二氢阿魏酸 葡萄糖苷	Phenolic acids	酚酸类	Phenolic acids	酚酸类	-	1	1.46048e+06	1.48621e+06	1.34267e+06	3.02839e+06	2.97563e+06	3.05446e+06	2.3004e+06	2.36631e+06	2.38084e+06	-	-
Zmhp003514	301.07	286.05	300.063	C16H12O6	[M+H]+	6,7,8-Tetrahydroxy-5-methoxyflavone*	6,7,8-三羟基-5-甲氧基黄酮*	Flavonoids	黄酮	Flavones	黄酮	-	3	8.03882e+06	7.07487e+06	7.60663e+06	1.13805e+07	1.13e+07	1.19248e+07	9.28945e+06	9.09369e+06	8.95845e+06	-	-
MWSHY0009	301.07	286.05	300.063	C16H12O6	[M+H]+	Diosmetin (5,7,3'-Trihydroxy-4'-methoxyflavone)*	香叶木素*	Flavonoids	黄酮	Flavones	黄酮	520-34-3	3	8.03882e+06	7.07487e+06	7.60663e+06	1.13805e+07	1.13e+07	1.19248e+07	9.28945e+06	9.09369e+06	8.95845e+06	C10038	-
MWSmce632	195.06	93.03	194.058	C10H10O4	[M+H]+	Vanillin acetate	香兰素乙酸酯	Phenolic acids	酚酸类	Phenolic acids	酚酸类	881-68-5	3	440876	477506	453847	259518	235567	274074	306496	296610	305885	-	-
pma2987	142.1	124.09	141.09	C6H11N3O	[M+H]+	Histidinol	组氨醇	Alkaloids	生物碱	Alkaloids	生物碱	501-28-0	3	9.99903e+06	8.64934e+06	9.00304e+06	1.16653e+07	1.15635e+07	1.21149e+07	1.11915e+07	1.0878e+07	1.08167e+07	C00860	ko00340,ko01100,ko01110,ko01230
pmb3012	461.11	299.06	462.116	C22H22O11	[M-H]-	Chrysoeriol-7-O-glucoside	金圣草黄素-7-O-葡萄糖苷	Flavonoids	黄酮	Flavones	黄酮	19993-32-9	3	632135	685163	775279	924068	802989	898269	819789	789974	804512	-	-
Hmmn007137	241.09	225.05	242.094	C15H14O3	[M-H]-	3,4'-Dihydroxy-5-methoxystilbene	3,4'-二羟基-5-甲氧基二苯乙烯	Others	其它类	Stilbene	茋类	42438-89-1	3	92775.4	91520.7	88895.5	148002	156717	156477	120880	120755	124738	-	-
Lmyp003024	194.04	110.06	193.037	C9H7NO4	[M+H]+	(2-Oxo-3H-1,3-benzoxazol-6-yl)acetate	(2-氧-3H-1,3-苯并恶唑-6-基)乙酸酯	Alkaloids	生物碱	Alkaloids	生物碱	-	3	137856	132283	118715	112993	117696	109870	148713	145971	151489	-	-
Hmcp009963	180.14	123.07	180.138	C11H18NO+	[M]+	Candicine	N-甲基大麦芽碱	Alkaloids	生物碱	Phenolamine	酚胺	6656-13-9	1	3011626	3.78476e+06	3.46338e+06	2.80313e+06	2.79536e+06	2.49465e+06	2.9673e+06	2.87217e+06	2.87383e+06	C10575	-
mws0369	303.23	259.24	304.24	C20H32O2	[M-H]-	Arachidonic Acid	花生四烯酸	Lipids	脂质	Free fatty acids	游离脂肪酸	506-32-1	1	240699	235701	209690	228400	214441	208435	225490	233180	232771	C00219	ko00590,ko00591,ko01040,ko01100
pmb0608	549.12	301.07	548.117	C25H24O14	[M+H]+	Chrysoeriol-7-O-(6''-malonyl)glucoside	金圣草黄素-7-O-(6''-丙二酰)葡萄糖苷	Flavonoids	黄酮	Flavones	黄酮	-	1	1.51038e+07	1.52063e+07	1.44992e+07	2.03788e+07	2.19695e+07	2.03633e+07	1.72293e+07	1.66172e+07	1.67662e+07	-	-
mws0021	227.07	185.06	228.079	C14H12O3	[M-H]-	Resveratrol	白藜芦醇	Others	其它类	Stilbene	茋类	501-36-0	1	76807.1	91676	86239.7	147296	162386	141815	128789	125229	124244	C03582	ko00945,ko01110
MWS201414	230.11	70.07	229.106	C9H15N3O4	[M+H]+	Pro-Asn	L-脯氨酸-L-天冬酰胺	Amino acids and derivatives	氨基酸及其衍生物	Amino acids and derivatives	氨基酸及其衍生物	107856-82-6	3	4.88684e+06	5.14668e+06	4.71086e+06	4.93767e+06	4.46332e+06	5.20226e+06	4.97699e+06	4.90043e+06	4.79237e+06	-	-
MWS1777	128.03	93.06	127.019	C6H6ClN	[M+H]+	3-Chloroaniline	3-氯苯胺	Alkaloids	生物碱	Alkaloids	生物碱	108-42-9	3	1.4429e+07	1.43237e+07	1.55096e+07	1.38624e+07	1.37236e+07	1.51945e+07	1.29583e+07	1.28494e+07	1.33219e+07	-	-
Lmgp000659	136.08	91.05	135.068	C8H9NO	[M+H]+	2-Phenylacetamide	2-苯乙酰胺	Alkaloids	生物碱	Alkaloids	生物碱	103-81-1	3	1.09672e+06	1.31114e+06	1.40351e+06	918612	1.05298e+06	1.00523e+06	1.00176e+06	1.03192e+06	1.03813e+06	C02505	ko00360,ko01100
Zmhn001358	299.08	137.02	300.084	C13H16O8	[M-H]-	4-O-Glucosyl-4-hydroxybenzoic acid	4-O-葡萄糖基-4-羟基苯甲酸	Phenolic acids	酚酸类	Phenolic acids	酚酸类	-	2	4.90806e+06	5.27774e+06	4.97253e+06	3.04088e+06	2.93802e+06	3.10364e+06	3.83266e+06	3.96597e+06	3.95718e+06	-	-
pmd0146	548.37	184.07	547.364	C28H54NO7P	[M+H]+	LysoPC 20:2(2n isomer)	溶血磷脂酰胆碱 20:2(2n异构)	Lipids	脂质	LPC	溶血磷脂酰胆碱	-	3	2.24956e+06	2.14642e+06	2.14892e+06	2.76899e+06	2.73488e+06	2.73937e+06	2.4183e+06	2.49958e+06	2.50004e+06	-	-
Smcp000882	328.13	310.12	327.132	C15H21NO7	[M+H]+	N-benzoyl-2-aminoethyl-β-D-glucopyranoside	N-苯甲酰基-2-氨基乙基-β-D-吡喃葡萄糖苷	Alkaloids	生物碱	Alkaloids	生物碱	-	2	861300	840261	886491	930987	954487	895963	806788	818032	837711	-	-
Lmhp011562	353.27	261.22	352.261	C21H36O4	[M+H]+	1-α-Linolenoyl-glycerol	1-α-亚麻酸甘油酯	Lipids	脂质	Glycerol ester	甘油酯	-	1	1.76456e+07	1.82099e+07	1.65842e+07	2.39039e+07	2.42032e+07	2.33379e+07	2.08818e+07	2.15754e+07	2.08713e+07	-	-
mws4176	237.12	120.09	236.116	C12H16N2O3	[M+H]+	L-Alanyl-L-Phenylalanine	L-丙氨酰-L-苯丙氨酸	Amino acids and derivatives	氨基酸及其衍生物	Amino acids and derivatives	氨基酸及其衍生物	3061-90-3	3	676557	86843.1	703194	1.30246e+06	1.32508e+06	1.33931e+06	1.17206e+06	1.13821e+06	1.13096e+06	-	-
MWS5235	299.26	253.25	300.266	C18H36O3	[M-H]-	12-Hydroxyoctadecanoic acid	12-羟基硬脂酸	Lipids	脂质	Free fatty acids	游离脂肪酸	106-14-9	3	536066	625144	654049	440419	459606	479635	474419	456789	463210	-	-
Zmcp102206	381.2	299.2	382.214	C24H30O4	[M-H]-	(Z)-3,8-Dihydro 6,6·;7,3'a-diligustilide	(Z')-3,8-二氢-6,6;7,3'α-二藁本内酯	Others	其它类	Others	其它	-	1	1.67097e+07	1.60293e+07	1.70012e+07	1.31205e+07	1.35806e+07	1.29959e+07	1.55486e+07	1.49624e+07	1.52285e+07	-	-
Zmjp000966	268.11	136.06	267.097	C10H13N5O4	[M+H]+	Vidarabine	阿糖腺苷	Nucleotides and derivatives	核苷酸及其衍生物	Nucleotides and derivatives	核苷酸及其衍生物	5536-17-4	1	1.11327e+07	1.15656e+07	1.1446e+07	1.05022e+07	10365381	1.05883e+07	9.99776e+06	1.00924e+07	1.03746e+07	-	-
Hmhn002738	111.01	67.02	112.016	C5H4O3	[M-H]-	3-Furoic acid	3-糠酸	Organic acids	有机酸	Organic acids	有机酸	488-93-7	3	110913	129651	109485	165435	185732	178519	147677	152860	148006	-	-
HX1348	133.05	69.03	132.042	C5H8O4	[M+H]+	2-hydroxymethyl-D-ribono-γ-lactone	2-羟甲基-D-核糖基-γ-内酯	Others	其它类	Others	其它	-	3	822255	828204	878700	735326	884916	765422	787078	758067	765932	-	-
Zmhn002750	461.11	323.08	462.116	C22H22O11	[M-H]-	4-O-(6'-O-Glucosylcaffeoyl)-4-hydroxybenzoic acid	4-O-(6'-O-葡萄糖基咖啡酰)-4-羟基苯甲酸	Phenolic acids	酚酸类	Phenolic acids	酚酸类	-	2	51403.8	75908.5	62169.3	55571.3	87966.8	78562.4	77435.3	74518.1	75523.5	-	-
pme2827	239.24	223.24	240.245	C16H32O	[M-H]-	Palmitaldehyde	棕榈醛	Lipids	脂质	Free fatty acids	游离脂肪酸	629-80-1	3	8.57132e+06	8.17861e+06	8.91907e+06	7.75068e+06	7.39529e+06	7.68988e+06	6.80754e+06	6.83743e+06	6.59522e+06	C00517	ko00071
mws1346	162.08	98.06	161.069	C6H11NO4	[M+H]+	DL-2-Aminoadipic acid	DL-2-氨基己二酸	Alkaloids	生物碱	Alkaloids	生物碱	542-32-5	3	1.48138e+06	1.2193e+06	1.41086e+06	3.39116e+06	3.57697e+06	3.08842e+06	2.43904e+06	2.345e+06	2.38682e+06	C00956	ko00300,ko00310,ko01100,ko01110,ko01210,ko01230
Lmhp001461	229.15	70.07	228.147	C11H20N2O3	[M+H]+	L-Prolyl-L-Leucine	L-脯氨酰-L-亮氨酸	Amino acids and derivatives	氨基酸及其衍生物	Amino acids and derivatives	氨基酸及其衍生物	52899-07-7	2	2.65802e+06	3.94024e+06	2.76744e+06	2.55654e+06	2.46321e+06	2.6647e+06	2.38087e+06	2.45696e+06	2.46994e+06	-	-
Zmzn000113	146.05	102.06	147.053	C5H9NO4	[M-H]-	L-threo-3-Methylaspartate	L-苏式-3-甲基天冬氨酸	Amino acids and derivatives	氨基酸及其衍生物	Amino acids and derivatives	氨基酸及其衍生物	6061-13-8	1	179659	182641	189392	170032	177703	190864	168971	164772	171354	C03618	ko00630,ko00660,ko01100,ko01200
Lmsn002887	311.08	163.04	312.084	C14H16O8	[M-H]-	1-O-Caffeoyl-β-D-xylose	1-O-咖啡酰-β-D-木糖	Phenolic acids	酚酸类	Phenolic acids	酚酸类	-	2	3.4504e+06	3.25058e+06	3.48827e+06	3.30041e+06	3.55255e+06	3.33105e+06	3.38913e+06	3.36615e+06	3.26487e+06	-	-
MWSmce658	193.05	153.02	192.042	C10H8O4	[M+H]+	Noreugenin; 5,7-Dihydroxy-2-Methylchromone	去甲丁香色原酮; 5,7-二羟基-2-甲基色酮	Others	其它类	Chromone	色酮类	1013-69-0	3	18014	23712.6	19309.1	19039.4	26489.3	21146.5	28933	30058.4	29781.7	C20462	-
Ymjm000152	271.08	108.02	272.09	C12H16O7	[M-H]-	p-Hydroxypheny-β-D-allopyranoside	对羟基苯-β-D-别吡喃糖苷	Phenolic acids	酚酸类	Phenolic acids	酚酸类	-	3	4.52904e+06	2.90723e+06	4.95877e+06	2.98e+06	3.33428e+06	3.43284e+06	3.49184e+06	3.39066e+06	3.52185e+06	-	-
Zaxn006988	301.22	301.22	302.225	C20H30O2	[M-H]-	Isopimaric acid*	异海松酸*	Terpenoids	萜类	Ditepenoids	二萜	5835-26-7	1	1.22027e+06	1.20927e+06	1.20968e+06	1.18519e+06	1.1334e+06	1.15531e+06	1.13932e+06	1.13753e+06	1.1781e+06	-	-
Lmbn014696	301.22	301.22	302.225	C20H30O2	[M-H]-	Pimaric acid*	海松酸*	Terpenoids	萜类	Ditepenoids	二萜	127-27-5	1	1.22027e+06	1.20927e+06	1.20968e+06	1.18519e+06	1.1334e+06	1.15531e+06	1.13932e+06	1.13753e+06	1.1781e+06	C09159	-
Lmyn011997	337.31	337.31	338.318	C22H42O2	[M-H]-	Erucic acid	芥酸	Lipids	脂质	Free fatty acids	游离脂肪酸	112-86-7	3	1.40937e+07	1.23054e+07	1.40659e+07	1.25355e+07	1.16567e+07	1.42113e+07	1.1286e+07	1.16149e+07	1.17291e+07	C08316	ko01040
mws0856	463.09	301.04	464.096	C21H20O12	[M-H]-	Quercetin-4'-O-glucoside (Spiraeoside)	槲皮素-4'-O-葡萄糖苷 (绣线菊苷)	Flavonoids	黄酮	Flavonols	黄酮醇	20229-56-5	3	2.15125e+07	2.2533e+07	2.12183e+07	1.72331e+07	1.6829e+07	1.78678e+07	1.96381e+07	1.89983e+07	1.89518e+07	-	-
pmf0472	565.16	271.06	564.148	C26H28O14	[M+H]+	Apiin*	芹菜苷*	Flavonoids	黄酮	Flavones	黄酮	26544-34-3	3	2.04259e+06	2.16104e+06	1.6941e+06	1.03777e+06	2.87791e+06	2.47535e+06	2.0258e+06	2.06726e+06	1.98574e+06	C04858	ko00944
MWS201479	239.103	136.076	238.095	C11H14N2O4	[M+H]+	Tyr-Gly	L-酪氨酸-L-甘氨酸	Amino acids and derivatives	氨基酸及其衍生物	Amino acids and derivatives	氨基酸及其衍生物	673-08-5	3	1.23234e+06	1.28041e+06	1.34856e+06	1.23657e+06	1.35379e+06	1.36547e+06	1.20259e+06	1.1967e+06	1.15844e+06	-	-
pme2828	140.03	98.96	139.027	C6H5NO3	[M+H]+	4-Nitrophenol	4-硝基苯酚	Phenolic acids	酚酸类	Phenolic acids	酚酸类	100-02-7	3	3.99248e+07	3.97078e+07	3.9388e+07	4.94036e+07	4.81526e+07	4.71876e+07	4.59262e+07	4.53433e+07	4.71777e+07	C00870	-
Hmyp002656	222.08	130.06	221.069	C11H11NO4	[M+H]+	Methyl dioxindole-3-acetate	甲基-二氧吲哚-乙酸	Alkaloids	生物碱	Plumerane	吲哚类生物碱	57061-18-4	1	2.72845e+06	2.66263e+06	2.81208e+06	2.42375e+06	2.30563e+06	2.52829e+06	2.4491e+06	2.35214e+06	2.41093e+06	-	-
Lmsn003111	325.09	145.03	326.1	C15H18O8	[M-H]-	1-O-p-Coumaroyl-β-D-glucose	1-O-对香豆酰-β-D-葡萄糖	Phenolic acids	酚酸类	Phenolic acids	酚酸类	7139-64-2	1	1.11296e+06	1.08691e+06	1.22319e+06	4.92645e+06	4.55742e+06	4.64686e+06	3.20339e+06	3.33248e+06	3.2421e+06	C16827	-
Zmyn002856	123.04	108.02	124.052	C7H8O2	[M-H]-	3-(Hydroxymethyl)phenol	3-(羟甲基)苯酚	Phenolic acids	酚酸类	Phenolic acids	酚酸类	620-24-6	3	706570	696733	714642	689990	673563	699771	630276	652357	653598	C03351	-
Lmbn002737	119.05	93.03	120.058	C8H8O	[M-H]-	3-Methylbenzaldehyde*	3-甲基苯甲醛*	Others	其它类	Aldehyde compounds	醛类化合物	620-23-5	2	200950	256344	240328	211527	189671	216825	196755	203224	195701	C07209	ko01100
Lmhp011388	353.27	261.22	352.261	C21H36O4	[M+H]+	2-α-Linolenoyl-glycerol	2-α-亚麻酸甘油酯	Lipids	脂质	Glycerol ester	甘油酯	55268-58-1	1	9.94634e+06	1.03914e+07	8.61513e+06	1.52044e+07	1.47916e+07	1.3238e+07	1.26965e+07	1.2688e+07	1.31489e+07	-	-
mws0567	146.09	87.04	145.085	C5H11N3O2	[M+H]+	4-Guanidinobutyric acid	4-胍基丁酸	Organic acids	有机酸	Organic acids	有机酸	463-00-3	3	4.02108e+06	3.11983e+06	3.15661e+06	3.66013e+06	4.04998e+06	3.77083e+06	4.34325e+06	4.28662e+06	4.1706e+06	C01035	ko00330,ko01100
Zajp000573	144.1	84.08	143.095	C7H13NO2	[M+H]+	N-(4-oxopentyl)-acetamide*	N-(4-氧代戊基)-乙酰胺*	Alkaloids	生物碱	Alkaloids	生物碱	-	2	3.36061e+07	2.9673e+07	3.09502e+07	3.21616e+07	3.25768e+07	3.35937e+07	3.09234e+07	3.09537e+07	2.98455e+07	-	-
Rfmb320	144.1	84.08	143.095	C7H13NO2	[M+H]+	1-Methylpiperidine-2-carboxylic acid*	1-甲基哌啶-2-羧酸*	Organic acids	有机酸	Organic acids	有机酸	7730-87-2	2	3.36061e+07	2.9673e+07	3.09502e+07	3.21616e+07	3.25768e+07	3.35937e+07	3.09234e+07	3.09537e+07	2.98455e+07	-	-
mws1375	304.15	185.09	303.143	C12H21N3O6	[M+H]+	Nicotianamine	烟胺	Alkaloids	生物碱	Alkaloids	生物碱	34441-14-0	3	3.14527e+06	3.16463e+06	3.34599e+06	5.92151e+06	6.08727e+06	5.96208e+06	4.71418e+06	4.56177e+06	4.74347e+06	C05324	ko00270,ko00999,ko01100,ko01110
Cmmn012997	301.22	301.22	302.225	C20H30O2	[M-H]-	Abietic acid	松香酸	Terpenoids	萜类	Ditepenoids	二萜	514-10-3	3	968430	906759	948963	952646	929554	923924	892572	893549	925750	C06087	ko00904,ko01100,ko01110
Wbmn013660	335.22	253.22	336.23	C20H32O4	[M-H]-	3,9-Dihydroxy-13(14)-labden-16,15-olide	3,9-二羟基-13(14)-半日花烯-16,15-内酯	Terpenoids	萜类	Ditepenoids	二萜	-	1	1.39632e+07	1.39071e+07	4.60685e+06	1.10859e+07	3.08271e+06	3.27903e+06	15966681	1.53271e+07	1.57713e+07	-	-
MWSmce499	685.27	523.22	686.279	C32H46O16	[M-H]-	Secoisolariciresinol diglucoside	开环异落叶松树脂酚二葡萄糖苷	Lignans and Coumarins	木脂素和香豆素	Lignans	木脂素	158932-33-3	3	176715	149567	141976	183515	220284	174147	151975	158440	154532	-	-
MWS201437	247.13	86.1	246.122	C10H18N2O5	[M+H]+	Leu-Asp	L-亮氨酸-L-天冬氨酸	Amino acids and derivatives	氨基酸及其衍生物	Amino acids and derivatives	氨基酸及其衍生物	32949-40-9	2	6.89377e+06	7.09641e+06	7.37162e+06	5.87863e+06	6.78568e+06	6.72937e+06	6.57169e+06	6.37007e+06	6.31455e+06	-	-
pmp000786	345.1	330.07	344.09	C18H16O7	[M+H]+	Eupatorin; 3',5-Dihydroxy-4',6,7-Trimethoxyflavone	泽兰黄素; 3',5-二羟基-4',6,7-三甲氧基黄酮	Flavonoids	黄酮	Flavones	黄酮	855-96-9	3	89576.3	90130.1	87414.4	196634	220391	190529	156354	154017	160573	-	-
MWS5083	455.1	96.97	456.105	C17H21N4O9P	[M-H]-	Flavin Single Nucleotide(FMN)	黄素单核苷酸(FMN)	Nucleotides and derivatives	核苷酸及其衍生物	Nucleotides and derivatives	核苷酸及其衍生物	6184-17-4	2	3.26892e+06	3.14446e+06	2.99326e+06	3.03362e+06	2.9838e+06	3.33603e+06	2.92093e+06	2.83172e+06	2.94968e+06	C00061	ko00190,ko00740,ko01100,ko01110,ko01240
pmn001369	697.23	535.18	698.242	C32H42O17	[M-H]-	1-Hydroxypineolin Diglucoside	1-羟基松脂素二葡萄糖苷	Lignans and Coumarins	木脂素和香豆素	Lignans	木脂素	-	3	249632	212780	218927	262908	304655	310656	263078	266279	255401	-	-
MWS1900	215.13	153.13	216.136	C11H20O4	[M-H]-	Undecanedioic acid	十一烷二酸	Lipids	脂质	Free fatty acids	游离脂肪酸	1852-04-6	3	486072	457834	476219	364289	322264	348035	392904	376557	382903	-	-
Zmjp000624	168.06	150.05	167.058	C8H9NO3	[M+H]+	Pyridoxal	吡哆醛	Others	其它类	Vitamin	维生素	66-72-8	3	3.10522e+06	3.4975e+06	3.96865e+06	3.23465e+06	3.8045e+06	3.62595e+06	3.53572e+06	3.39164e+06	3.49739e+06	C00250	ko00750,ko01100,ko01240
pme2380	145.01	101.02	146.022	C5H6O5	[M-H]-	α-Ketoglutaric acid	α-酮戊二酸	Organic acids	有机酸	Organic acids	有机酸	328-50-7	3	1.22296e+06	1.17059e+06	1.21057e+06	1.16939e+06	1.2246e+06	1.42137e+06	1.198e+06	1.22093e+06	1.25081e+06	C00026	ko00020,ko00040,ko00053,ko00220,ko00250,ko00300,ko00310,ko00340,ko00430,ko00470,ko00630,ko00650,ko00660,ko01100,ko01110,ko01200,ko01210,ko01230,ko01240
mws0126	524.37	184.07	523.364	C26H54NO7P	[M+H]+	LysoPC 18:0	溶血磷脂酰胆碱 18:0	Lipids	脂质	LPC	溶血磷脂酰胆碱	19420-57-6	1	1.35298e+07	1.37243e+07	1.37105e+07	1.90784e+07	1.79728e+07	1.8803e+07	1.72634e+07	1.79982e+07	1.74586e+07	-	-
mws4170	179.06	59.01	180.063	C6H12O6	[M-H]-	D-Glucose*	D-葡萄糖*	Others	其它类	Saccharides	糖类	50-99-7	1	879024	914796	993419	844111	890844	961045	907676	916575	946001	C00031	ko00010,ko00030,ko00052,ko00500,ko00520,ko01100,ko01110,ko02010
Lmbn007891	313.24	183.14	314.246	C18H34O4	[M-H]-	Hydroxy ricinoleic acid	羟基蓖麻油酸	Lipids	脂质	Free fatty acids	游离脂肪酸	-	3	170777	156627	154150	380704	314540	314991	225489	224673	216689	-	-
pme2693	131.12	114.09	130.111	C6H14N2O	[M+H]+	N-Acetylputrescine	N-乙酰腐胺	Alkaloids	生物碱	Alkaloids	生物碱	18233-70-0	3	530902	534807	584706	657302	693609	697999	606740	580801	595730	C02714	ko00330,ko01100
Lmtn002324	431.15	269.1	432.163	C19H28O11	[M-H]-	Benzyl-(2''-O-glucosyl)glucoside	苄基-(2''-O-葡萄糖基)葡萄糖苷	Phenolic acids	酚酸类	Phenolic acids	酚酸类	-	3	140577	131256	184082	154944	155013	149873	143522	148527	149549	C17564	-
MWSmce461	102.055	56.0497	101.048	C4H7NO2	[M+H]+	L-Azetidine-2-carboxylic acid*	L-吖啶-2-羧酸*	Alkaloids	生物碱	Alkaloids	生物碱	2133-34-8	3	2.12079e+06	2.28022e+06	2.22648e+06	1.23346e+06	1.22531e+06	1.25226e+06	1.73231e+06	1.7185e+06	1.66159e+06	-	-
mws0396	281.25	281.25	282.256	C18H34O2	[M-H]-	Elaidic Acid*	反油酸*	Lipids	脂质	Free fatty acids	游离脂肪酸	112-79-8	2	1.00803e+08	9.68517e+07	9.41189e+07	9.75313e+07	9.16092e+07	9.03062e+07	1.00339e+08	9.9106e+07	9.61065e+07	C01712	-
HJN104	481.14	319.08	482.106	C21H22O13	[M-H]-	Dihydromyricetin-3-O-glucoside	二氢杨梅素-3-O-葡萄糖苷	Flavonoids	黄酮	Flavanonols	二氢黄酮醇	-	3	165146	119328	132297	219329	231856	222794	179207	187307	182882	-	-
Zmjp000182	189.13	70.07	188.127	C7H16N4O2	[M+H]+	N-Monomethyl-L-arginine	N-单甲基-L-精氨酸	Amino acids and derivatives	氨基酸及其衍生物	Amino acids and derivatives	氨基酸及其衍生物	17035-90-4	2	4.17998e+06	4.38641e+06	4.32801e+06	2.86939e+06	3.15074e+06	2.91207e+06	3.51272e+06	3.60639e+06	3.67204e+06	C03884	-
mws1189	193.04	72.99	194.043	C6H10O7	[M-H]-	D-Galacturonic acid*	D-半乳糖醛酸*	Others	其它类	Saccharides	糖类	685-73-4	3	157396	165775	170612	192544	232951	241612	184760	179421	176833	C00333	ko00040,ko00053,ko00520,ko01100,ko01240,ko01250,ko02010
Lchp000221	207.06	91.05	206.058	C11H10O4	[M+H]+	(Z)-3-Ethylidene-7-hydroxy-6-methoxyphthalide	(Z)-3-亚乙基-7-羟基-6-甲氧基苯酞	Others	其它类	Others	其它	-	2	1.5434e+06	1341057	1.37069e+06	631605	1.41436e+06	1.40641e+06	1.26439e+06	1.32253e+06	1.29668e+06	-	-
HJN041	451.12	289.07	452.132	C21H24O11	[M-H]-	Epicatechin glucoside	表儿茶素苷	Flavonoids	黄酮	Flavanols	黄烷醇类	-	3	275067	290120	308273	234797	200737	217562	256519	253883	245637	-	-
mws2125	166.98	78.96	167.982	C3H5O6P	[M-H]-	Phosphoenolpyruvate	磷酸烯醇式丙酮酸	Organic acids	有机酸	Organic acids	有机酸	138-08-9	3	4.24336e+06	4.26761e+06	4.12498e+06	2.68803e+06	2.79921e+06	2.93462e+06	3.21394e+06	3.09114e+06	3.21608e+06	C00074	ko00010,ko00020,ko00400,ko00440,ko00620,ko00710,ko00999,ko01100,ko01110,ko01200,ko01230,ko01240
pmb0492	584.28	325	583.268	C34H37N3O6	[M+H]+	N',N'',N'''-p-Coumaroyl-cinnamoyl-caffeoyl spermidine	N',N'',N'''-对香豆酰肉桂酰咖啡酰亚精胺	Alkaloids	生物碱	Phenolamine	酚胺	-	3	2.26858e+06	2.2377e+06	2.10921e+06	607390	586501	564023	1.03793e+06	1.08239e+06	1.04485e+06	-	-
Lmjp003295	479.12	317.07	478.111	C22H22O12	[M+H]+	6-Methoxykaempferol-3-O-glucoside*	6-甲氧基山柰酚-3-O-葡萄糖苷*	Flavonoids	黄酮	Flavonols	黄酮醇	63422-27-5	3	954462	983502	1.02017e+06	934440	596321	717917	957779	992651	999339	-	-
Zmdp002216	261.14	86.1	260.137	C11H20N2O5	[M+H]+	L-γ-Glutamyl-L-leucine	L-γ-谷氨酰胺-L-亮氨酸	Amino acids and derivatives	氨基酸及其衍生物	Amino acids and derivatives	氨基酸及其衍生物	2566-39-4	1	1.05018e+07	1.05867e+07	1.02919e+07	1.08505e+07	1.16352e+07	1.07077e+07	1.01061e+07	1.04886e+07	1.05397e+07	-	-
pmp001201	162.11	79.1	161.105	C7H15NO3	[M+H]+	5-Aminocycloheptane-1,2,3-triol	5-氨基环庚-1,2,3-三醇	Alkaloids	生物碱	Alkaloids	生物碱	-	3	177636	162628	202712	135757	106927	141910	157688	159082	152282	-	-
Zmhn002422	355.1	193.05	356.111	C16H20O9	[M-H]-	1-O-Feruloyl-β-D-glucose	1-O-阿魏酰-β-D-葡萄糖	Phenolic acids	酚酸类	Phenolic acids	酚酸类	7196-71-6	1	683056	754622	685462	1.78288e+06	1.71591e+06	1.8077e+06	1.45858e+06	1.40654e+06	1.39808e+06	C17759	-
Lmhp112042	355.28	263.24	354.277	C21H38O4	[M+H]+	1-Linoleoylglycerol	1-亚油酰甘油酯	Lipids	脂质	Glycerol ester	甘油酯	2277-28-3	1	42253.9	23518.3	23859.1	34179.8	98191.8	33114.4	26677.1	27736.7	27814.4	-	-
Zmyn000247	147.03	57.0346	148.037	C5H8O5	[M-H]-	2-Hydroxyglutaric Acid*	2-羟基戊二酸*	Organic acids	有机酸	Organic acids	有机酸	13095-48-2	3	328148	393574	421948	579140	620036	621506	425900	446117	436371	C03196	ko00310,ko01100
Lmbn003524	171.1	99.08	172.11	C9H16O3	[M-H]-	9-Oxononanoic acid	9-氧代壬酸	Organic acids	有机酸	Organic acids	有机酸	2553-17-5	3	952857	904909	930610	440470	477440	435159	663974	640148	668620	C16322	ko00592,ko01110
pmd0147	548.37	184.07	547.364	C28H54NO7P	[M+H]+	LysoPC 20:2	溶血磷脂酰胆碱 20:2	Lipids	脂质	LPC	溶血磷脂酰胆碱	-	3	2.33346e+06	2.27726e+06	2.24872e+06	1.87607e+06	2.8711e+06	2.76536e+06	2.4726e+06	2.54134e+06	2.42684e+06	-	-
Lmmp002080	193.13	105.03	192.126	C11H16N2O	[M+H]+	N-(4-Aminobutyl)benzamide	N-(4-氨基丁基)苯甲酰胺	Alkaloids	生物碱	Alkaloids	生物碱	5692-23-9	3	764729	617993	759957	661945	684347	564953	682713	663090	652112	-	-
mws3133	174.08	86.06	173.069	C7H11NO4	[M+H]+	Oxaceprol	N-乙酰-L-4-羟基脯氨酸	Amino acids and derivatives	氨基酸及其衍生物	Amino acids and derivatives	氨基酸及其衍生物	33996-33-7	3	501236	498388	510107	628206	684123	618908	575015	601793	583652	-	-
Xmyn008071	299.06	284.03	300.063	C16H12O6	[M-H]-	Gnetifolin B*	买麻滕乙素*	Flavonoids	黄酮	Flavones	黄酮	140671-06-3	1	5.41343e+06	6.03921e+06	6.3796e+06	9.17885e+06	8.92023e+06	8.55791e+06	7.59486e+06	7.58871e+06	7.28917e+06	-	-
pme3443	207.07	192.04	208.074	C11H12O4	[M-H]-	Sinapinaldehyde	芥子醛	Phenolic acids	酚酸类	Phenolic acids	酚酸类	4206-58-0	3	2.56503e+06	2.63832e+06	2.60806e+06	2.75701e+06	2.983e+06	2.92397e+06	2.85752e+06	2.72879e+06	2.7743e+06	C05610	ko00940,ko01100,ko01110
mws0120	258.11	104.11	257.103	C8H20NO6P	[M+H]+	Choline Alfoscerate	甘磷酸胆碱 GPC	Lipids	脂质	PC	磷脂酰胆碱	28319-77-9	3	9.49299e+06	9.51657e+06	1.07061e+07	1.33559e+07	1.43667e+07	1.35877e+07	1.22541e+07	1.25659e+07	1.28421e+07	C00670	ko00564,ko00565
mws1060	267.07	135.03	268.081	C10H12N4O5	[M-H]-	9-(Arabinosyl)hypoxanthine	9-(阿拉伯糖基)次黄嘌呤	Nucleotides and derivatives	核苷酸及其衍生物	Nucleotides and derivatives	核苷酸及其衍生物	7013-16-3	3	3.03105e+06	3.13963e+06	2.65153e+06	3.7688e+06	4.08922e+06	3.82025e+06	3.19615e+06	3.07081e+06	3.06878e+06	-	-
Lmsp004137	289.07	163.04	288.063	C15H12O6	[M+H]+	3,4,2',4',6'-Pentahydroxychalcone	3,4,2',4',6'-五羟基查耳酮	Flavonoids	黄酮	Chalcones	查耳酮	73692-51-0	3	1.8461e+06	2.11221e+06	1.83424e+06	2.31201e+06	2.45779e+06	1.63419e+06	2.32796e+06	2.23475e+06	2.32825e+06	C15525	ko00941,ko01100,ko01110
mws1012	147.04	103.05	146.037	C9H6O2	[M+H]+	Coumarin	香豆素	Lignans and Coumarins	木脂素和香豆素	Coumarins	香豆素	91-64-5	3	67578	67782.4	52977.1	29345.4	29325.9	59769.6	77248.1	77807.2	74442.8	C05851	ko00999,ko01110
pme3311	338.99	96.97	339.996	C6H14O12P2	[M-H]-	D-Fructose-1,6-biphosphate	D-果糖-1,6-二磷酸	Others	其它类	Saccharides	糖类	488-69-7	3	623804	605106	626170	539129	553330	518338	535405	558539	537413	C00354	ko00400,ko00710,ko01100,ko01110,ko01200
Lmsn002247	299.08	137.02	300.084	C13H16O8	[M-H]-	1-O-Salicyloyl-β-D-glucose	1-O-水杨酰-β-D-葡萄糖	Phenolic acids	酚酸类	Phenolic acids	酚酸类	60517-74-0	1	3.06641e+07	29351038	2.74456e+07	1.76842e+07	1.94308e+07	1.99933e+07	2.10136e+07	2.19885e+07	2.1268e+07	-	-
Zmdp001647	247.13	184.1	246.122	C10H18N2O5	[M+H]+	γ-Glutamyl-L-valine	γ-谷氨酰胺缬氨酸	Amino acids and derivatives	氨基酸及其衍生物	Amino acids and derivatives	氨基酸及其衍生物	-	3	2.39118e+06	2.53359e+06	2.48894e+06	3540097	3.63577e+06	3.49787e+06	2.96277e+06	2.84129e+06	2.95876e+06	-	-
pmf0397	311.3	311.3	312.303	C20H40O2	[M-H]-	Arachidic acid	花生酸(C20:0)	Lipids	脂质	Free fatty acids	游离脂肪酸	506-30-9	3	6.46808e+07	6.55668e+07	6.54859e+07	6.32204e+07	6.47725e+07	6.98466e+07	6.18251e+07	6.29658e+07	6.4788e+07	C06425	ko01040
Zmhp006502	549.12	301.07	548.117	C25H24O14	[M+H]+	Kaempferide-3-O-(6''-malonyl)glucoside	山柰素-3-O-(6''-丙二酰)葡萄糖苷	Flavonoids	黄酮	Flavonols	黄酮醇	-	3	251869	225676	267157	490194	480866	380935	315110	322468	330387	-	-
MWSmce682	149.046	59.0141	150.053	C5H10O5	[M-H]-	DL-Xylose*	DL-木糖*	Others	其它类	Saccharides	糖类	25990-60-7	3	261399	267093	297567	279774	323323	286339	268411	277944	265737	-	-
pmf0293	269.29	209.23	270.292	C18H38O	[M-H]-	1-Octadecanol	正十八醇	Lipids	脂质	Free fatty acids	游离脂肪酸	112-92-5	3	242656	238007	238847	250990	245950	251955	239534	240389	249976	-	-
mws1417	160.04	116.05	161.048	C9H7NO2	[M-H]-	Indole-3-carboxylic acid*	吲哚-3-甲酸*	Alkaloids	生物碱	Plumerane	吲哚类生物碱	771-50-6	3	445045	414928	394997	326759	327706	345844	383425	365778	372446	C19837	-
pmn001689	311.22	223.17	312.23	C18H32O4	[M-H]-	9-Hydroxy-12-oxo-15(Z)-octadecenoic acid	9-羟基-12-氧代-15(Z)-十八碳烯酸	Lipids	脂质	Free fatty acids	游离脂肪酸	-	3	4.26905e+06	4.75214e+06	4.8578e+06	1.04539e+07	1.03891e+07	1.03104e+07	6.9666e+06	7.26732e+06	6.98408e+06	C21924	ko00592,ko01110
MWSHY0008	433.11	313.07	432.106	C21H20O10	[M+H]+	Apigenin-6-C-glucoside (Isovitexin)	芹菜素-6-C-葡萄糖苷 (异牡荆素)	Flavonoids	黄酮	Flavones	黄酮	38953-85-4	2	7.02277e+06	6.9746e+06	6.58653e+06	1.0373e+07	1.21958e+07	1.09362e+07	8.84909e+06	9.12636e+06	8.70868e+06	C01714	ko00944
MWSmce466	135.05	92.03	136.052	C8H8O2	[M-H]-	4-Hydroxyacetophenone	4-羟基苯乙酮	Phenolic acids	酚酸类	Phenolic acids	酚酸类	99-93-4	3	6.76475e+06	6.63172e+06	6.97508e+06	9.75936e+06	1.00635e+07	9.8312e+06	8.09262e+06	7.99904e+06	8.37349e+06	C10700	ko01100
pmf0175	157.16	157.16	158.167	C10H22O	[M-H]-	2-Decanol*	2-癸醇*	Others	其它类	Saccharides	糖类	1120-06-5	3	1.29275e+07	1.26009e+07	1.31293e+07	1.08085e+07	1.11685e+07	1.10252e+07	1.12957e+07	1.17579e+07	1.17964e+07	-	-
mws0258	132.102	86.0964	131.095	C6H13NO2	[M+H]+	L-Isoleucine*	L-异亮氨酸*	Amino acids and derivatives	氨基酸及其衍生物	Amino acids and derivatives	氨基酸及其衍生物	73-32-5	1	9.19567e+06	9.83864e+06	9.96834e+06	8.58584e+06	9.20436e+06	9.00348e+06	9.29934e+06	8.863e+06	9.08362e+06	C00407	ko00280,ko00290,ko00460,ko00960,ko00966,ko00970,ko01100,ko01110,ko01210,ko01230,ko02010
Lmzp004885	331.08	315.05	330.074	C17H14O7	[M+H]+	Tricin (5,7,4'-Trihydroxy-3',5'-dimethoxyflavone)	苜蓿素(麦黄酮)	Flavonoids	黄酮	Flavones	黄酮	520-32-1	1	7.45431e+06	6.76056e+06	6.77273e+06	9.08138e+06	1.01486e+07	1.11116e+07	7.838e+06	7.91725e+06	8.20437e+06	C10193	-
pme2960	273.08	153.02	272.068	C15H12O5	[M+H]+	Naringenin chalcone; 2',4,4',6'-Tetrahydroxychalcone*	柚皮素查耳酮*	Flavonoids	黄酮	Chalcones	查耳酮	73692-50-9	1	2.69858e+07	1.49782e+07	1.32493e+07	4.18692e+07	41154195	4.56379e+07	2.77008e+07	2.64868e+07	2.75371e+07	C06561	ko00941,ko01100,ko01110
pme0001	609.18	301.07	610.19	C28H34O15	[M-H]-	Hesperetin-7-O-neohesperidoside(Neohesperidin)*	橙皮素-7-O-新橙皮糖苷 (新橙皮苷)*	Flavonoids	黄酮	Flavanones	二氢黄酮	13241-33-3	1	8.85609e+06	7.60997e+06	7.32776e+06	5.6665e+06	5.80187e+06	5.55908e+06	6.60932e+06	6.36925e+06	6.3172e+06	C09806	ko00941
mws0629	281.11	166.09	280.106	C13H16N2O5	[M+H]+	L-Aspartyl-L-Phenylalanine	L-天冬氨酰-L-苯丙氨酸	Amino acids and derivatives	氨基酸及其衍生物	Amino acids and derivatives	氨基酸及其衍生物	13433-09-5	3	1.21336e+06	1.12712e+06	1.28439e+06	742877	846953	1.0238e+06	1.04597e+06	1.0098e+06	1.05861e+06	-	-
pme1286	385.13	250	384.122	C14H20N6O5S	[M+H]+	S-(5'-Adenosy)-L-homocysteine	S-(5-腺苷)-L-高半胱氨酸	Amino acids and derivatives	氨基酸及其衍生物	Amino acids and derivatives	氨基酸及其衍生物	979-92-0	1	3.32585e+06	3.02202e+06	3.22723e+06	8.55833e+06	8.80767e+06	8.6176e+06	5.70438e+06	5.6427e+06	5.44289e+06	C00021	ko00270,ko01100,ko01230,ko01240
Lmbn000198	133.01	71.01	134.022	C4H6O5	[M-H]-	3-Dehydro-L-Threonic Acid	3-脱氢-L-苏糖酸	Others	其它类	Saccharides	糖类	-	1	2.21522e+07	2.35035e+07	2.2169e+07	2.26045e+07	2.44976e+07	2.26369e+07	2.11287e+07	2.14271e+07	2.21599e+07	C03064	ko00053,ko01100
pme0122	189.12	126.09	188.116	C8H16N2O3	[M+H]+	N6-Acetyl-L-lysine	N6-乙酰-L-赖氨酸	Amino acids and derivatives	氨基酸及其衍生物	Amino acids and derivatives	氨基酸及其衍生物	692-04-6	3	4.52534e+06	4.40769e+06	4.69054e+06	2.85995e+06	3.2258e+06	3.42498e+06	3.98425e+06	3.82506e+06	4.00081e+06	C02727	ko00310,ko01100
Lmhp008742	542.32	184.07	541.317	C28H48NO7P	[M+H]+	LysoPC 20:5	溶血磷脂酰胆碱 20:5	Lipids	脂质	LPC	溶血磷脂酰胆碱	162440-04-2	3	276462	418310	341569	471498	653342	502231	363000	352503	370329	-	-
pme1975	103	59.01	104.011	C3H4O4	[M-H]-	Malonic acid	丙二酸	Organic acids	有机酸	Organic acids	有机酸	141-82-2	3	820256	831833	824657	1.0453e+06	897895	913247	981822	1.01799e+06	971129	C00383	ko00061,ko00240,ko00410,ko01100,ko01212
mws2218	195.09	83.06	194.08	C8H10N4O2	[M+H]+	Caffeine	咖啡碱	Alkaloids	生物碱	Alkaloids	生物碱	58-08-2	3	2.31731e+06	2.47335e+06	2.31001e+06	1.40954e+06	2.55798e+06	1.63708e+06	1.99293e+06	2.09434e+06	2.05037e+06	C07481	ko00232,ko01100,ko01110
Hmtp000776	168.07	105.03	167.058	C8H9NO3	[M+H]+	4,5,6-Trihydroxy-2-cyclohexen-1-ylideneacetonitrile	4,5,6-三羟基-2-环己烯-1-亚乙乙腈	Alkaloids	生物碱	Alkaloids	生物碱	-	3	1.80918e+06	1.70106e+06	1.54976e+06	1.49797e+06	1.58387e+06	1.58205e+06	1.55674e+06	1.54262e+06	1.61632e+06	-	-
pmf0096	88.99	70.98	89.9953	C2H2O4	[M-H]-	Oxalic acid	草酸	Organic acids	有机酸	Organic acids	有机酸	144-62-7	3	290279	249217	240629	96940.7	79228.3	68513.2	158857	162415	166944	C00209	ko00230,ko00630,ko01100
pmp001259	526.34	508.33	525.33	C28H47NO8	[M+H]+	5,8,11,14-Pentadecanoamide	5,8,11,14-十五烷酰胺	Lipids	脂质	Free fatty acids	游离脂肪酸	-	3	4.54346e+06	4.45319e+06	4.15689e+06	5.55576e+06	6.02819e+06	5.87829e+06	5.03684e+06	5.28626e+06	5.22083e+06	-	-
pme2589	159.03	87.04	160.037	C6H8O5	[M-H]-	2-Oxoadipic acid	2-氧代己二酸	Organic acids	有机酸	Organic acids	有机酸	3184-35-8	3	184526	164544	146661	401562	408094	376618	299366	298691	312213	C00322	ko00300,ko00310,ko00380,ko01100,ko01110,ko01210,ko01230,ko01240
Lmbn013410	205.16	189.13	206.167	C14H22O	[M-H]-	2,4-Di-Tert-Butylphenol*	2,4-二叔丁基苯酚*	Phenolic acids	酚酸类	Phenolic acids	酚酸类	96-76-4	1	568808	585458	621864	494342	496923	507273	557672	581416	556064	-	-
Lmln010063	205.16	189.13	206.167	C14H22O	[M-H]-	2,6-Di-tert-butylphenol*	2,6-二叔丁基苯酚*	Phenolic acids	酚酸类	Phenolic acids	酚酸类	128-39-2	1	568808	585458	621864	494342	496923	507273	557672	581416	556064	-	-
Jmwn002117	331.1	153.02	332.111	C14H20O9	[M-H]-	2-(3,4-dihydroxyphenyl)ethanediol 1-O-β-D-glucopyranoside*	2-(3,4-二羟苯基)乙二醇-1-O-β-D-吡喃葡萄糖苷*	Phenolic acids	酚酸类	Phenolic acids	酚酸类	-	3	5.51239e+06	5.4032e+06	5.62822e+06	4.14068e+06	4.01677e+06	3.23278e+06	4.01692e+06	4.11236e+06	3.91032e+06	-	-
pme2679	132.1	86.1	131.095	C6H13NO2	[M+H]+	L-Allo-isoleucine	L-别异亮氨酸	Amino acids and derivatives	氨基酸及其衍生物	Amino acids and derivatives	氨基酸及其衍生物	1509-34-8	3	8.33645e+06	8.42531e+06	8.78587e+06	7.20329e+06	7.79771e+06	7.60841e+06	7.83428e+06	7.91664e+06	7.54288e+06	C21096	-
Lmtn002233	327.11	165.05	328.116	C15H20O8	[M-H]-	Androsin	草夹竹桃苷	Phenolic acids	酚酸类	Phenolic acids	酚酸类	531-28-2	1	1.26442e+07	1.2601e+07	1.28266e+07	9.69188e+06	1.04459e+07	1.03593e+07	1.14835e+07	1.09233e+07	1.11347e+07	-	-
Lmsn000381	341.11	89.02	342.116	C12H22O11	[M-H]-	D-Maltose*	D-麦芽糖*	Others	其它类	Saccharides	糖类	69-79-4	1	5.90406e+06	6.05696e+06	6.40527e+06	1.86805e+07	2.06142e+07	1.92003e+07	1.05539e+07	1.02314e+07	1.0039e+07	C01971	-
MWSmce674	451.36	89.06	450.35	C31H46O2	[M+H]+	Phylloquinone (Vitamin K1)	叶绿醌 (维生素K1)	Others	其它类	Vitamin	维生素	84-80-0	3	151981	128339	134239	121258	96271.4	110486	125778	125395	120148	-	-
NK10264324	127.04	81.03	126.032	C6H6O3	[M+H]+	Phloroglucinol; 1,3,5-Benzenetriol	间苯三酚	Phenolic acids	酚酸类	Phenolic acids	酚酸类	108-73-6	2	2.3333e+06	2.54307e+06	2.62207e+06	1.97358e+06	1.88108e+06	1.94346e+06	2.04306e+06	2.10329e+06	2.14951e+06	C02183	-
MWS201434	269.16	156.08	268.154	C12H20N4O3	[M+H]+	Ile-His	L-异亮氨酸-L-组氨酸	Amino acids and derivatives	氨基酸及其衍生物	Amino acids and derivatives	氨基酸及其衍生物	97284-12-3	3	165525	122995	139795	185582	242991	229542	172214	180855	174462	-	-
pmb1912	474.17	327.12	473.166	C20H23N7O7	[M+H]+	10-Formyltetrahydrofolic Acid	10-甲酰四氢叶酸	Alkaloids	生物碱	Alkaloids	生物碱	2800-34-2	1	1.65545e+06	1.65673e+06	1.72905e+06	1.24724e+06	1.67184e+06	1.27577e+06	1.33653e+06	1.401e+06	1.34643e+06	C00234	ko00670,ko00970,ko01100,ko01200,ko01240
Lmbn005443	293.21	235.17	294.219	C18H30O3	[M-H]-	13-KODE; (9Z,11E)-13-Oxooctadeca-9,11-dienoic acid*	13-氧代十八碳-9,11-二烯酸*	Lipids	脂质	Free fatty acids	游离脂肪酸	54739-30-9	3	787145	800793	731161	678760	653536	694427	690638	723978	695626	C14765	ko00591
pmf0440	163.08	91.05	162.068	C10H10O2	[M+H]+	4-MethoxycinnaMaldehyde	4-甲氧基肉桂醛	Phenolic acids	酚酸类	Phenolic acids	酚酸类	1963-36-6	3	2.96974e+06	2.92083e+06	2.92298e+06	2.90869e+06	3.02446e+06	2.91126e+06	2.91368e+06	3.02983e+06	3.05928e+06	C10475	-
pmf0291	96.04	68.05	95.0371	C5H5NO	[M+H]+	4-Hydroxypyridine	4-羟基吡啶	Alkaloids	生物碱	Pyridine alkaloids	吡啶类生物碱	626-64-2	3	524036	536131	589816	607526	628335	656706	584083	555777	563711	-	-
MWS1839	165.06	92.03	166.063	C9H10O3	[M-H]-	Ethylparaben	4-羟基苯甲酸乙酯	Phenolic acids	酚酸类	Phenolic acids	酚酸类	120-47-8	3	570922	518472	555126	466152	454517	498308	488931	475431	464426	-	-
mws0159	163.04	91.06	164.047	C9H8O3	[M-H]-	Phenylpyruvic acid	苯丙酮酸	Organic acids	有机酸	Organic acids	有机酸	156-06-9	3	566258	549778	566252	574066	588418	531242	587283	616638	611429	C00166	ko00360,ko00400,ko00470,ko00960,ko01100,ko01110,ko01210,ko01230
Lmhp009129	482.32	184.07	481.317	C23H48NO7P	[M+H]+	LysoPC 15:0(2n isomer)	溶血磷脂酰胆碱 15:0(2n异构)	Lipids	脂质	LPC	溶血磷脂酰胆碱	-	1	2.59942e+07	2.59213e+07	2.67652e+07	5.10986e+07	5.23843e+07	5.06129e+07	3.93898e+07	4.11701e+07	3.9356e+07	-	-
pmb0855	496.34	184.07	495.332	C24H50NO7P	[M+H]+	LysoPC 16:0	溶血磷脂酰胆碱 16:0	Lipids	脂质	LPC	溶血磷脂酰胆碱	17364-16-8	2	6.45966e+06	6.24037e+06	6.46423e+06	5.22503e+06	6.9482e+06	6.66193e+06	6.9847e+06	7.25341e+06	6.90371e+06	-	-
Wbtn004362	391.07	229.05	392.074	C18H16O10	[M-H]-	1,3,6,7-tetrahydroxy-2-(3,4,5-trihydroxyoxan-2-yl)xanthen-9-one	1,3,6,7-四羟基-2-(3,4,5-三羟基-2-基)-9-蒽酮	Flavonoids	黄酮	Other Flavonoids	其它类黄酮	-	3	645814	742638	567011	751703	747105	840120	729871	693565	706107	-	-
pme0274	132.1	69.07	131.095	C6H13NO2	[M+H]+	6-Aminocaproic acid	6-氨基己酸	Organic acids	有机酸	Organic acids	有机酸	60-32-2	2	1.1106e+06	1.06925e+06	1.23282e+06	1.04589e+06	1.04837e+06	1.08117e+06	1.05291e+06	1.03023e+06	1.08495e+06	C02378	ko01100
Zamn00402	179.06	59.01	180.063	C6H12O6	[M-H]-	sorbose*	山梨糖*	Others	其它类	Saccharides	糖类	-	1	1.00649e+06	975983	1.02605e+06	930219	916395	982402	962330	994528	1.01359e+06	-	-
pme3096	118.01	74.02	119.022	C3H5NO4	[M-H]-	Aminomalonic acid	氨基丙二酸	Organic acids	有机酸	Organic acids	有机酸	1068-84-4	3	3.07782e+06	2.88218e+06	2.99651e+06	3.15332e+06	3.13735e+06	3.14074e+06	2.83753e+06	2.87961e+06	2.98507e+06	C00872	-
pmb2406	510.36	184.07	509.348	C25H52NO7P	[M+H]+	LysoPC 17:0	溶血磷脂酰胆碱 17:0	Lipids	脂质	LPC	溶血磷脂酰胆碱	50930-23-9	3	1.05173e+07	1.00153e+07	1.03306e+07	1.29833e+07	1.30599e+07	1.33746e+07	1.20783e+07	1.23476e+07	1.17183e+07	-	-
pme1261	206.14	76.08	205.131	C9H19NO4	[M+H]+	D-Panthenol	D-泛酰醇	Others	其它类	Saccharides	糖类	81-13-0	2	1.44389e+06	1.33542e+06	1.53705e+06	932517	905897	962497	1.10982e+06	1.05605e+06	1.09966e+06	C05944	ko00770
ML10177402	152.03	108.05	153.043	C7H7NO3	[M-H]-	4-Aminosalicylic acid	4-氨基水杨酸	Phenolic acids	酚酸类	Phenolic acids	酚酸类	65-49-6	3	456350	413127	437974	382163	424791	403094	380101	399256	396211	C02518	-
pme0282	165.02	77.04	166.027	C8H6O4	[M-H]-	Phthalic acid	邻苯二甲酸	Phenolic acids	酚酸类	Phenolic acids	酚酸类	88-99-3	3	595980	662021	608901	407319	440886	422961	465914	491000	480607	C01606	ko01100,ko02010
Lmlp005572	433.11	271.06	432.106	C21H20O10	[M+H]+	Galangin-7-O-glucoside	高良姜素-7-O-葡萄糖苷	Flavonoids	黄酮	Flavones	黄酮	-	1	4.59781e+07	4.38737e+07	4.86048e+07	7.21694e+07	6.72492e+07	7.11451e+07	6.01194e+07	6.06592e+07	5.77114e+07	-	-
pme3961	252.11	136.06	251.102	C10H13N5O3	[M+H]+	2'-Deoxyadenosine	2'-脱氧腺苷	Nucleotides and derivatives	核苷酸及其衍生物	Nucleotides and derivatives	核苷酸及其衍生物	958-09-8	1	1.44362e+07	1.40661e+07	1.46517e+07	8.77858e+06	9.54791e+06	9.79727e+06	1.07184e+07	1.11698e+07	1.06384e+07	C00559	ko00230,ko01100,ko01232,ko02010
Hmtn001288	181.05	135.04	182.058	C9H10O4	[M-H]-	Methyl 2,4-dihydroxyphenylacetate*	2,4-二羟基苯乙酸甲酯*	Phenolic acids	酚酸类	Phenolic acids	酚酸类	67828-42-6	3	108942	77457.8	88512.5	311817	306254	315232	211170	215891	204785	-	-
Lmmn000774	343.1	181.05	344.111	C15H20O9	[M-H]-	Dihydrocaffeoylglucose	二氢咖啡酰葡萄糖	Phenolic acids	酚酸类	Phenolic acids	酚酸类	-	3	2.47796e+06	2.50273e+06	2.44212e+06	1.80844e+06	1.63005e+06	1.74402e+06	2.0034e+06	2.06473e+06	1.95881e+06	-	-
zjgp122317	515.15	177.05	514.148	C26H26O11	[M+H]+	4-O-(2''-O-acetyl-6''-P-coumaroyl-β-D-glucopyranosyl)-P-coumaric acid	4-O-(2''-O-乙酰基-6''-P-香豆酰-β-D-吡喃葡萄糖基)-P-香豆酸	Others	其它类	Others	其它	-	1	3.30516e+06	3.07989e+06	2.02725e+06	8.53751e+06	9.06825e+06	7.77785e+06	5.64631e+06	5.83898e+06	5.5429e+06	-	-
mws1478	163.12	130.07	162.116	C10H14N2	[M+H]+	Nicotine	烟碱	Alkaloids	生物碱	Pyridine alkaloids	吡啶类生物碱	54-11-5	1	3.95333e+07	4.21684e+07	4.50896e+07	4.34834e+07	4.89045e+07	4.8533e+07	4.13162e+07	4.13371e+07	4.32514e+07	C00745	ko00960,ko01110
Qmgp102003	468.31	184.07	467.304	C29H41NO4	[M+H]+	O-Acetyljervine	O-乙酰基介藜芦胺	Alkaloids	生物碱	Steroid alkaloids	甾体类生物碱	14788-78-4	1	4.36886e+06	4.43296e+06	4.36792e+06	5.44718e+06	5.38771e+06	5.79652e+06	5.04298e+06	5.20886e+06	4.94304e+06	-	-
mws0906	341.12	179.07	342.132	C16H22O8	[M-H]-	Coniferin	松柏苷	Phenolic acids	酚酸类	Phenolic acids	酚酸类	531-29-3	3	1.5971e+06	1.31244e+06	1.90547e+06	4.0038e+06	3.99406e+06	4.01505e+06	3.19698e+06	3.09258e+06	3.03409e+06	C00761	ko00940,ko01110
pmb0863	492.31	184.07	491.301	C24H46NO7P	[M+H]+	LysoPC 16:2(2n isomer)	溶血磷脂酰胆碱 16:2(2n异构)	Lipids	脂质	LPC	溶血磷脂酰胆碱	-	1	2.14617e+07	2.06703e+07	2.22202e+07	2.94472e+07	3.20913e+07	3.00102e+07	2.5441e+07	2.41316e+07	2.49257e+07	-	-
mws0017	146.17	72.08	145.158	C7H19N3	[M+H]+	Spermidine	亚精胺	Alkaloids	生物碱	Alkaloids	生物碱	124-20-9	3	1.36724e+07	1.32889e+07	1.3272e+07	1.27239e+07	1.29642e+07	1.32843e+07	1.17464e+07	1.23806e+07	1.19884e+07	C00315	ko00330,ko00410,ko00480,ko00940,ko01100,ko02010
mws0044	303.05	125.02	304.058	C15H12O7	[M-H]-	Taxifolin(Dihydroquercetin)	花旗松素(二氢槲皮素)	Flavonoids	黄酮	Flavanonols	二氢黄酮醇	480-18-2	1	1.56541e+06	1.47452e+06	1.45819e+06	3.48553e+06	3.43929e+06	3.43328e+06	2.33715e+06	2.44641e+06	2.33689e+06	C01617	ko00941,ko01100,ko01110
Lhmp122023	441.1	193.05	440.096	C19H20O12	[M+H]+	3-O-caffeoyl malonyl quinic acid	3-O-咖啡酰丙二酰奎宁酸	Others	其它类	Others	其它	-	1	4.45451e+06	4.43762e+06	4.50584e+06	4.62928e+06	4.74747e+06	4.67127e+06	4.2461e+06	4.47528e+06	4.39909e+06	-	-
Lsjp211240	123.05	80.05	122.048	C6H6N2O	[M+H]+	Nicotinamide	烟酰胺	Others	其它类	Vitamin	维生素	98-92-0	1	1.20611e+06	1.17301e+06	1.0756e+06	1.07765e+06	1.06431e+06	1.13662e+06	1.15249e+06	1.15799e+06	1.10278e+06	C00153	ko00760,ko01100,ko01240
Wbmn003185	221.16	221.15	222.162	C14H22O2	[M-H]-	Kobusone	香附可布酮	Terpenoids	萜类	Sesquiterpenoids	倍半萜	24173-71-5	1	4.07157e+06	4.05527e+06	3.71381e+06	3.99783e+06	3.90893e+06	3.56164e+06	4.08969e+06	4.26223e+06	4.30225e+06	-	-
MWSmce490	167.04	123.05	168.042	C8H8O4	[M-H]-	2',4',6'-Trihydroxyacetophenone	2',4',6'-三羟基苯乙酮	Phenolic acids	酚酸类	Phenolic acids	酚酸类	480-66-0	3	333295	310438	335128	340733	333533	330680	311744	328365	316257	C21895	-
MWSCX015	165.05	91.05	164.047	C9H8O3	[M+H]+	Caffeic aldehyde	咖啡醛	Phenolic acids	酚酸类	Phenolic acids	酚酸类	141632-15-7	1	1.38495e+06	1.5135e+06	1.65389e+06	1.95141e+06	1.37904e+06	1.49716e+06	1.49623e+06	1.57823e+06	1.52476e+06	C10945	ko00940,ko01110
pmn001319	413.12	398.1	414.132	C22H22O8	[M-H]-	1-O-Feruloyl-3-O-p-Coumaroylglycerol	1-O-阿魏酰-3-O-对香豆酰甘油	Phenolic acids	酚酸类	Phenolic acids	酚酸类	-	1	473412	426024	416605	1.03996e+06	1.11799e+06	1.13907e+06	727533	701779	740483	-	-
pmn001380	187.1	169.09	188.105	C9H16O4	[M-H]-	Eucommiol	杜仲醇	Others	其它类	Alcohol compounds	醇类化合物	55930-44-4	1	8.68149e+06	8.82854e+06	8.74366e+06	4.79552e+06	4.16994e+06	4.86589e+06	6.02819e+06	6.01185e+06	6.30907e+06	C17878	-
MWSmce548	118.09	58.07	117.079	C5H11NO2	[M+H]+	Betaine	甜菜碱	Alkaloids	生物碱	Alkaloids	生物碱	107-43-7	1	1.98441e+07	1.87407e+07	1.94717e+07	1.53423e+07	1.66938e+07	1.65467e+07	1.74482e+07	1.81522e+07	1.72317e+07	C00719	ko00260,ko01100,ko02010
mws2367	299.11	119.05	300.121	C14H20O7	[M-H]-	Salidroside	红景天苷	Phenolic acids	酚酸类	Phenolic acids	酚酸类	10338-51-9	3	1.69011e+06	1.69814e+06	1.69457e+06	965928	952967	1.01886e+06	1.32251e+06	1.29003e+06	1.25215e+06	C06046	ko00350,ko01100
pme3083	164.04	120.05	165.043	C8H7NO3	[M-H]-	2-(Formylamino)benzoic acid	2-(甲酰氨基)苯甲酸	Phenolic acids	酚酸类	Phenolic acids	酚酸类	3342-77-6	3	4.99392e+06	4.85667e+06	4.99684e+06	5.16637e+06	5.37939e+06	5.3756e+06	5.02213e+06	4.75583e+06	4.86402e+06	C05653	ko00380,ko01100
MWS2984	153.05	136.03	152.045	C4H4N6O	[M+H]+	8-Azaguanine	8-氮鸟嘌呤	Nucleotides and derivatives	核苷酸及其衍生物	Nucleotides and derivatives	核苷酸及其衍生物	134-58-7	3	4.43835e+06	4.38467e+06	4.67576e+06	3.72865e+06	4.16664e+06	4.03378e+06	4.18301e+06	3.99976e+06	4.20754e+06	-	-
MWS20987	174.12	70.07	173.116	C7H15N3O2	[M+H]+	N5-(1-Iminoethyl)-L-ornithine	N5-(1-亚胺乙基)-L-鸟氨酸	Amino acids and derivatives	氨基酸及其衍生物	Amino acids and derivatives	氨基酸及其衍生物	36889-13-1	3	393278	389430	399204	576340	592837	641575	469998	469354	492445	-	-
pmn001695	371.1	249.06	372.106	C16H20O10	[M-H]-	Trihydroxycinnamoylquinic acid	三羟基肉桂酰奎宁酸	Phenolic acids	酚酸类	Phenolic acids	酚酸类	-	1	1.48359e+06	1.49802e+06	1.4131e+06	1.9541e+06	1.99693e+06	1.75357e+06	1.68599e+06	1.62672e+06	1.59714e+06	-	-
pmb0789	332.13	152.07	331.127	C14H21NO8	[M+H]+	Pyridoxine-5'-O-glucoside	吡哆醇-5'-O-葡萄糖苷	Others	其它类	Vitamin	维生素	-	3	565844	501924	474122	737217	730343	756238	596722	581938	615014	C03996	-
Hagn002801	385.08	85.03	386.1	C20H18O8	[M-H]-	5,6,7,5'-tetramethoxy-3',4'-methylenedioxyflavonoid	5,6,7,5'-四甲氧基-3',4'-亚甲二氧基类黄酮	Flavonoids	黄酮	Flavones	黄酮	-	3	8.52577e+06	7.86655e+06	8.50217e+06	1.28269e+07	1.25352e+07	1.24646e+07	9.3709e+06	9.29589e+06	9.78457e+06	-	-
mws0668	283.07	151.03	284.076	C10H12N4O6	[M-H]-	Xanthosine	黄苷	Nucleotides and derivatives	核苷酸及其衍生物	Nucleotides and derivatives	核苷酸及其衍生物	146-80-5	1	7.64151e+06	7.4091e+06	7.42494e+06	8.93387e+06	9.00913e+06	8.13367e+06	8.64388e+06	8.18557e+06	8.50332e+06	C01762	ko00230,ko00232,ko01100,ko01110,ko01232,ko02010
pme0137	187.07	125.07	188.08	C7H12N2O4	[M-H]-	N-Acetyl-L-Glutamine	N-乙酰-L-谷氨酰胺	Amino acids and derivatives	氨基酸及其衍生物	Amino acids and derivatives	氨基酸及其衍生物	2490-97-3	3	210589	242466	254929	227454	231389	220867	223260	219694	231876	-	-
Wmyn000217	331.1	169.01	332.111	C14H20O9	[M-H]-	2,6-dimethoxy-hydroquinone-4-O-β-D-glucopyranoside	2,6-二甲氧基对苯二酚 4-O-β-D-吡喃葡萄糖苷	Phenolic acids	酚酸类	Phenolic acids	酚酸类	-	2	6.49758e+06	4.28254e+06	5.76087e+06	4.21538e+06	4.43767e+06	5.36058e+06	4.39903e+06	4.3999e+06	4.61674e+06	-	-
MWSmce157	144.1	58.06	143.095	C7H13NO2	[M+H]+	Stachydrine	水苏碱	Alkaloids	生物碱	Pyrrole alkaloids	吡咯类生物碱	471-87-4	2	2.21889e+06	2.2737e+06	2.42763e+06	3.98468e+06	4.10973e+06	4.2294e+06	3.35791e+06	3.25375e+06	3.17522e+06	C10172	-
ML10179289	105.07	77.04	122.073	C8H10O	[M-H2O+H]+	2-Phenylethanol	2-苯乙醇	Phenolic acids	酚酸类	Phenolic acids	酚酸类	60-12-8	2	3.27439e+06	2.97047e+06	3.13489e+06	3.22582e+06	2.68615e+06	3.18516e+06	2.83893e+06	2.80382e+06	2.95835e+06	C05853	ko00360
MWSmce501	167.04	108.02	168.042	C8H8O4	[M-H]-	Protocatechuic Acid Methyl Ester	原儿茶酸甲酯	Phenolic acids	酚酸类	Phenolic acids	酚酸类	2150-43-8	3	2.93112e+06	3.07742e+06	2.79356e+06	1.60204e+06	1.6416e+06	1.73006e+06	2.05843e+06	2.13197e+06	2.17754e+06	-	-
Xmyp005654	449.11	287.06	448.101	C21H20O11	[M+H]+	Kaempferol-4'-O-glucoside	山柰酚-4'-O-葡萄糖苷	Flavonoids	黄酮	Flavonols	黄酮醇	-	1	14813319	1.42164e+07	1.47754e+07	3.38248e+07	3.40505e+07	3.5576e+07	2.47486e+07	2.35852e+07	2.48174e+07	-	-
MWSHY0196	285.076	242.06	284.068	C16H12O5	[M+H]+	Genkwanin (Apigenin 7-methyl ether)*	芫花素 (5,4'-二羟基-7-甲氧基黄酮)*	Flavonoids	黄酮	Flavones	黄酮	437-64-9	1	209555	160112	127664	641570	697430	700174	358373	344541	364210	C10046	-
mws1359	255.1	197.06	256.11	C16H16O3	[M-H]-	Pterostilbene	紫檀芪	Others	其它类	Stilbene	茋类	537-42-8	1	183375	157248	170189	310807	328299	320427	223567	221115	233356	C10287	ko00945,ko01110
pmp001264	274.27	256.27	273.267	C16H35NO2	[M+H]+	Hexadecylsphingosine	十六烷基鞘胺醇	Lipids	脂质	Sphingolipids	鞘脂	-	2	1.24156e+07	1.11641e+07	1.15715e+07	1.109e+07	1.10052e+07	1.14199e+07	1.13189e+07	1.08448e+07	1.07225e+07	-	-
pmb2260	480.31	184.07	479.301	C23H46NO7P	[M+H]+	LysoPC 15:1	溶血磷脂酰胆碱 15:1	Lipids	脂质	LPC	溶血磷脂酰胆碱	-	3	1.20407e+06	1.29198e+06	1.29585e+06	1.38352e+06	1.3806e+06	1.42101e+06	1.31949e+06	1.38859e+06	1.32397e+06	-	-
Zmhn001793	341.09	179.03	342.095	C15H18O9	[M-H]-	6-O-Caffeoyl-D-glucose*	6-O-咖啡酰-D-葡萄糖*	Phenolic acids	酚酸类	Phenolic acids	酚酸类	-	1	9.00256e+06	8.63727e+06	8.37709e+06	6.17045e+06	7.20992e+06	7.05973e+06	7.42683e+06	7.63651e+06	7.20883e+06	-	-
MWSmce264	153.06	123.05	154.063	C8H10O3	[M-H]-	Hydroxytyrosol	羟基酪醇	Phenolic acids	酚酸类	Phenolic acids	酚酸类	10597-60-1	3	95776.1	99558.2	92868.1	79212.9	53136.3	67425.6	65481	61955.3	62873.3	-	-
Lmhp002031	245.19	86.1	244.179	C12H24N2O3	[M+H]+	L-Leucyl-L-Leucine	L-亮氨酰-L-亮氨酸	Amino acids and derivatives	氨基酸及其衍生物	Amino acids and derivatives	氨基酸及其衍生物	3303-31-9	1	2.9334e+06	2.76983e+06	3.02357e+06	3.6477e+06	3.62363e+06	3.7266e+06	3.27956e+06	3.14601e+06	3.10398e+06	-	-
MWSmce528	167.07	124.05	166.063	C9H10O3	[M+H]+	2,3-Dimethoxybenzaldehyde	2,3-二甲氧基苯甲醛	Phenolic acids	酚酸类	Phenolic acids	酚酸类	86-51-1	3	120665	134966	192638	300552	230044	142760	240249	235307	249093	-	-
mws1474	345.1	284.07	344.09	C18H16O7	[M+H]+	5,7-Dihydroxy-3',4',5'-trimethoxyflavone	5,7-二羟基-3',4',5'-三甲氧基黄酮	Flavonoids	黄酮	Flavones	黄酮	18103-42-9	3	285725	266668	258040	400856	372094	412022	307357	303327	320584	C19807	-
Lymp010502	423.2	269.12	422.194	C22H30O8	[M+H]+	13-O-acetyl-16-hydroxy-Phorbol*	13-O-乙酰基-16-羟基佛波醇*	Terpenoids	萜类	Ditepenoids	二萜	-	3	309143	272597	278267	378585	374603	285091	327173	309932	324785	-	-
Cmpp003619	193.05	105.07	192.042	C10H8O4	[M+H]+	6,7-Dihydroxy-4-methylcoumarin	6,7-二羟基-4-甲基香豆素	Lignans and Coumarins	木脂素和香豆素	Coumarins	香豆素	529-84-0	3	1.27961e+06	910897	1.23974e+06	1.10812e+06	1.14358e+06	1.59345e+06	1.5253e+06	1.43919e+06	1.48976e+06	-	-
mws5037	203.14	86.1	202.132	C9H18N2O3	[M+H]+	L-Alanyl-L-leucine	L-丙氨酰-L-亮氨酸	Amino acids and derivatives	氨基酸及其衍生物	Amino acids and derivatives	氨基酸及其衍生物	3303-34-2	3	1.7954e+06	1.8384e+06	1.83009e+06	3.63772e+06	3.71217e+06	3.6719e+06	3.11388e+06	2.94254e+06	3.06889e+06	-	-
pme0075	188.06	128.04	189.064	C7H11NO5	[M-H]-	N-Acetyl-L-glutamic acid	N-乙酰-L-谷氨酸	Amino acids and derivatives	氨基酸及其衍生物	Amino acids and derivatives	氨基酸及其衍生物	1188-37-0	3	584250	573399	555676	451367	581484	536372	494286	523969	507260	C00624	ko00220,ko01100,ko01110,ko01210,ko01230
Zajn002491	451.12	289.07	452.132	C21H24O11	[M-H]-	catechin-4-β-D-galactopyranoside	儿茶素-4-β-D-吡喃半乳糖苷	Flavonoids	黄酮	Flavanols	黄烷醇类	-	3	355680	339806	311916	238677	260970	239793	281509	266497	269318	-	-
pmb2833	529.16	193.1	530.164	C23H30O14	[M-H]-	3-O-Feruloylquinic acid-O-glucoside	3-O-阿魏酰奎宁酸-O-葡萄糖苷	Phenolic acids	酚酸类	Phenolic acids	酚酸类	-	1	1.91662e+06	1.68331e+06	1.63811e+06	2.40925e+06	2.48507e+06	2.40987e+06	2.03715e+06	2.15568e+06	2.12652e+06	-	-
Hmgn002833	371.11	297.11	372.121	C20H20O7	[M-H]-	4-Ketopinoresinol	4-酮基松脂酚	Lignans and Coumarins	木脂素和香豆素	Lignans	木脂素	-	1	824451	846035	819295	802548	812243	751691	865902	827393	874577	-	-
HJN087	433.12	271.06	434.121	C21H22O10	[M-H]-	Naringenin-4'-O-glucoside	柚皮素-4'-O-葡萄糖苷	Flavonoids	黄酮	Flavanones	二氢黄酮	-	3	1.68039e+06	1.76707e+06	1.89415e+06	1.64803e+06	1.35194e+06	1.65122e+06	1.71982e+06	1.68534e+06	1.78528e+06	-	-
Zmjp003291	595.17	433.12	594.159	C27H30O15	[M+H]+	Vitexin-2''-O-galactoside	牡荆素-2''-O-半乳糖苷	Flavonoids	黄酮	Flavones	黄酮	-	2	6.58485e+06	7.07197e+06	6.59937e+06	8.23031e+06	1.28134e+07	1.00954e+07	8.20443e+06	8.36949e+06	8.69051e+06	-	-
mws0474	229.14	211.13	230.152	C12H22O4	[M-H]-	Dodecanedioic aicd	十二烷二酸	Lipids	脂质	Free fatty acids	游离脂肪酸	693-23-2	1	13730.9	16474.6	13985.7	12732.3	16899.9	15692.4	14905.9	15574.8	14738.1	C02678	-
MWS4301	151.04	107.05	152.047	C8H8O3	[M-H]-	3-hydroxyphenylacetic acid*	3-羟基苯乙酸*	Phenolic acids	酚酸类	Phenolic acids	酚酸类	621-37-4	3	127110	108040	149373	133408	128567	9	112268	118096	118289	C05593	ko00350,ko00360,ko01100
pmb2991	739.21	269.2	740.216	C33H40O19	[M-H]-	Apigenin-7-O-glucoside-4'-O-rutinoside	芹菜素-7-O-葡萄糖苷-4'-O-芸香糖苷	Flavonoids	黄酮	Flavones	黄酮	-	3	148480	179269	143674	234317	239742	198350	176982	186177	186489	-	-
pmp000233	463.12	313.07	462.116	C22H22O11	[M+H]+	Swertiajaponin	日当药黄素	Flavonoids	黄酮	Flavones	黄酮	6980-25-2	2	1.79522e+06	1.83934e+06	1.84511e+06	1.65392e+06	1.32741e+06	1.78905e+06	1.85102e+06	1.83142e+06	1.75018e+06	C10187	-
mws0341	131.07	85.07	132.079	C6H12O3	[M-H]-	2-Hydroxyisocaproic acid	2-羟基异己酸	Organic acids	有机酸	Organic acids	有机酸	20312-37-2	3	591666	593279	140516	2.36405e+06	2.41189e+06	2.38291e+06	1.4412e+06	1.48186e+06	1.52892e+06	C03264	-
pme3017	104.07	58.07	103.063	C4H9NO2	[M+H]+	2-Aminoisobutyric acid*	2-氨基异丁酸*	Organic acids	有机酸	Organic acids	有机酸	62-57-7	1	1.38936e+07	1.38888e+07	1.23813e+07	1.30961e+07	1.2125e+07	1.30247e+07	1.38627e+07	1.32456e+07	1.3122e+07	C03665	-
mws0913	447.09	285.04	448.101	C21H20O11	[M-H]-	Kaempferol-3-O-galactoside (Trifolin)	山柰酚-3-O-半乳糖苷(三叶豆苷)	Flavonoids	黄酮	Flavonols	黄酮醇	23627-87-4	3	4.01859e+06	4.11481e+06	3.76201e+06	7.82269e+06	7.91053e+06	7.3213e+06	5.8208e+06	5.83659e+06	5.53528e+06	C12626	ko00944,ko01110
Wbtn006721	285.04	133.03	286.048	C15H10O6	[M-H]-	6,8-dihydroxy-3-methyl-9-oxoxanthene-1-carboxylic acid	6,8-二羟基-3-甲基-9-氧杂蒽-1-羧酸	Others	其它类	Ketone compounds	酮类化合物	-	1	715056	737762	666240	1.71356e+06	1.83833e+06	1.71748e+06	1.15415e+06	1.09698e+06	1.15626e+06	-	-
MWS5164	203.15	70.07	202.143	C8H18N4O2	[M+H]+	N,N'-Dimethylarginine;SDMA	N,N'-二甲基精氨酸	Amino acids and derivatives	氨基酸及其衍生物	Amino acids and derivatives	氨基酸及其衍生物	30344-00-4	3	2.97757e+06	3.20284e+06	3.16069e+06	2.88553e+06	2.87574e+06	2.89726e+06	2.80354e+06	2.73389e+06	2.90004e+06	-	-
pme3184	332.08	136.06	331.068	C10H14N5O6P	[M+H]+	2'-Deoxyadenosine-5'-monophosphate	2'-脱氧腺苷-5'-单磷酸	Nucleotides and derivatives	核苷酸及其衍生物	Nucleotides and derivatives	核苷酸及其衍生物	653-63-4	1	2.30649e+06	2.23584e+06	2.29375e+06	1.21498e+06	1.41619e+06	1.4929e+06	1.6913e+06	1.6246e+06	1.7225e+06	C00360	ko00230,ko01100,ko01232
Zbsp006043	315.09	300.06	314.079	C17H14O6	[M+H]+	5,4'-Dihydroxy-3,7-dimethoxyflavone(Kumatakenin)	5,4'-二羟基-3,7-二甲氧基黄酮(华良姜素,熊竹素)	Flavonoids	黄酮	Flavonols	黄酮醇	3301-49-3	2	1.08057e+06	1.05255e+06	1.044e+06	2.43574e+06	2.40424e+06	2.52995e+06	1.78612e+06	1.69412e+06	1.70003e+06	-	-
pme2244	190.09	118.07	189.079	C11H11NO2	[M+H]+	3-Indolepropionic acid	3-吲哚丙酸	Alkaloids	生物碱	Plumerane	吲哚类生物碱	830-96-6	3	1.33573e+06	1.51987e+06	1.37848e+06	1.02512e+06	1.09463e+06	1.11335e+06	1.09083e+06	1.14765e+06	1.15068e+06	-	-
pme1228	221.09	204.07	220.085	C11H12N2O3	[M+H]+	5-Hydroxy-L-tryptophan	5-羟基-L-色氨酸	Amino acids and derivatives	氨基酸及其衍生物	Amino acids and derivatives	氨基酸及其衍生物	56-69-9	3	662920	705569	771896	642655	629127	662923	774179	790697	745236	C00643	ko00380,ko01100
Lmhp010099	570.36	184.07	569.348	C30H52NO7P	[M+H]+	LysoPC 22:5	溶血磷脂酰胆碱 22:5	Lipids	脂质	LPC	溶血磷脂酰胆碱	-	2	629765	613258	711122	687903	613434	730169	713334	677203	713714	-	-
pme0243	131.035	87.0452	132.042	C5H8O4	[M-H]-	Glutaric acid*	戊二酸*	Organic acids	有机酸	Organic acids	有机酸	110-94-1	3	2.09452e+06	2.10926e+06	2.2499e+06	2.60945e+06	2.58636e+06	2.92037e+06	2.41295e+06	2.35232e+06	2.49654e+06	C00489	ko00071,ko00310,ko01100
Zmpp001726	184.1	124.07	183.089	C9H13NO3	[M+H]+	Epinephrine	肾上腺素	Alkaloids	生物碱	Alkaloids	生物碱	51-43-4	2	7.00362e+06	7.2794e+06	6.31231e+06	5.70121e+06	6.08565e+06	5.82268e+06	6.20885e+06	5.85808e+06	6.12081e+06	C00788	ko00350,ko01100
pma6455	229.01	96.97	230.019	C5H11O8P	[M-H]-	Ribulose-5-phosphate	核酮糖-5-磷酸	Others	其它类	Saccharides	糖类	4300-28-1	3	1.26077e+06	1.04437e+06	1.07603e+06	641388	965041	525410	970924	925531	918915	C00117	ko00030,ko00230,ko00440,ko00710,ko00750,ko01100,ko01110,ko01200,ko01230,ko01240
MWSmce230	183.03	124.02	184.037	C8H8O5	[M-H]-	Methyl gallate	没食子酸甲酯	Phenolic acids	酚酸类	Phenolic acids	酚酸类	99-24-1	3	111359	119090	100261	100415	102159	94333.4	109378	105794	102995	-	-
mws0749	137.02	93.03	138.032	C7H6O3	[M-H]-	4-Hydroxybenzoic acid	4-羟基苯甲酸	Phenolic acids	酚酸类	Phenolic acids	酚酸类	99-96-7	3	2.17753e+06	2.13335e+06	2.11979e+06	2.61226e+06	2.3278e+06	2.47531e+06	2.42508e+06	2.30416e+06	2.30079e+06	C00156	ko00130,ko00790,ko01100,ko01110,ko01240
mws1033	303.09	153.02	302.079	C16H14O6	[M+H]+	Homoeriodictyol	高圣草酚	Flavonoids	黄酮	Flavanones	二氢黄酮	446-71-9	1	2.26976e+07	2.21187e+07	1.85769e+07	1.36712e+07	1.36511e+07	1.31623e+07	1.6716e+07	1.64822e+07	1.74634e+07	C09756	ko00941
mws2212	179.03	135.05	180.042	C9H8O4	[M-H]-	Caffeic acid	咖啡酸	Phenolic acids	酚酸类	Phenolic acids	酚酸类	331-39-5	1	1.64599e+06	1.49142e+06	1.51922e+06	1.79729e+06	2.06557e+06	1.88064e+06	1.48613e+06	1.57762e+06	1.54859e+06	C01197	ko00940,ko01100,ko01110
mws0458	151.04	136.02	152.047	C8H8O3	[M-H]-	Vanillin; 4-Hydroxy-3-Methoxybenzaldehyde*	香草醛; 4-羟基-3-甲氧基苯甲醛*	Phenolic acids	酚酸类	Phenolic acids	酚酸类	121-33-5	3	1.25148e+07	1.15376e+07	1.27645e+07	1.21564e+07	1.21973e+07	1.1894e+07	1.19843e+07	1.27367e+07	1.23803e+07	C00755	ko01100,ko01110
pme1216	122.02	78.03	123.032	C6H5NO2	[M-H]-	2-Picolinic acid	2-吡啶甲酸	Organic acids	有机酸	Organic acids	有机酸	98-98-6	3	251230	220267	237749	342118	339759	341893	271828	270902	285936	C10164	ko00380,ko01100
pmf0367	177.02	89	178.027	C9H6O4	[M-H]-	5,7-Dihydroxychromone	5,7-二羟基色原酮	Others	其它类	Chromone	色酮类	31721-94-5	3	1.01314e+06	1.10844e+06	1.20902e+06	704989	808277	859927	868901	856729	908149	C09001	-
pme0534	195.05	75.01	196.058	C6H12O7	[M-H]-	Gluconic acid	葡萄糖酸	Others	其它类	Saccharides	糖类	526-95-4	1	2.80393e+06	3.04955e+06	2.58031e+06	2.92223e+06	3.61445e+06	3.69797e+06	2.80691e+06	2.95505e+06	2.96662e+06	C00257	ko00030,ko01100,ko01110,ko01200
pma0149	341.09	207.07	340.079	C15H16O9	[M+H]+	Sinapoyl malate	芥子酰苹果酸	Phenolic acids	酚酸类	Phenolic acids	酚酸类	92344-58-6	3	1.21488e+06	1.22059e+06	1.18015e+06	1.39911e+06	1.4441e+06	1.45215e+06	1.28807e+06	1.30735e+06	1.36579e+06	C02887	ko00940,ko01110
MWS3136	167.04	108.03	168.042	C8H8O4	[M-H]-	4-Methoxysalicylic Acid	4-甲氧基水杨酸	Phenolic acids	酚酸类	Phenolic acids	酚酸类	2237-36-7	1	1.05085e+07	1.06066e+07	1.07026e+07	9.81925e+06	1.01355e+07	1.02456e+07	1.00485e+07	9.64002e+06	9.46795e+06	-	-
Zbdn007423	207.07	192.04	208.074	C11H12O4	[M-H]-	6,7-Dimethoxy-4-chromanone	6,7-二甲氧基-4-二氢色原酮	Flavonoids	黄酮	Other Flavonoids	其它类黄酮	-	3	155524	158023	179875	298132	240632	285760	222480	233503	220709	-	-
mws1329	463.09	301.04	464.096	C21H20O12	[M-H]-	Quercetin-7-O-glucoside	槲皮素-7-O-葡萄糖苷	Flavonoids	黄酮	Flavonols	黄酮醇	491-50-9	3	2.37792e+07	2.20155e+07	23938764	1.77591e+07	1.73866e+07	1.73468e+07	1.87677e+07	1.85401e+07	1.76973e+07	C12639	-
mws1024	147.05	129.03	148.052	C9H8O2	[M-H]-	p-Coumaraldehyde	对香豆醛	Phenolic acids	酚酸类	Phenolic acids	酚酸类	2538-87-6	3	363897	395667	394581	346767	348101	376968	371692	363711	349602	C05608	ko00940,ko01100,ko01110
mws0376	115	71.01	116.011	C4H4O4	[M-H]-	Fumaric acid	延胡索酸(富马酸,反丁烯二酸)	Organic acids	有机酸	Organic acids	有机酸	110-17-8	3	3.14109e+06	2.91524e+06	2.94664e+06	2.74766e+06	2.65203e+06	2.66895e+06	2.70729e+06	2.88117e+06	2.79003e+06	C00122	ko00020,ko00190,ko00220,ko00250,ko00350,ko00360,ko00620,ko00650,ko00760,ko01100,ko01110,ko01200
pmp001198	132.1	57.03	131.095	C6H13NO2	[M+H]+	6-Deoxyfagomine	6-脱氧荞麦碱	Alkaloids	生物碱	Piperidine alkaloids	哌啶类生物碱	197449-09-5	1	1.84317e+07	1.89977e+07	2.04903e+07	1.66304e+07	1.92365e+07	1.7627e+07	1.80341e+07	1.76899e+07	1.69624e+07	-	-
MWS04412	175.12	70.07	174.137	C8H18N2O2	[M+H]+	N(6),N(6)-Dimethyl-L-lysine	N(6),N(6)-二甲基-L-赖氨酸	Amino acids and derivatives	氨基酸及其衍生物	Amino acids and derivatives	氨基酸及其衍生物	2259-86-1	3	2.96748e+07	2.95346e+07	2.87641e+07	2.89496e+07	2.93086e+07	3.04653e+07	2.57571e+07	2.74098e+07	2.64952e+07	-	-
Hmln000873	331.07	169.01	332.074	C13H16O10	[M-H]-	2-O-Galloyl-D-glucose	2-O-没食子酰-D-葡萄糖	Phenolic acids	酚酸类	Phenolic acids	酚酸类	-	2	4.86672e+06	4.63967e+06	4.8132e+06	3.74764e+06	3.67789e+06	3.82216e+06	3.83507e+06	3.67497e+06	3.61056e+06	-	-
pme3337	384.12	252.07	383.108	C14H17N5O8	[M+H]+	Succinyladenosine	琥珀酰腺苷	Nucleotides and derivatives	核苷酸及其衍生物	Nucleotides and derivatives	核苷酸及其衍生物	4542-23-8	1	1.80886e+07	1.91415e+07	1.79588e+07	2.26366e+07	2.51316e+07	2.46724e+07	1.97952e+07	2.04902e+07	2.10737e+07	-	-
Hmbn005951	383.12	163.04	384.121	C21H20O7	[M-H]-	1,3-O-Di-p-Coumaroylglycerol	1,3-O-二对香豆酰甘油酯	Phenolic acids	酚酸类	Phenolic acids	酚酸类	-	1	5.29592e+06	4.63059e+06	5.31182e+06	6.00256e+06	6.5825e+06	6.32993e+06	5.06512e+06	5.3742e+06	5.31806e+06	-	-
pmp000172	477.14	315.08	476.132	C23H24O11	[M+H]+	5,2'-Dihydroxy-7,8-dimethoxyflavone glycoside*	5,2'-二羟基-7,8-二甲氧基黄酮葡萄糖苷*	Flavonoids	黄酮	Flavones	黄酮	-	3	358954	396958	347728	399490	525693	501039	418567	402579	393420	-	-
Wafn005121	421.21	289.16	422.215	C19H34O10	[M-H]-	1-Octen-3-Ol-3-O-Beta-D-Xylopyranosyl(1→6)-Beta-D-Glucopyranoside	1-辛烯-3-醇-3-O-β-D-木糖基(1→6)-β-D-葡萄糖苷	Others	其它类	Others	其它	150995-11-2	2	852020	874012	825372	1.16895e+06	1.26102e+06	1.17289e+06	937771	882477	924249	C17614	-
HJAP011	463.11	343.08	462.116	C22H22O11	[M+H]+	Chrysoeriol-8-C-glucoside (Scoparin)	金圣草黄素-8-C-葡萄糖苷 (金雀花素)	Flavonoids	黄酮	Flavones	黄酮	301-16-6	1	2.57359e+06	2.27152e+06	2.48558e+06	2.52384e+06	2.55244e+06	2.78978e+06	2.3523e+06	2.37836e+06	2.49496e+06	-	-
Lmhp007598	534.36	184.07	533.348	C27H52NO7P	[M+H]+	LysoPC 19:2(2n isomer)	溶血磷脂酰胆碱 19:2(2n异构)	Lipids	脂质	LPC	溶血磷脂酰胆碱	-	3	1.40406e+07	1.2186e+07	1.38086e+07	6.40437e+06	6.61055e+06	6.96263e+06	1.23757e+07	1.28521e+07	1.31819e+07	-	-
MWS201465	295.13	120.08	294.122	C14H18N2O5	[M+H]+	Glu-Phe	L-谷氨酸-L-苯丙氨酸	Amino acids and derivatives	氨基酸及其衍生物	Amino acids and derivatives	氨基酸及其衍生物	20556-22-3	1	1.50523e+06	1.46046e+06	1.5374e+06	1.42288e+06	1.61972e+06	1.57945e+06	1.5013e+06	1.41727e+06	1.42743e+06	-	-
MWSmce676	149.05	59.01	150.053	C5H10O5	[M-H]-	D-Arabinose*	D-阿拉伯糖*	Others	其它类	Saccharides	糖类	10323-20-3	3	231493	238207	287787	290647	243737	290097	247719	259073	263472	C00216	ko00040,ko00053,ko00520,ko01100,ko01250
MWSmce539	315.25	185.12	314.246	C18H34O4	[M+H]+	Dibutyl sebacate	癸二酸二丁酯	Lipids	脂质	Free fatty acids	游离脂肪酸	109-43-3	3	127251	124264	170325	311549	200810	167452	139245	130701	134840	-	-
MWSmce585	104.07	59.01	103.063	C4H9NO2	[M+H]+	Methyl 3-aminopropanoate	3-氨基丙酸甲酯	Amino acids and derivatives	氨基酸及其衍生物	Amino acids and derivatives	氨基酸及其衍生物	4138-35-6	3	1.03944e+07	9.88204e+06	1.00721e+07	8.67286e+06	8.12157e+06	9.23235e+06	9.86772e+06	9.36919e+06	9.32265e+06	-	-
Jmwn002172	315.11	135.04	316.116	C14H20O8	[M-H]-	3,4-dihydroxyphenylethanol-β-D-glucopyranoside*	3,4-二羟基苯乙醇-β-D-吡喃葡萄糖苷*	Phenolic acids	酚酸类	Phenolic acids	酚酸类	-	3	1.72268e+06	1.59381e+06	1.58659e+06	898150	882686	898826	1.111e+06	1.18395e+06	1.14824e+06	-	-
Lmnn102707	315.11	135.04	316.116	C14H20O8	[M-H]-	Cimidahurinine*	北升麻宁*	Phenolic acids	酚酸类	Phenolic acids	酚酸类	142542-89-0	3	1.72268e+06	1.59381e+06	1.58659e+06	898150	882686	898826	1.111e+06	1.18395e+06	1.14824e+06	-	-
MWSHY0189	433.11	271.07	432.106	C21H20O10	[M+H]+	Apigenin-7-O-glucoside(Cosmosiin)	芹菜素-7-O-葡萄糖苷	Flavonoids	黄酮	Flavones	黄酮	578-74-5	2	5.07402e+07	5.26291e+07	4.7912e+07	7.27144e+07	7.90428e+07	7.57019e+07	6.1436e+07	5.92409e+07	6.31348e+07	C04608	ko00944
Lmbn001930	121.03	77.04	122.037	C7H6O2	[M-H]-	2-Hydroxybenzaldehyde (Salicylaldehyde)	2-羟基苯甲醛 (水杨醛)	Phenolic acids	酚酸类	Phenolic acids	酚酸类	90-02-8	3	434456	402242	380465	309746	343239	325928	353584	332062	339867	C06202	ko01100
mws1489	283.26	283.26	284.272	C18H36O2	[M-H]-	Stearic Acid	硬脂酸(十八烷酸)	Lipids	脂质	Free fatty acids	游离脂肪酸	57-11-4	3	5.52151e+07	5.28291e+07	4.90587e+07	5.49998e+07	4.96699e+07	4.4309e+07	3.35259e+07	3.15214e+07	3.20899e+07	C01530	ko00061,ko01040,ko01100
Zmdp000292	189.14	70.07	188.127	C7H16N4O2	[M+H]+	Arginine methyl ester	精氨酸甲酯	Amino acids and derivatives	氨基酸及其衍生物	Amino acids and derivatives	氨基酸及其衍生物	-	2	4.48561e+06	4.01559e+06	4.15366e+06	3.01864e+06	2.89395e+06	3.25876e+06	3.12409e+06	3.32005e+06	3.28007e+06	-	-
pme2292	89.11	72.08	88.1	C4H12N2	[M+H]+	Putrescine	腐胺	Alkaloids	生物碱	Alkaloids	生物碱	110-60-1	3	1.61909e+06	1.56105e+06	1.58642e+06	1.83805e+06	1.79644e+06	1.7278e+06	1.69438e+06	1.71634e+06	1.79997e+06	C00134	ko00330,ko00470,ko00480,ko00960,ko01100,ko01110,ko02010
Wagp002530	177.06	117.03	176.047	C10H8O3	[M+H]+	2-Methoxy-1-benzofuran-5-carbaldehyde	2-甲氧基-1-苯并呋喃-5-甲醛	Others	其它类	Others	其它	-	2	4.68637e+06	4.75133e+06	4.62174e+06	4.68918e+06	5.16606e+06	5.01274e+06	4.53713e+06	4.81518e+06	4.58297e+06	-	-
pmn001681	165.09	149.06	166.099	C10H14O2	[M-H]-	1-(4-Methoxyphenyl)-1-propanol	1-(4-甲氧苯基)-1-丙醇	Phenolic acids	酚酸类	Phenolic acids	酚酸类	5349-60-0	3	854432	859951	916578	812704	728070	727822	707532	694183	664348	-	-
pmb2507	213.02	96.97	214.024	C5H11O7P	[M-H]-	2-Deoxyribose-1-phosphate	2-脱氧核糖-1-磷酸	Nucleotides and derivatives	核苷酸及其衍生物	Nucleotides and derivatives	核苷酸及其衍生物	17210-42-3	3	390068	334177	393896	308205	349683	310033	322956	329757	343898	C00672	ko00030,ko00240,ko01100
Hmpp003270	449.11	287.05	448.101	C21H20O11	[M+H]+	Luteolin-4'-O-glucoside*	木犀草素-4'-O-葡萄糖苷*	Flavonoids	黄酮	Flavones	黄酮	6920-38-3	3	1.43149e+06	924646	1.38967e+06	2.09069e+06	1.90662e+06	2.09753e+06	1.77621e+06	1.87026e+06	1.76419e+06	-	-
pmb2804	311.22	171.14	312.23	C18H32O4	[M-H]-	13S-Hydroperoxy-9Z,11E-octadecadienoic acid	13-氢过氧化-9,11-十八碳二烯酸	Lipids	脂质	Free fatty acids	游离脂肪酸	33964-75-9	3	3.14164e+06	3.08981e+06	3.00978e+06	1.92415e+06	1.78022e+06	2.0099e+06	2.38439e+06	2.37365e+06	2.24907e+06	C04717	ko00591,ko01100
Zmdn001564	293.11	164.07	294.122	C14H18N2O5	[M-H]-	γ-Glutamylphenylalanine	γ-谷氨酰胺苯丙氨酸	Amino acids and derivatives	氨基酸及其衍生物	Amino acids and derivatives	氨基酸及其衍生物	7432-24-8	2	778369	838565	783660	1.26427e+06	1.21392e+06	1.20465e+06	1.00879e+06	1.00975e+06	1.06718e+06	-	-
Sacn002893	403.12	223.06	404.132	C17H24O11	[M-H]-	10-acetylmonomelittoside	10-羟基单密力特苷	Phenolic acids	酚酸类	Phenolic acids	酚酸类	-	1	493592	514571	481959	293725	341204	302184	355247	379030	365591	-	-
MWSmce584	138.09	77.04	137.084	C8H11NO	[M+H]+	L-Tyramine	L-酪胺	Alkaloids	生物碱	Alkaloids	生物碱	51-67-2	3	319821	388089	381739	338619	304623	360113	349932	372912	366173	C00483	ko00350,ko00950,ko01100,ko01110,ko01240
Hmcp002207	479.118	317.06	478.111	C22H22O12	[M+H]+	Isorhamnetin-7-O-glucoside (Brassicin)*	异鼠李素-7-O-葡萄糖苷 (蔓菁苷)*	Flavonoids	黄酮	Flavonols	黄酮醇	6743-96-0	3	4.13248e+06	3.49098e+06	3.3816e+06	4.75292e+06	4.45078e+06	4.86784e+06	4.3653e+06	4.34105e+06	4.60364e+06	-	-
MWSHY0124	257.08	153.02	256.074	C15H12O4	[M+H]+	Pinocembrin (Dihydrochrysin)	乔松素 (二氢白杨素)	Flavonoids	黄酮	Flavanones	二氢黄酮	480-39-7	3	60473.1	56595.5	44828.6	118184	102479	96333.6	80348	82426.6	77183.9	C09827	ko00941
Lmbp102601	163.04	89.04	162.032	C9H6O3	[M+H]+	7-Hydroxycoumarin;Umbelliferone	7-羟基香豆素;伞形酮	Lignans and Coumarins	木脂素和香豆素	Coumarins	香豆素	93-35-6	3	1.49903e+06	1.4076e+06	1.1512e+06	2.86121e+06	2.99098e+06	2.94323e+06	2.17882e+06	2.22678e+06	2.32434e+06	C09315	ko00999,ko01110
MWS201411	261.16	84.08	260.148	C10H20N4O4	[M+H]+	Lys-Asn	L-赖氨酸-L-天冬酰胺	Amino acids and derivatives	氨基酸及其衍生物	Amino acids and derivatives	氨基酸及其衍生物	19908-06-6	3	202222	204920	223399	210673	243634	187215	228839	226446	240771	-	-
mws0036	609.18	301.09	610.19	C28H34O15	[M-H]-	Hesperetin-7-O-rutinoside (Hesperidin)*	橙皮素-7-O-芸香糖苷 (橙皮苷)*	Flavonoids	黄酮	Flavanones	二氢黄酮	520-26-3	1	8.07452e+06	8.95524e+06	8.84324e+06	6.49783e+06	6.03912e+06	6.29372e+06	7.18154e+06	7.02498e+06	6.72661e+06	C09755	-
Lmmp003817	535.11	287.05	534.101	C24H22O14	[M+H]+	Kaempferol-3-O-(6''-malonyl)glucoside*	山柰酚-3-O-(6''-丙二酰)葡萄糖苷*	Flavonoids	黄酮	Flavonols	黄酮醇	-	1	1.74185e+06	1.80741e+06	1.69509e+06	1.91157e+06	2.04727e+06	1.95057e+06	1.82605e+06	1.71042e+06	1.75208e+06	-	-
pme3705	193.04	72.99	194.043	C6H10O7	[M-H]-	D-Glucoronic acid*	D-葡萄糖醛酸*	Others	其它类	Saccharides	糖类	6556-12-3	3	378681	366080	351547	627870	614942	599662	431533	435347	409184	C00191	ko00040,ko00053,ko00520,ko00562,ko01100,ko01240,ko01250
pme0170	217.13	158.08	216.122	C8H16N4O3	[M+H]+	N-Acetyl-L-Arginine	N-乙酰-L-精氨酸	Amino acids and derivatives	氨基酸及其衍生物	Amino acids and derivatives	氨基酸及其衍生物	155-84-0	2	1.47396e+06	1.58364e+06	1.49837e+06	8.80127e+06	9.77146e+06	9.44958e+06	5.31449e+06	4.97353e+06	5.174e+06	-	-
pme2266	245.1	227.08	244.088	C10H16N2O3S	[M+H]+	Biotin	D-生物素	Others	其它类	Vitamin	维生素	58-85-5	1	3.5643e+06	3.51804e+06	3.41779e+06	2.09964e+06	2.34574e+06	2.20817e+06	2.5881e+06	2.73616e+06	2.57929e+06	C00120	ko00780,ko01100,ko01240,ko02010
MWS201478	253.12	120.09	252.111	C12H16N2O4	[M+H]+	Phe-Ser	L-苯丙氨酸-L-丝氨酸	Amino acids and derivatives	氨基酸及其衍生物	Amino acids and derivatives	氨基酸及其衍生物	16053-39-7	2	1.17962e+06	1.18784e+06	1.26179e+06	1.53685e+06	1.57292e+06	1.52967e+06	1.35422e+06	1.26909e+06	1.33249e+06	-	-
mws0064	287.06	135.05	288.063	C15H12O6	[M-H]-	Eriodictyol (5,7,3',4'-Tetrahydroxyflavanone)	圣草酚	Flavonoids	黄酮	Flavanones	二氢黄酮	552-58-9	3	243556	245239	239984	635783	592031	659216	376885	399775	399657	C05631	ko00941,ko01100,ko01110
Zbln013951	377.13	116.93	377.139	C23H22O5	[M-H]-	1-(3'-methoxy-4'-hydroxybenzyl)-2,7-dihydroxy-4-methoxyphenanthrene	1-(3'-甲氧基-4'-羟苄基)-2,7-二羟基-4-甲氧基菲	Quinones	醌类	PhenAnthraquinones	菲醌	-	1	1.03406e+06	1.03301e+06	1.06309e+06	1.25323e+06	1.32946e+06	1.28722e+06	1.21816e+06	1.18215e+06	1.13894e+06	-	-
Zmbn005559	349.09	187.03	350.094	C16H18N2O5S	[M-H]-	Indole-3-cyano-2-O-glucoside	吲哚-3-氰基-2-O-葡萄糖苷	Alkaloids	生物碱	Plumerane	吲哚类生物碱	-	3	272679	223736	225898	205460	213472	195734	186427	191289	199237	-	-
mws0491	122.1	105.07	121.089	C8H11N	[M+H]+	2-Phenylethylamine	2-苯乙胺	Alkaloids	生物碱	Benzylphenylethylamine alkaloids	苄基苯乙胺类生物碱	156-28-5	3	3.10762e+06	3.1661e+06	3.13526e+06	2.36582e+06	2.32583e+06	2.265e+06	2.78057e+06	2.61477e+06	2.63682e+06	C05332	ko00360,ko01100
Lmbn009444	297.24	183.14	298.251	C18H34O3	[M-H]-	Ricinoleic acid	蓖麻油酸	Lipids	脂质	Free fatty acids	游离脂肪酸	141-22-0	2	527722	517847	516910	327526	312253	330670	424945	410647	397083	C08365	-
Zmdn007764	269.05	225.06	270.053	C15H10O5	[M-H]-	isoemodin	异大黄素	Quinones	醌类	Anthraquinone	蒽醌	-	3	59652.3	82383.5	81799.8	93477.4	123340	112638	93555.4	88698.8	94545.2	-	-
Lmyn012331	281.25	281.25	282.256	C18H34O2	[M-H]-	Petroselinic acid*	岩芹酸*	Lipids	脂质	Free fatty acids	游离脂肪酸	593-39-5	2	6.46097e+07	6.18419e+07	6.3586e+07	6.24395e+07	6.01413e+07	6.13025e+07	6.33247e+07	5.99375e+07	6.38313e+07	C08363	-
mws1659	269.05	225.06	270.053	C15H10O5	[M-H]-	Emodin	大黄素	Quinones	醌类	Anthraquinone	蒽醌	518-82-1	2	72220	72172.6	71909.1	106276	112263	115483	86488.9	92445.1	88514.7	C10343	-
ML10171848	147.03	85.03	148.037	C5H8O5	[M-H]-	D-Arabinono-1,4-lactone*	D-阿拉伯-1,4-内酯*	Others	其它类	Saccharides	糖类	2782-09-4	3	584875	549166	505986	925868	991159	984727	709661	751442	754778	C00652	ko00053,ko01100
mws1074	177.02	121.03	178.027	C9H6O4	[M-H]-	Daphnetin	瑞香素	Lignans and Coumarins	木脂素和香豆素	Coumarins	香豆素	486-35-1	3	253554	211455	245616	214197	219152	219464	213304	208655	199436	C03093	-
pmp000581	475.12	271.06	474.116	C23H22O11	[M+H]+	Apigenin-7-O-(6''-acetyl)glucoside	芹菜素-7-O-(6''-乙酰)葡萄糖苷	Flavonoids	黄酮	Flavones	黄酮	72741-92-5	1	1.65669e+06	1.63037e+06	1.47157e+06	2.61248e+06	2.76763e+06	3.0222e+06	2.19259e+06	2.0534e+06	2.16012e+06	-	-
pme0006	116.07	70.07	115.063	C5H9NO2	[M+H]+	L-Proline*	L-脯氨酸*	Amino acids and derivatives	氨基酸及其衍生物	Amino acids and derivatives	氨基酸及其衍生物	147-85-3	1	1.04102e+07	1.02704e+07	1.036e+07	1.18253e+07	1.21058e+07	1.23769e+07	1.11866e+07	1.0982e+07	1.0466e+07	C00148	ko00330,ko00470,ko00970,ko01100,ko01110,ko01230,ko02010
MWStz040	116.07	70.07	115.063	C5H9NO2	[M+H]+	Pterolactam*	蕨内酰胺*	Alkaloids	生物碱	Pyrrole alkaloids	吡咯类生物碱	38072-88-7	1	1.04102e+07	1.02704e+07	1.036e+07	1.18253e+07	1.21058e+07	1.23769e+07	1.11866e+07	1.0982e+07	1.0466e+07	-	-
Hmln000659	331.07	169.01	332.074	C13H16O10	[M-H]-	3-O-Galloyl-D-glucose*	3-O-没食子酰-D-葡萄糖*	Phenolic acids	酚酸类	Phenolic acids	酚酸类	-	1	4.33552e+06	5.40567e+06	3.17737e+06	3.89224e+06	3.9127e+06	4.01208e+06	3.61902e+06	3.82407e+06	3.85613e+06	-	-
MWSslk139	141.02	53.04	142.027	C6H6O4	[M-H]-	Muconic acid	己二烯二酸	Organic acids	有机酸	Organic acids	有机酸	1119-72-8	3	28838.2	33154.2	28747.5	38433.7	34822.2	37452.6	34548.2	34773.9	36743.6	C02480	ko01100
Lmjp003044	479.12	317.06	478.111	C22H22O12	[M+H]+	Isorhamnetin-3-O-Glucoside*	异鼠李素-3-O-葡萄糖苷*	Flavonoids	黄酮	Flavonols	黄酮醇	5041-82-7	3	3.71794e+06	3.58739e+06	3.2794e+06	5.22133e+06	4.46104e+06	4.44804e+06	3.98801e+06	3960125	4.21335e+06	-	-
Hmln005329	255.07	239.04	256.074	C15H12O4	[M-H]-	Ephemeranthoquinone B	5-羟基-2-甲氧基-9,10-二氢菲-1,4-醌	Quinones	醌类	PhenAnthraquinones	菲醌	-	3	143395	141443	137596	285220	298631	280342	217503	203257	212590	-	-
mws0102	160.04	116.05	161.048	C9H7NO2	[M-H]-	Indole-5-carboxylic acid*	吲哚-5-甲酸*	Alkaloids	生物碱	Plumerane	吲哚类生物碱	1670-81-1	3	212618	225868	228183	182399	179132	161640	191295	179458	181493	-	-
Qmxp101615	349.27	179.14	348.266	C22H36O3	[M+H]+	Ent-3β-Acetoxyisopimar-15-8β-ol	对映-3β-乙酰氧基异海松-15-烯-8β-醇	Terpenoids	萜类	Ditepenoids	二萜	-	3	519185	502395	560844	760144	757194	869257	658660	657626	698183	-	-
Lmlp001118	448.2	286.15	447.189	C23H29NO8	[M+H]+	3'-Glucosyl-6,7-dihydroxy-N-methyl-benzyltetrahydroisoquinoline	3'-葡萄糖基-6,7-二羟基-N-甲基-苄基四氢异喹啉	Alkaloids	生物碱	Isoquinoline alkaloids	异喹啉类生物碱	-	3	234460	342314	212834	302058	402950	403259	368759	344402	353786	-	-
pmp001288	593.19	285.08	592.179	C28H32O14	[M+H]+	Acacetin-7-O-rutinoside (Linarin)	金合欢素-7-O-芸香糖苷 (蒙花苷)	Flavonoids	黄酮	Flavones	黄酮	480-36-4	3	349508	451611	494141	817809	692745	459536	519521	490708	522841	-	-
MWS0559	161.05	71.01	162.053	C6H10O5	[M-H]-	1,6-anhydro-β-D-glucose	1,6-脱水-β-D-葡萄糖	Others	其它类	Saccharides	糖类	498-07-7	3	84156.5	19375.3	20088.9	60623.9	62299.8	49057.4	43845.4	46475.9	43712.8	-	-
Qmkp093004	146.06	91.05	145.053	C9H7NO	[M+H]+	Indole-3-carboxaldehyde	吲哚-3-甲醛	Alkaloids	生物碱	Plumerane	吲哚类生物碱	487-89-8	1	7.07354e+06	6.96801e+06	6.44971e+06	5.2923e+06	5.47845e+06	5.56045e+06	5.62614e+06	5.94256e+06	5.57401e+06	C08493	-
mws0251	127.05	110.02	126.043	C5H6N2O2	[M+H]+	Thymine	胸腺嘧啶	Nucleotides and derivatives	核苷酸及其衍生物	Nucleotides and derivatives	核苷酸及其衍生物	65-71-4	3	4.54903e+06	4.4384e+06	4.20184e+06	2.94173e+06	2.66203e+06	2.95266e+06	3.6489e+06	3.5153e+06	3.40279e+06	C00178	ko00240,ko01100,ko01232
pmb0764	144.05	113.03	143.041	C6H9NOS	[M+H]+	4-Methyl-5-thiazoleethanol	4-甲基-5-噻唑乙醇	Others	其它类	Others	其它	137-00-8	3	5.1686e+06	5.26723e+06	4.79244e+06	5.08456e+06	5.06642e+06	5.40488e+06	4.61787e+06	4.9464e+06	4.73277e+06	C04294	ko00730,ko01100,ko01240
Hmln002199	505.1	300.03	506.106	C23H22O13	[M-H]-	Quercetin-3-O-(6''-O-acetyl)galactoside	槲皮素-3-O-(6''-O-乙酰)半乳糖苷	Flavonoids	黄酮	Flavonols	黄酮醇	-	3	91559	81335.1	75490.6	45213.9	55969.5	45498.3	63427.3	61711.3	59154	-	-
Hamp011640	256.26	102.09	255.256	C16H33NO	[M+H]+	palmitic amide	十六碳酰胺	Others	其它类	Others	其它	-	3	3.00234e+07	2.98182e+07	3.1044e+07	3.26973e+07	3.71257e+07	3.6389e+07	5.02994e+07	4.99403e+07	4.71469e+07	-	-
pme2598	167.03	123.05	168.042	C8H8O4	[M-H]-	3,4-Dihydroxybenzeneacetic acid*	3,4-二羟基苯乙酸*	Phenolic acids	酚酸类	Phenolic acids	酚酸类	102-32-9	3	5.71168e+06	5.80489e+06	5.29622e+06	3.29646e+06	3.27473e+06	3.2253e+06	4.93999e+06	4.69048e+06	4.62194e+06	C01161	ko00350,ko01100
pme1292	167.03	123.05	168.042	C8H8O4	[M-H]-	Homogentisic acid*	高龙胆酸*	Phenolic acids	酚酸类	Phenolic acids	酚酸类	451-13-8	3	5.71168e+06	5.80489e+06	5.29622e+06	3.29646e+06	3.27473e+06	3.2253e+06	4.93999e+06	4.69048e+06	4.62194e+06	C00544	ko00130,ko00350,ko01100,ko01240
pme1173	137.05	110.03	136.038	C5H4N4O	[M+H]+	Allopurinol	别嘌呤醇	Nucleotides and derivatives	核苷酸及其衍生物	Nucleotides and derivatives	核苷酸及其衍生物	315-30-0	3	3.53684e+06	3.4952e+06	3.56161e+06	5.15279e+06	5.0711e+06	5.32349e+06	4.07595e+06	4.09172e+06	3.83983e+06	-	-
pme2433	106.09	88.08	105.079	C4H11NO2	[M+H]+	Diethanolamine	二乙醇胺	Alkaloids	生物碱	Alkaloids	生物碱	111-42-2	3	440352	417231	420252	323701	427382	364365	405498	403224	429506	C06772	ko00564
mws0275	133.01	71.01	134.022	C4H6O5	[M-H]-	L-Malic acid	L-苹果酸	Organic acids	有机酸	Organic acids	有机酸	97-67-6	1	771935	817196	811643	797480	824156	842035	842908	813416	785324	C00149	ko00020,ko00620,ko00630,ko00710,ko01100,ko01110,ko01200
MWS201419	204.13	84.08	203.127	C8H17N3O3	[M+H]+	Lys-Gly	L-赖氨酸-L-甘氨酸	Amino acids and derivatives	氨基酸及其衍生物	Amino acids and derivatives	氨基酸及其衍生物	7563-03-3	3	3.74212e+07	3.64342e+07	3.72259e+07	4.72892e+07	4.37771e+07	4.61993e+07	4.4069e+07	4.29281e+07	4.10722e+07	-	-
Hmcn000192	209.07	59.01	210.074	C7H14O7	[M-H]-	Sedoheptulose	景天庚酮糖	Others	其它类	Saccharides	糖类	3019-74-7	3	394569	357189	332286	351627	299320	386935	335677	314565	317448	C02076	ko00710,ko01100
MWSHY0136	449.108	287.055	448.101	C21H20O11	[M+H]+	Kaempferol-3-O-glucoside (Astragalin)*	山柰酚-3-O-葡萄糖苷(紫云英苷)*	Flavonoids	黄酮	Flavonols	黄酮醇	480-10-4	3	1.51095e+06	1.58995e+06	1.68485e+06	2.34847e+06	2.20376e+06	2.32622e+06	1.99889e+06	1.89891e+06	2.03435e+06	C12249	ko00944,ko01110
pme3968	166.07	149.05	165.065	C6H7N5O	[M+H]+	7-Methylguanine	7-甲基鸟嘌呤	Nucleotides and derivatives	核苷酸及其衍生物	Nucleotides and derivatives	核苷酸及其衍生物	578-76-7	3	1.65558e+06	1.5913e+06	1.75577e+06	1.3281e+06	1.40223e+06	1.29894e+06	1.51828e+06	1.47678e+06	1.41444e+06	C02242	-
Lmhp009497	502.29	361.27	501.286	C25H44NO7P	[M+H]+	LysoPE 20:4	溶血磷脂酰乙醇胺 20:4	Lipids	脂质	LPE	溶血磷脂酰乙醇胺	-	3	483719	484330	458349	551853	570600	563779	537273	531777	567886	-	-
Lmhp009349	502.29	361.27	501.286	C25H44NO7P	[M+H]+	LysoPE 20:4(2n isomer)	溶血磷脂酰乙醇胺 20:4(2n异构)	Lipids	脂质	LPE	溶血磷脂酰乙醇胺	-	3	483719	484330	458349	551853	570600	563779	537273	531777	567886	-	-
Lmbn005662	295.23	171.1	296.235	C18H32O3	[M-H]-	9(10)-EpOME;(9R,10S)-(12Z)-9,10-Epoxyoctadecenoic acid	9,10-环氧十八烯酸	Lipids	脂质	Free fatty acids	游离脂肪酸	16833-56-0	1	2.37452e+06	2.34674e+06	2.38049e+06	2.10731e+06	2.15098e+06	2.27058e+06	2.12261e+06	2.22844e+06	2.07971e+06	C14825	ko00591,ko01100
Lmbn000216	147.03	57.0344	148.037	C5H8O5	[M-H]-	3-Methylmalic acid*	3-甲基苹果酸*	Organic acids	有机酸	Organic acids	有机酸	152204-30-3	3	409230	425234	475724	732472	743899	696810	583372	607806	626551	C06032	ko00290,ko00660,ko01100,ko01210,ko01230
Jmwn002494	325.09	119.05	326.1	C15H18O8	[M-H]-	(2E)-3-[4-(β-D-glucopyranoside)-phenylacrylic]-acid	(2E)-3-[4-(β-D-吡喃葡萄糖苷)-苯丙烯酸]酸	Phenolic acids	酚酸类	Phenolic acids	酚酸类	-	3	8.46552e+06	7.4022e+06	7.71967e+06	6.79195e+06	6.90786e+06	6.93506e+06	7.64145e+06	7.23029e+06	7.15163e+06	-	-
pmp000234	527.15	331.08	526.148	C27H26O11	[M+H]+	Salcolin A*	沙可林 A*	Flavonoids	黄酮	Flavones	黄酮	-	1	2.23037e+06	2.18901e+06	2.09051e+06	3.35672e+06	3.60529e+06	3.32952e+06	2.68212e+06	2.87963e+06	2.81308e+06	-	-
pmb2787	293.21	275.2	294.219	C18H30O3	[M-H]-	9-Oxo-10E,12Z-octadecadienoic acid	9-过氧-10E,12Z-十八碳二烯酸	Lipids	脂质	Free fatty acids	游离脂肪酸	54232-59-6	3	913532	907878	885275	754305	748147	758714	788007	820727	763905	C14766	ko00591
Lmmn001294	331.1	153.02	332.111	C14H20O9	[M-H]-	Koaburaside*	3,5-二甲氧基-4-羟基苯酚-1-O-葡萄糖苷*	Phenolic acids	酚酸类	Phenolic acids	酚酸类	41653-73-0	3	4.76267e+06	5.55019e+06	5.30769e+06	3.63052e+06	3.67492e+06	3.57157e+06	4.56642e+06	4.70989e+06	4.38182e+06	-	-
pma6298	96.04	68.05	95.0371	C5H5NO	[M+H]+	3-Hydroxypyridine	3-羟基吡啶	Alkaloids	生物碱	Pyridine alkaloids	吡啶类生物碱	109-00-2	3	322443	347352	324651	372962	369599	397346	371932	346584	354820	-	-
Hahp000801	118.08	72.08	117.079	C5H11NO2	[M+H]+	alanine betaine	丙氨酸甜菜碱	Alkaloids	生物碱	Alkaloids	生物碱	-	1	7.82188e+06	8.09367e+06	7.92147e+06	5.00174e+06	4.86735e+06	5.32271e+06	6.48715e+06	6.13439e+06	6.06766e+06	-	-
MWS201475	333.19	84.08	332.185	C17H24N4O3	[M+H]+	Lys-Trp	L-赖氨酸-L-色氨酸	Amino acids and derivatives	氨基酸及其衍生物	Amino acids and derivatives	氨基酸及其衍生物	50674-18-5	3	129804	130985	143813	324582	329222	308989	261185	245066	261142	-	-
MWSmce448	127.05	81.04	126.043	C5H6N2O2	[M+H]+	Imidazol-1-yl-acetic acid*	咪唑-1-乙酸*	Alkaloids	生物碱	Alkaloids	生物碱	22884-10-2	3	997411	1.201e+06	1.20649e+06	1.4477e+06	1.42376e+06	1.526e+06	1.209e+06	1.26651e+06	1.17921e+06	-	-
mws0344	165.04	75.01	166.048	C5H10O6	[M-H]-	D-Xylonic acid	D-木糖酸	Others	其它类	Saccharides	糖类	526-91-0	3	1.49545e+07	1.3878e+07	1.34398e+07	1.8905e+07	2.00276e+07	1.79452e+07	1.58496e+07	1.51769e+07	1.47451e+07	C00502	ko00040,ko01100
MWS201477	221.11	74.06	220.106	C8H16N2O5	[M+H]+	Thr-Thr	L-苏氨酸-L-苏氨酸	Amino acids and derivatives	氨基酸及其衍生物	Amino acids and derivatives	氨基酸及其衍生物	-	3	177665	181014	143733	120431	124831	123737	138369	144600	134525	-	-
Zmjp008503	329.1	296.07	328.095	C18H16O6	[M+H]+	5-Hydroxy-4',6,7-trimethoxyflavone (Salvigenin)	三裂鼠尾草素 (5-羟基-4',6,7-三甲氧基黄酮)	Flavonoids	黄酮	Flavones	黄酮	19103-54-9	1	83320.3	66363.5	61411.6	188389	252547	170782	130416	139143	138915	-	-
mws0885	153.02	109.03	154.027	C7H6O4	[M-H]-	2,4-Dihydroxybenzoic acid	2,4-二羟基苯甲酸	Phenolic acids	酚酸类	Phenolic acids	酚酸类	89-86-1	3	1.88656e+06	1.8426e+06	1.89795e+06	1.26848e+06	1.23399e+06	1.31054e+06	1.47e+06	1.53249e+06	1.58143e+06	-	-
MWS1844	203.14	129.07	202.136	C14H18O	[M+H]+	2-Pentyl-3-phenyl-2-propenal	α-戊基肉桂醛	Others	其它类	Aldehyde compounds	醛类化合物	122-40-7	3	204435	219640	227631	183319	179226	213599	186049	177253	190532	C12288	-
mws2368	137.06	119.05	138.068	C8H10O2	[M-H]-	Tyrosol; 4-Hydroxyphenylethanol	酪醇; 对羟基苯乙醇	Phenolic acids	酚酸类	Phenolic acids	酚酸类	501-94-0	3	104980	98576	107230	75599.9	85146.6	95626.6	97417.5	96670	103295	C06044	ko00350,ko01100
MWSmce096	219.17	81.07	218.167	C15H22O	[M+H]+	Nootkatone	圆柚酮	Terpenoids	萜类	Sesquiterpenoids	倍半萜	4674-50-4	3	179587	178702	166444	166220	174412	119212	165180	153864	157217	C17914	-
Zmyn005252	285.24	239.24	286.251	C17H34O3	[M-H]-	3-Hydroxy-palmitic acid methyl ester	3-羟基-棕榈酸甲酯	Lipids	脂质	Free fatty acids	游离脂肪酸	51883-36-4	3	163554	154172	169057	191657	208042	217571	153547	157795	165063	C11849	-
pmb0382	339.09	177.05	338.079	C19H14O6	[M+H]+	O-Feruloyl 4-hydroxycoumarin	阿魏酰 4-羟基香豆素	Lignans and Coumarins	木脂素和香豆素	Coumarins	香豆素	-	3	2.49947e+06	2.88519e+06	2.95764e+06	5.32421e+06	5.64507e+06	5.37688e+06	3.97063e+06	4.20423e+06	4.25628e+06	-	-
mws1610	471.348	471.348	472.355	C30H48O4	[M-H]-	2,3-Dihydroxyurs-12-en-29-oic acid (Maslinic acid)*	2,3-二羟基熊果-12-烯-29-酸 (山楂酸)*	Terpenoids	萜类	Triterpene	三萜	4373-41-5	3	202501	249082	122251	236702	235592	233577	237123	220863	225448	C16939	-
pmn001706	471.35	471.35	472.355	C30H48O4	[M-H]-	2,3-Dihydroxyolean-12-en-28-oic acid (2-Hydroxyoleanolic acid)*	2,3-二羟基齐墩果-12-烯-28-酸 (2-羟基齐墩果酸)*	Terpenoids	萜类	Triterpene	三萜	26707-60-8	3	202501	249082	122251	236702	235592	233577	237123	220863	225448	-	-
MWSmce165	165.08	59.02	166.084	C6H14O5	[M-H]-	L-Fucitol	L-岩藻糖醇	Others	其它类	Saccharides	糖类	13074-06-1	3	1.61566e+06	1.96519e+06	1.64576e+06	2.25203e+06	2.242e+06	2.2123e+06	1.81275e+06	1.8249e+06	1.93728e+06	-	-
MWS201458	279.17	120.09	278.163	C15H22N2O3	[M+H]+	Phe-Ile	L-苯丙氨酸-L-异亮氨酸	Amino acids and derivatives	氨基酸及其衍生物	Amino acids and derivatives	氨基酸及其衍生物	22951-94-6	3	2.12819e+06	1.99874e+06	2.06071e+06	2.69842e+06	2.66948e+06	2.65059e+06	2.27265e+06	2.24595e+06	2.4052e+06	-	-
mws0473	131.03	87.05	132.042	C5H8O4	[M-H]-	2-Methylsuccinic acid	2-甲基丁二酸	Organic acids	有机酸	Organic acids	有机酸	498-21-5	3	2.10946e+06	2.15259e+06	1.96096e+06	2.52047e+06	2.47445e+06	2.53602e+06	2.22774e+06	2.36913e+06	2.38403e+06	-	-
pme3351	144.07	126.06	145.074	C6H11NO3	[M-H]-	Allysine(6-Oxo DL-Norleucine)	醛赖氨酸	Amino acids and derivatives	氨基酸及其衍生物	Amino acids and derivatives	氨基酸及其衍生物	1962-83-0	3	121096	135102	174350	127325	132032	144778	109176	117286	111499	C04076	ko00300,ko00310,ko00960,ko01100,ko01110,ko01230
Lmfn004235	359.08	161.02	360.084	C18H16O8	[M-H]-	Myricetin-3,7,3'-trimethyl ether*	杨梅素-3,7,3'-三甲醚*	Flavonoids	黄酮	Flavonols	黄酮醇	-	1	89604.8	267005	75238.8	335928	444092	496673	259946	242507	245870	-	-
Wbmn011269	377.23	295.23	378.241	C22H34O5	[M-H]-	Vitexilactone	牡荆内酯	Terpenoids	萜类	Ditepenoids	二萜	61263-49-8	1	1.6736e+07	1.59631e+07	1.56716e+07	8.03279e+06	7.38851e+06	8.81978e+06	1.24878e+07	1.2431e+07	1.32772e+07	-	-
pmb3000	503.12	341.1	504.127	C24H24O12	[M-H]-	Chrysoeriol-7-O-(6''-acetyl)glucoside	金圣草黄素-7-O-(6''-乙酰)葡萄糖苷	Flavonoids	黄酮	Flavones	黄酮	-	3	293699	220740	266301	327501	305214	322873	251869	261916	271336	-	-
pmb2221	318.3	60.04	317.293	C18H39NO3	[M+H]+	4-Hydroxysphinganine	4-羟基鞘氨醇	Lipids	脂质	Sphingolipids	鞘脂	554-62-1	3	2.97875e+07	3.09721e+07	2.92916e+07	3.01451e+07	3.23626e+07	3.24671e+07	3.37778e+07	3.61717e+07	3.59128e+07	C12144	ko00600,ko01100
Zmpn000095	261.04	78.96	262.045	C6H15O9P	[M-H]-	Sorbitol-6-phosphate	山梨糖醇-6-磷酸	Others	其它类	Saccharides	糖类	20479-58-7	3	386319	412244	418365	461552	522262	523973	425512	453294	424927	C01096	ko00051,ko01100
pmf0174	157.16	157.16	158.167	C10H22O	[M-H]-	1-Decanol*	1-癸醇*	Others	其它类	Saccharides	糖类	112-30-1	3	1.05616e+07	1.23937e+07	1.05899e+07	9.13995e+06	9.59694e+06	9.19665e+06	1.09466e+07	1.16888e+07	1.16842e+07	C01633	-
Hmqp006235	516.3	184.07	515.301	C26H46NO7P	[M+H]+	LysoPC 18:4	溶血磷脂酰胆碱 18:4	Lipids	脂质	LPC	溶血磷脂酰胆碱	-	3	911323	757450	1.05144e+06	1.51018e+06	1.57869e+06	1.52307e+06	1.21076e+06	1.1256e+06	1.18714e+06	-	-
pmb0475	671.18	509	670.174	C29H34O18	[M+H]+	Gallic acid-4-O-(6'''-feruloyl)sophoroside	没食子酸-4-O-(6'''-阿魏酰)槐糖苷	Phenolic acids	酚酸类	Phenolic acids	酚酸类	-	3	765435	922112	821604	998612	866952	847276	868298	806323	846785	-	-
HX1341	163.04	89.04	162.032	C9H6O3	[M+H]+	7-hydroxy-2H-1-benzopyran-2-one	7-羟基-2H-1-苯并吡喃-2-酮	Lignans and Coumarins	木脂素和香豆素	Coumarins	香豆素	-	3	1.71023e+06	1.60523e+06	1.62516e+06	1.57088e+06	1.48329e+06	1.4442e+06	1.60552e+06	1.55683e+06	1.67697e+06	-	-
Zbdn002066	301.09	123.01	302.1	C13H18O8	[M-H]-	Tachioside*	它乔糖苷*	Phenolic acids	酚酸类	Phenolic acids	酚酸类	109194-60-7	1	5.4843e+06	5.1471e+06	5.22139e+06	4.81773e+06	4.7243e+06	4.98656e+06	4.88829e+06	4.58509e+06	4.90388e+06	-	-
Zmhn001883	329.09	209.04	330.095	C14H18O9	[M-H]-	Vanillic acid-4-O-glucoside	香草酸-4-O-葡萄糖苷	Phenolic acids	酚酸类	Phenolic acids	酚酸类	32142-31-7	1	2.32573e+06	2.69473e+06	2.48438e+06	2.27852e+06	2.23578e+06	2.42875e+06	2.54589e+06	2.38795e+06	2.38616e+06	-	-
pme0109	212.09	166.09	211.084	C10H13NO4	[M+H]+	Methyldopa	甲基多巴	Amino acids and derivatives	氨基酸及其衍生物	Amino acids and derivatives	氨基酸及其衍生物	555-30-6	3	1.14789e+06	1.25564e+06	1.18088e+06	1.87993e+06	1.90282e+06	1.98832e+06	1.67868e+06	1.58405e+06	1.70227e+06	C07194	-
Lmhp002001	265.15	72.08	264.147	C14H20N2O3	[M+H]+	L-Valyl-L-Phenylalanine	L-缬氨酰-L-苯丙氨酸	Amino acids and derivatives	氨基酸及其衍生物	Amino acids and derivatives	氨基酸及其衍生物	3918-92-1	3	948689	893741	1.01927e+06	1.03806e+06	983275	1.07369e+06	991291	1.06883e+06	1.03863e+06	-	-
pmn001492	187.04	123.04	188.047	C11H8O3	[M-H]-	Ayapin	泽兰内酯	Lignans and Coumarins	木脂素和香豆素	Coumarins	香豆素	494-56-4	3	5.8192e+06	6.7936e+06	6.08461e+06	2.94159e+06	2.98799e+06	3.13701e+06	4.50711e+06	4.19348e+06	4.44507e+06	C18078	-
pme0085	359.08	161.02	360.084	C18H16O8	[M-H]-	Rosmarinic acid*	迷迭香酸*	Phenolic acids	酚酸类	Phenolic acids	酚酸类	537-15-5	1	165435	472372	143794	480012	554045	666976	347785	327220	324783	C01850	ko00350,ko01100
pmb3107	359.1	182.02	360.106	C15H20O10	[M-H]-	Glucosyringic Acid	葡萄糖基丁香酸	Phenolic acids	酚酸类	Phenolic acids	酚酸类	-	3	4.16359e+06	4.56818e+06	4.67363e+06	2.95217e+06	3.0085e+06	2.8886e+06	3.28427e+06	3.53298e+06	3.35223e+06	-	-
MWS201403	218.15	84.08	217.143	C9H19N3O3	[M+H]+	Lys-Ala	L-赖氨酸-L-丙氨酸	Amino acids and derivatives	氨基酸及其衍生物	Amino acids and derivatives	氨基酸及其衍生物	17043-71-9	3	1.00025e+06	986856	914324	1.22738e+06	1.1573e+06	1.18831e+06	1.15837e+06	1.07963e+06	1.14822e+06	-	-
Lmyp004084	153.13	107.09	152.12	C10H16O	[M+H]+	Perillyl alcohol	紫苏子醇	Terpenoids	萜类	Monoterpenoids	倍萜	57717-97-2	3	519647	666094	711895	646061	582419	715993	692602	735037	685519	C22272	-
Lmgp002595	167.07	121.03	166.063	C9H10O3	[M+H]+	4'-Hydroxy-3'-methoxyacetophenone (Acetovanillone)	4'-羟基-3'-甲氧基苯乙酮; 香草乙酮	Phenolic acids	酚酸类	Phenolic acids	酚酸类	498-02-2	2	6.97666e+06	6.87729e+06	7.02509e+06	7.42295e+06	7.42001e+06	7.39819e+06	6.90055e+06	7.44472e+06	7.22093e+06	C11380	-
Wmhn001575	337.06	175.02	338.1	C16H18O8	[M-H]-	1,4,8-Trihydroxynaphthalene-1-O-glucoside	1,4,8-三羟基萘-1-O-葡萄糖苷	Quinones	醌类	Quinones	醌类	-	3	757283	704205	510133	596588	598378	562807	676046	648055	626659	-	-
pmn001700	455.35	455.35	456.36	C30H48O3	[M-H]-	24,30-Dihydroxy-12(13)-ene-lupeol*	24,30-二羟基-12(13)烯-羽扇豆醇*	Terpenoids	萜类	Triterpene	三萜	-	1	775196	845111	794315	974838	1.08706e+06	1.01941e+06	864982	868915	925402	-	-
mws4052	102.06	56.05	101.048	C4H7NO2	[M+H]+	1-Aminocyclopropane-1-carboxylic acid*	1-氨基环丙烷-1-羧酸*	Organic acids	有机酸	Organic acids	有机酸	22059-21-8	3	706335	722030	708702	490081	475859	452552	612475	573304	613570	C01234	ko00270,ko01100,ko01110
pmn001606	309.28	309.28	310.287	C20H38O2	[M-H]-	Eicosenoic acid	二十碳烯酸	Lipids	脂质	Free fatty acids	游离脂肪酸	26764-41-0	3	5.40466e+07	4.95799e+07	5.14594e+07	4.6975e+07	4.66851e+07	5.27619e+07	4.191e+07	4.17272e+07	4.46496e+07	C16526	ko01040
Lmsp013116	321.24	123.08	320.235	C20H32O3	[M+H]+	Ent-16α,17-Dihydroxykauran-2-one	对映-16α,17-二羟基-贝壳杉-2-酮	Terpenoids	萜类	Ditepenoids	二萜	-	1	266718	252615	258785	329259	311298	309016	305240	306201	285878	-	-
mws0671	120.07	74.06	119.058	C4H9NO3	[M+H]+	L-Homoserine*	L-高丝氨酸*	Amino acids and derivatives	氨基酸及其衍生物	Amino acids and derivatives	氨基酸及其衍生物	672-15-1	3	3.66935e+06	3.53335e+06	3.54744e+06	3.52447e+06	3.55746e+06	3.30295e+06	3.83968e+06	3.68476e+06	3.55538e+06	C00263	ko00260,ko00270,ko00300,ko00920,ko01100,ko01110,ko01230
MWS201469	304.16	175.12	303.154	C11H21N5O5	[M+H]+	Glu-Arg	L-谷氨酸-L-精氨酸	Amino acids and derivatives	氨基酸及其衍生物	Amino acids and derivatives	氨基酸及其衍生物	7219-59-2	3	119949	178928	185526	210652	232530	201201	178971	193315	187040	-	-
mws0177	111.01	67.02	112.016	C5H4O3	[M-H]-	2-Furoic acid	2-呋喃甲酸	Organic acids	有机酸	Organic acids	有机酸	88-14-2	3	964871	973987	987107	1.32417e+06	1.35035e+06	1.32148e+06	1.13066e+06	1.16265e+06	1.22018e+06	C01546	ko01100
pmb0876	454.29	313.27	453.286	C21H44NO7P	[M+H]+	LysoPE 16:0	溶血磷脂酰乙醇胺 16:0	Lipids	脂质	LPE	溶血磷脂酰乙醇胺	53862-35-4	1	4.52862e+06	3.42289e+06	4.02727e+06	4.00997e+06	3.39961e+06	3.91018e+06	3.98385e+06	4.06079e+06	4.29e+06	-	-
pma1751	286.09	124.04	285.085	C12H15NO7	[M+H]+	N-(beta-D-Glucosyl)nicotinate*	N-葡萄糖基烟酸*	Others	其它类	Vitamin	维生素	-	3	404077	314673	356756	1.32977e+06	1.43189e+06	1.39373e+06	962312	930106	890455	-	-
Zmgn000217	129.02	85.03	130.027	C5H6O4	[M-H]-	Methylenesuccinic acid	亚甲基琥珀酸	Organic acids	有机酸	Organic acids	有机酸	97-65-4	3	8.18615e+06	8.97954e+06	8.97436e+06	9.57487e+06	1.06003e+07	1.12966e+07	7.95701e+06	7.98124e+06	8.51672e+06	C00490	ko00660,ko01100
Hmlp002975	639.15	493.1	638.148	C28H30O17	[M+H]+	Isorhamnetin-3-O-glucuronide-7-O-rhamnoside	异鼠李素-3-O-葡萄糖醛酸苷-7-O-鼠李糖苷	Flavonoids	黄酮	Flavonols	黄酮醇	-	3	1.1645e+07	9.51144e+06	1.12989e+07	7.83504e+06	6.02828e+06	8.12618e+06	9.35868e+06	9.91781e+06	9.22178e+06	-	-
MWSslk208	301.22	301.22	302.225	C20H30O2	[M-H]-	Kaurenoic Acid	贝壳杉烯酸	Terpenoids	萜类	Ditepenoids	二萜	6730-83-2	1	1.46851e+06	1.47453e+06	1.51877e+06	1.35592e+06	1.3896e+06	1.36616e+06	1.33887e+06	1.31939e+06	1.41894e+06	C11874	ko00904,ko01100,ko01110
pmb0801	346.11	184.06	345.106	C14H19NO9	[M+H]+	4-Pyridoxic acid-O-glucoside	4-吡哆酸-O-葡萄糖苷	Others	其它类	Vitamin	维生素	-	1	2.12161e+07	2.17465e+07	2.12628e+07	2.04873e+07	2.29485e+07	2.28947e+07	1.99392e+07	2.12127e+07	2.14431e+07	-	-
Lmcn005735	623.2	315.08	624.205	C29H36O15	[M-H]-	Methylhesperidin	甲基橙皮苷	Flavonoids	黄酮	Flavanones	二氢黄酮	11013-97-1	3	113955	123257	97027.5	106627	109518	103895	105196	111070	103088	C17393	-
MWS2066	143.05	115.06	144.058	C10H8O	[M-H]-	1-Naphthol*	1-萘酚*	Phenolic acids	酚酸类	Phenolic acids	酚酸类	90-15-3	3	52562.1	55613.7	56077.7	51170.8	57963.6	45607.4	51548.7	54151.5	50174	C11714	-
MWS4414	145.05	57.03	144.042	C6H8O4	[M+H]+	trans-2-Butene-1,4-dicarboxylic Acid	反-2-丁烯-1,4-二甲酸	Organic acids	有机酸	Organic acids	有机酸	4436-74-2	2	419374	486155	440287	344473	367095	385971	428814	453104	420520	-	-
ML10181668	130.09	84.08	129.079	C6H11NO2	[M+H]+	Cycloleucine	环亮氨酸	Amino acids and derivatives	氨基酸及其衍生物	Amino acids and derivatives	氨基酸及其衍生物	52-52-8	1	4.87922e+06	4.97853e+06	4.86046e+06	6.90339e+06	7.31779e+06	7.71272e+06	6.34469e+06	5.87578e+06	6.04424e+06	C03969	-
MWS201449	246.14	141.1	245.138	C10H19N3O4	[M+H]+	Asn-Leu	L-天冬酰胺-L-亮氨酸	Amino acids and derivatives	氨基酸及其衍生物	Amino acids and derivatives	氨基酸及其衍生物	22601-71-4	3	320075	279166	211889	236905	404047	340836	292060	302105	279302	-	-
MWS0933	170.09	124.09	169.085	C7H11N3O2	[M+H]+	1-Methylhistidine*	1-甲基组氨酸*	Amino acids and derivatives	氨基酸及其衍生物	Amino acids and derivatives	氨基酸及其衍生物	332-80-9	3	89909.3	53556.7	228552	61859.7	69117.7	140676	115941	108030	115524	-	-
pmb0964	366.18	204.12	365.17	C16H23N5O5	[M+H]+	Isopentenyladenine-7-N-glucoside	异戊烯基腺苷-7-N-葡萄糖苷	Nucleotides and derivatives	核苷酸及其衍生物	Nucleotides and derivatives	核苷酸及其衍生物	-	3	1.30342e+06	1.41138e+06	1.40508e+06	1.70363e+06	1.81193e+06	1.42045e+06	1.66166e+06	1.5357e+06	1.59839e+06	-	-
MWS1792	74.1	57.07	73.0891	C4H11N	[M+H]+	Butylamine	丁胺	Alkaloids	生物碱	Alkaloids	生物碱	109-73-9	3	76122.6	56238.4	47359	64618.6	42418.7	45208.9	58653.5	63251.7	59839.9	-	-
mws0712	130.05	86.06	131.058	C5H9NO3	[M-H]-	N-Propionylglycine	N-丙酰甘氨酸	Amino acids and derivatives	氨基酸及其衍生物	Amino acids and derivatives	氨基酸及其衍生物	21709-90-0	3	1.49198e+07	1.55762e+07	1.55958e+07	1.74883e+07	1.93513e+07	1.6425e+07	1.64804e+07	1.52399e+07	1.60436e+07	-	-
MWS201432	313.12	104.05	312.114	C14H20N2O4S	[M+H]+	Met-Tyr	L-蛋氨酸-L-酪氨酸	Amino acids and derivatives	氨基酸及其衍生物	Amino acids and derivatives	氨基酸及其衍生物	13589-04-3	3	129689	124048	112820	156593	156733	184589	148021	136783	142025	-	-
Hmqn003268	303.05	151.03	304.058	C15H12O7	[M-H]-	5,7,3',4',5'-Pentahydroxydihydroflavone	5,7,3',4',5'-五羟基-二氢黄酮	Flavonoids	黄酮	Flavanones	二氢黄酮	-	3	106555	138849	119469	253371	206038	235955	155409	167043	166067	-	-
MWS04559g	182.08	136.08	181.074	C9H11NO3	[M+H]+	3-Hydroxy-L-phenylalanine	3-羟基-L-苯丙氨酸	Amino acids and derivatives	氨基酸及其衍生物	Amino acids and derivatives	氨基酸及其衍生物	587-33-7	1	1.09863e+07	1.22118e+07	1.42284e+07	8.2118e+06	1.14197e+07	9.7493e+06	1.08903e+07	1.01038e+07	1.02767e+07	-	-
pmb0818	206.08	145.05	205.074	C11H11NO3	[M+H]+	Methoxyindoleacetic acid	甲氧基吲哚乙酸	Alkaloids	生物碱	Plumerane	吲哚类生物碱	3471-31-6	3	1.09463e+07	1.09736e+07	1.1089e+07	9.03522e+06	8.80292e+06	9.16143e+06	9.87599e+06	9.44034e+06	9.12632e+06	C05660	ko00380
Lmmn003323	271.23	225.22	272.235	C16H32O3	[M-H]-	2-Hydroxyhexadecanoic acid	2-羟基十六烷酸	Organic acids	有机酸	Organic acids	有机酸	764-67-0	1	2754153	2.4436e+06	2.75445e+06	8.12778e+06	8.54748e+06	8.72637e+06	5.12113e+06	4.98634e+06	5.39051e+06	-	-
pmb2786	293.21	235.17	294.219	C18H30O3	[M-H]-	9-Hydroxy-10,12,15-octadecatrienoic acid*	9-羟基-10,12,15-十八碳三烯酸*	Lipids	脂质	Free fatty acids	游离脂肪酸	89886-42-0	3	659988	646291	653476	598937	573482	554275	577053	608885	563504	C16326	ko00592
pmf0470	132.07	86.06	131.058	C5H9NO3	[M+H]+	cis-4-Hydroxy-D-proline*	顺式-4-羟基-D-脯氨酸*	Amino acids and derivatives	氨基酸及其衍生物	Amino acids and derivatives	氨基酸及其衍生物	2584-71-6	3	3.36585e+07	2.8867e+07	2.66565e+07	3.29747e+07	2.69982e+07	3.22327e+07	3.34475e+07	3.32297e+07	3.10904e+07	C03440	ko00470,ko01100
MWS04455	132.07	86.06	131.058	C5H9NO3	[M+H]+	Cis-L-3-hydroxyproline*	顺式-L-3-羟基脯氨酸*	Amino acids and derivatives	氨基酸及其衍生物	Amino acids and derivatives	氨基酸及其衍生物	567-35-1	3	3.36585e+07	2.8867e+07	2.66565e+07	3.29747e+07	2.69982e+07	3.22327e+07	3.34475e+07	3.32297e+07	3.10904e+07	-	-
mws1050	148.06	88.04	147.053	C5H9NO4	[M+H]+	O-Acetylserine	O-乙酰丝氨酸	Amino acids and derivatives	氨基酸及其衍生物	Amino acids and derivatives	氨基酸及其衍生物	5147-00-2	3	1.50838e+06	1.54585e+06	1.59924e+06	1.13185e+06	1.25459e+06	1.05306e+06	1.48181e+06	1.4638e+06	1.37413e+06	C00979	ko00270,ko00908,ko00920,ko01100,ko01110,ko01200,ko01230,ko04122
Zmxn110201	331.1	108.02	332.111	C14H20O9	[M-H]-	2,6-Dimethoxy-4-hydroxyphenol-1-O-ß-D-glucopyranoside	2,6-二甲氧基-4-羟基苯酚-1-O-β-D-吡喃葡萄糖苷	Others	其它类	Others	其它	-	3	673311	794701	981472	590644	618509	615550	679549	713851	659648	-	-
pmp000587	535.11	287.05	534.101	C24H22O14	[M+H]+	Luteolin-7-O-(6''-malonyl)glucoside*	木犀草素-7-O-(6''-丙二酰)葡萄糖苷*	Flavonoids	黄酮	Flavones	黄酮	-	1	719668	720293	685242	833488	468752	842110	679003	682071	634395	C10103	-
Zbxp007259	533.13	285.08	532.121	C25H24O13	[M+H]+	Acacetin-7-O-Malonyl-galactoside	金合欢素-7-O-丙二酰基-半乳糖苷	Flavonoids	黄酮	Flavones	黄酮	-	1	1.18824e+06	1.09987e+06	1.11393e+06	2.13323e+06	2.40223e+06	2.28301e+06	1.64328e+06	1.53961e+06	1.52902e+06	-	-
Lmcn009122	253.22	235.21	254.225	C16H30O2	[M-H]-	(7Z)-Hexadecenoic acid*	(7Z)-十六碳烯酸*	Lipids	脂质	Free fatty acids	游离脂肪酸	2416-19-5	3	549816	549780	558861	444495	259987	256585	277509	296438	298889	-	-
mws0361	253.22	235.21	254.225	C16H30O2	[M-H]-	Palmitoleic Acid*	棕榈油酸*	Lipids	脂质	Free fatty acids	游离脂肪酸	373-49-9	3	549816	549780	558861	444495	259987	256585	277509	296438	298889	C08362	ko00061,ko01100
MWS00216g	152.11	91.06	151.1	C9H13NO	[M+H]+	L-Phenylalaninol	L-苯丙氨醇	Amino acids and derivatives	氨基酸及其衍生物	Amino acids and derivatives	氨基酸及其衍生物	3182-95-4	3	186192	179154	218546	169684	172648	149342	188731	192923	178319	-	-
pmn001337	431.1	269.1	432.106	C21H20O10	[M-H]-	Emodin-8-O-glucoside*	大黄素-8-O-葡萄糖苷*	Quinones	醌类	Anthraquinone	蒽醌	23313-21-5	1	235238	214692	233932	467836	489752	521324	291222	302625	279115	C10345	-
mws2623	281.25	281.25	282.256	C18H34O2	[M-H]-	11-Octadecanoic acid(Vaccenic acid)	11-十八碳烯酸	Lipids	脂质	Free fatty acids	游离脂肪酸	506-17-2	1	6.65022e+07	6.35385e+07	6.26017e+07	6.2839e+07	5.93316e+07	6.28721e+07	6.17738e+07	6.46452e+07	6.69822e+07	C21944	-
pmb0864	426.26	285.24	425.254	C19H40NO7P	[M+H]+	LysoPE 14:0	溶血磷脂酰乙醇胺 14:0	Lipids	脂质	LPE	溶血磷脂酰乙醇胺	-	1	612098	586847	614759	532774	481720	571896	621843	647900	674437	-	-
Lmbn005172	165.06	119.05	166.063	C9H10O3	[M-H]-	2,6-Dimethoxybenzaldehyde*	2,6-二甲氧基苯甲醛*	Phenolic acids	酚酸类	Phenolic acids	酚酸类	3392-97-0	3	195996	197166	186653	346109	391137	345078	258590	255764	275581	-	-
pme1987	88.04	71.01	89.0477	C3H7NO2	[M-H]-	L-Alanine	L-丙氨酸	Amino acids and derivatives	氨基酸及其衍生物	Amino acids and derivatives	氨基酸及其衍生物	56-41-7	3	22999.8	19861.6	15093.1	14812.2	11837.7	6806.76	14117.4	15204.6	15129.8	C00041	ko00250,ko00270,ko00430,ko00450,ko00470,ko00710,ko00970,ko01100,ko01110,ko01200,ko01230,ko02010,ko04122
MWSHY0181	433.113	313.072	432.106	C21H20O10	[M+H]+	Apigenin-8-C-Glucoside (Vitexin)	芹菜素-8-C-葡萄糖苷 (牡荆素)	Flavonoids	黄酮	Flavones	黄酮	3681-93-4	3	7.34985e+06	7.10743e+06	7.22172e+06	1.01953e+07	1.14714e+07	1.11404e+07	8.05509e+06	8.63018e+06	8.67746e+06	C01460	ko00941,ko00944
pme3388	189.13	144.1	188.127	C7H16N4O2	[M+H]+	Homoarginine	高精氨酸	Amino acids and derivatives	氨基酸及其衍生物	Amino acids and derivatives	氨基酸及其衍生物	156-86-5	2	1.32292e+06	1.37839e+06	1.33276e+06	1.19468e+06	1.14229e+06	1.18629e+06	1.25878e+06	1.1724e+06	1.17454e+06	C01924	-
ML10195036	300.3	60.05	299.282	C18H37NO2	[M+H]+	3-Dehydrosphinganine	3-脱氢二氢鞘氨醇	Lipids	脂质	Sphingolipids	鞘脂	16105-69-4	3	594954	640253	669327	616327	721385	686257	732030	724397	678088	C02934	ko00600,ko01100
Zasn010433	307.26	307.26	308.272	C20H36O2	[M-H]-	9,12-Octadecadienoic acid,ethyl ester*	9,12-亚油酸乙酯*	Others	其它类	Others	其它	6114-21-2	3	486193	392170	388313	423923	377397	336303	458126	497138	474710	-	-
pme2527	133.1	116.07	132.09	C5H12N2O2	[M+H]+	L-Ornithine	L-鸟氨酸	Amino acids and derivatives	氨基酸及其衍生物	Amino acids and derivatives	氨基酸及其衍生物	70-26-8	3	3.55053e+06	3.42456e+06	3.33564e+06	2.40603e+06	2.44268e+06	2.06544e+06	3.09732e+06	2.9081e+06	2.87018e+06	C00077	ko00220,ko00330,ko00470,ko00480,ko01100,ko01110,ko01210,ko01230,ko02010
pmp000127	625.18	607.17	624.169	C28H32O16	[M+H]+	Chrysoeriol-6,8-di-C-glucoside	金圣草黄素-6,8-二-C-葡萄糖苷	Flavonoids	黄酮	Flavones	黄酮	-	3	1.72069e+06	1.76737e+06	1.95869e+06	1.88147e+06	2.20239e+06	1.96836e+06	1.65723e+06	1.56973e+06	1.70297e+06	-	-
Lmhp010190	522.36	184.07	521.348	C26H52NO7P	[M+H]+	LysoPC 18:1(2n isomer)	溶血磷脂酰胆碱 18:1(2n异构)	Lipids	脂质	LPC	溶血磷脂酰胆碱	-	1	3.14988e+07	3.12009e+07	3.37069e+07	6.12992e+07	6.12337e+07	5.76691e+07	5.31362e+07	5.37616e+07	4.97601e+07	-	-
Lmqp000427	146.08	82.07	145.074	C6H11NO3	[M+H]+	N-Methyl-Trans-4-Hydroxy-L-Proline	N-甲基-反式-4-羟基-L-脯氨酸	Amino acids and derivatives	氨基酸及其衍生物	Amino acids and derivatives	氨基酸及其衍生物	4252-82-8	3	293390	280818	226284	305279	358541	347927	251016	257620	272007	-	-
pmf0250	409.31	391.3	410.318	C28H42O2	[M-H]-	γ-Tocotrienol	D-γ-生育三烯酚	Others	其它类	Vitamin	维生素	14101-61-2	3	104015	108949	99871	102169	111628	97924.5	99538.5	99019.7	106532	C14155	ko00130,ko01100,ko01110
mws0154	173.05	93.03	174.053	C7H10O5	[M-H]-	Shikimic acid	莽草酸	Organic acids	有机酸	Organic acids	有机酸	138-59-0	3	204709	179867	191602	300609	280760	291955	249777	231927	233647	C00493	ko00400,ko00999,ko01100,ko01110,ko01230,ko01240
pmb1562	351.25	147.12	350.246	C21H34O4	[M+H]+	1-Stearidonoyl-Glycerol	单酰甘油酯(18:4)	Lipids	脂质	Glycerol ester	甘油酯	-	1	702123	769083	702532	530738	523521	536486	589440	640266	613840	-	-
mws2220	457.08	169.01	458.085	C22H18O11	[M-H]-	Gallocatechin 3-O-gallate*	没食子儿茶素 3-O-没食子酸酯*	Flavonoids	黄酮	Flavanols	黄烷醇类	5127-64-0	1	151410	259260	99854.6	47184.9	70328.3	59894.2	127692	128020	118901	-	-
Cmyn001328	339.07	177.02	340.079	C15H16O9	[M-H]-	Daphnin*	瑞香苷*	Lignans and Coumarins	木脂素和香豆素	Coumarins	香豆素	486-55-5	3	160596	159838	134068	113211	83000.7	147565	135444	126399	125930	C01421	-
mws1299	449.11	299.05	448.101	C21H20O11	[M+H]+	Luteolin-8-C-glucoside (Orientin)*	木犀草素-8-C-葡萄糖苷 (荭草素)*	Flavonoids	黄酮	Flavones	黄酮	28608-75-5	3	1.85448e+06	464338	516319	667613	702462	615775	1.10519e+06	1.03575e+06	1.02416e+06	C10114	-
Lmhp001670	231.17	72.08	230.163	C11H22N2O3	[M+H]+	L-Valyl-L-Leucine	L-缬氨酰-L-亮氨酸	Amino acids and derivatives	氨基酸及其衍生物	Amino acids and derivatives	氨基酸及其衍生物	3989-97-7	2	2.20561e+06	2.16585e+06	2.2067e+06	2.03617e+06	2.18658e+06	2.06449e+06	2.03334e+06	2.0076e+06	2.1688e+06	-	-
pme0422	193.051	134.037	194.058	C10H10O4	[M-H]-	Isoferulic Acid*	异阿魏酸*	Phenolic acids	酚酸类	Phenolic acids	酚酸类	25522-33-2	3	8.10017e+06	7.72947e+06	7.63233e+06	8.07105e+06	8.6486e+06	8.27503e+06	7.6453e+06	7.6109e+06	8.19469e+06	C10470	-
Lmbn015605	361.24	317.25	362.246	C22H34O4	[M-H]-	Phthalic acid,6-ethyl-3-octylbutyl ester	邻苯二甲酸,6-乙基-3-辛基丁基酯	Phenolic acids	酚酸类	Phenolic acids	酚酸类	-	3	79032.1	27150.3	77777.6	65047.2	89505.9	85587.6	89496.4	97340.2	93829.7	-	-
HJAP135	505.12	257.08	504.127	C24H24O12	[M+H]+	Pinocembrin-7-O-(6''-O-malonyl)glucoside	乔松素-7-O-(6''-O-丙二酰)葡萄糖苷	Flavonoids	黄酮	Flavanones	二氢黄酮	-	3	91843.1	103006	83900.6	175429	230640	159729	139158	127954	134408	-	-
MWSHY0186	287.09	153.02	286.084	C16H14O5	[M+H]+	Isosakuranetin (5,7-Dihydroxy-4'-methoxyflavanone)	异樱花素	Flavonoids	黄酮	Flavanones	二氢黄酮	480-43-3	3	153730	152171	158636	155614	174403	173810	155765	145068	156574	C05334	ko00941,ko01110
MWS1962	153.13	83.05	152.12	C10H16O	[M+H]+	cis-Citral	柠檬醛	Organic acids	有机酸	Organic acids	有机酸	5392-40-5	3	446905	464133	467411	594228	562375	562256	523906	550577	506500	C09847	ko01110
pmb0889	279.23	95.09	278.225	C18H30O2	[M+H]+	Punicic acid (9Z,11E,13Z-octadecatrienoic acid)	石榴酸 (9Z,11E,13Z-十八碳三烯酸)	Lipids	脂质	Free fatty acids	游离脂肪酸	544-72-9	3	1.79641e+07	1.82998e+07	1.79753e+07	8.80715e+06	9.59684e+06	9.02076e+06	1.26778e+07	1.19734e+07	1.3016e+07	C08364	-
MWSmce609	134.04	74.02	133.037	C4H7NO4	[M+H]+	L-Aspartic acid	L-天冬氨酸	Amino acids and derivatives	氨基酸及其衍生物	Amino acids and derivatives	氨基酸及其衍生物	56-84-8	2	2.52894e+06	2.4791e+06	2.56352e+06	1.92752e+06	2.0287e+06	2.05143e+06	2.36818e+06	2.26848e+06	2.17571e+06	C00049	ko00220,ko00250,ko00260,ko00261,ko00270,ko00300,ko00340,ko00410,ko00460,ko00470,ko00710,ko00760,ko00770,ko00970,ko00999,ko01100,ko01110,ko01200,ko01210,ko01230,ko01240,ko02010
MWS00275g	180.07	119.05	181.074	C9H11NO3	[M-H]-	DL-O-tyrosine	DL-邻酪氨酸	Amino acids and derivatives	氨基酸及其衍生物	Amino acids and derivatives	氨基酸及其衍生物	2370-61-8	2	584488	483504	516070	437197	423299	512915	475212	438656	446579	-	-
Lmgn001670	137.03	108.02	138.032	C7H6O3	[M-H]-	Salicylic acid	水杨酸	Phenolic acids	酚酸类	Phenolic acids	酚酸类	69-72-7	3	959033	985448	975157	763776	759396	750366	823740	812088	878743	C00805	ko01100,ko01110,ko04075
MWS1752	117.09	89.06	116.084	C6H12O2	[M+H]+	Ethyl butyrate*	丁酸乙酯*	Organic acids	有机酸	Organic acids	有机酸	105-54-4	3	128419	115938	96711.3	54591.3	88518.6	39819.8	113496	114094	122363	-	-
Wagp004812	491.15	329.1	490.147	C24H26O11	[M+H]+	5-Hydroxy-6,7,4'-Trimethoxyflavone 5-O-glucoside	5-羟基-6,7,4'-三甲氧基黄酮 5-O-葡萄糖苷	Flavonoids	黄酮	Flavones	黄酮	-	3	2.87436e+06	2.64211e+06	2.82092e+06	2.33693e+06	2.25231e+06	2.26858e+06	2.34024e+06	2.47279e+06	2.27528e+06	-	-
MWSCX017	165.05	119.05	164.047	C9H8O3	[M+H]+	4-hydroxyphenyl acrylaldehyde	4-羟苯基丙烯醛	Others	其它类	Aldehyde compounds	醛类化合物	-	1	1.06735e+06	1.18703e+06	1.15233e+06	1.16187e+06	1.10253e+06	1.18696e+06	1.10349e+06	1.1213e+06	1.1951e+06	-	-
MWSmce429	153.05	107.05	152.047	C8H8O3	[M+H]+	2',6'-Dihydroxyacetophenone	2',6'-二羟基苯乙酮	Phenolic acids	酚酸类	Phenolic acids	酚酸类	699-83-2	3	59839.9	23803.8	68243.9	43087.8	131313	34210.2	44400.1	48113.2	47492.5	-	-
mws0232	377.15	243.09	376.138	C17H20N4O6	[M+H]+	Riboflavin (Vitamin B2)	核黄素 (维生素 B2)	Others	其它类	Vitamin	维生素	83-88-5	2	1.6592e+07	1.64158e+07	1.50467e+07	9826418	1.08244e+07	1.0922e+07	1.20916e+07	1.22499e+07	1.30814e+07	C00255	ko00740,ko01100,ko01110,ko01240,ko02010
Hmgp002036	479.12	317.06	478.111	C22H22O12	[M+H]+	Nepetin-7-O-glucoside(Nepitrin)*	泽兰黄酮-7-O-葡萄糖苷(假荆芥属苷)*	Flavonoids	黄酮	Flavones	黄酮	569-90-4	3	3.40109e+06	3.49827e+06	3.53521e+06	4.60869e+06	5.18658e+06	4.9905e+06	4.28857e+06	3.94607e+06	4.19245e+06	-	-
pme2165	155.01	111.02	156.017	C5H4N2O4	[M-H]-	Orotic acid (Vitamin B13)	乳清酸 (维生素 B13)	Others	其它类	Vitamin	维生素	65-86-1	3	810242	823411	714150	1.1786e+06	1.61252e+06	1.5816e+06	1.03109e+06	1.03848e+06	1.113e+06	C00295	ko00240,ko01100,ko01240
HJN003	385.11	223.06	386.121	C17H22O10	[M-H]-	1-O-Sinapoyl-β-D-glucose	1-O-芥子酰-D-葡萄糖	Phenolic acids	酚酸类	Phenolic acids	酚酸类	-	2	1.54945e+06	1.62676e+06	1.6104e+06	3.57096e+06	3.66811e+06	4.29139e+06	3.36384e+06	3.47385e+06	3.18977e+06	C01175	ko00940,ko01110
pmp000579	463.12	301.07	462.116	C22H22O11	[M+H]+	Diosmetin-7-O-galactoside*	香叶木素-7-O-半乳糖苷*	Flavonoids	黄酮	Flavones	黄酮	-	1	2.17968e+07	2.11001e+07	2.11973e+07	2.62422e+07	2.91655e+07	2.80129e+07	2.1988e+07	2.38734e+07	2.24718e+07	-	-
pme2743	194.08	91.05	193.074	C10H11NO3	[M+H]+	N-Phenylacetylglycine	N-苯乙酰甘氨酸	Amino acids and derivatives	氨基酸及其衍生物	Amino acids and derivatives	氨基酸及其衍生物	500-98-1	3	455168	415243	406511	360869	386302	419267	377578	410423	387469	C05598	ko00360
MWSslk252	593.19	285.08	594.195	C28H34O14	[M-H]-	Didymin (Isosakuranetin-7-O-rutinoside)	香蜂草苷	Flavonoids	黄酮	Flavanones	二氢黄酮	14259-47-3	2	153986	154827	142218	111583	96948.4	109678	154585	149139	141851	-	-
Zmyn000230	147.03	57.03	148.037	C5H8O5	[M-H]-	2-Dehydro-3-deoxy-L-arabinonate*	2-脱氢-3-脱氧-L-阿拉伯糖*	Others	其它类	Saccharides	糖类	-	3	345000	357917	424590	517920	534255	660140	493311	455481	488806	C00684	ko00053,ko01100
Lmmn000806	131.035	87.0459	132.042	C5H8O4	[M-H]-	Dimethylmalonic acid*	二甲基丙二酸*	Organic acids	有机酸	Organic acids	有机酸	595-46-0	3	195817	171733	157810	202975	210031	220679	192100	183776	200359	-	-
Lmxn006423	150	122.01	151.009	C7H5NOS	[M-H]-	2(3H)-Benzothiazolone	2-羟基苯并噻唑	Alkaloids	生物碱	Alkaloids	生物碱	934-34-9	1	835487	763898	886609	516398	556205	503814	583122	579955	626043	-	-
Zmhn001970	389.12	227.08	390.132	C20H22O8	[M-H]-	Piceid	白藜芦醇苷(又名虎杖苷或云杉新苷)	Others	其它类	Stilbene	茋类	27208-80-6	3	1.31454e+06	1.00741e+06	1.13718e+06	1.52896e+06	1.55801e+06	1.60864e+06	1.47602e+06	1.5791e+06	1.60216e+06	C10275	-
pme0257	111.02	67.03	112.027	C4H4N2O2	[M-H]-	Uracil	尿嘧啶	Nucleotides and derivatives	核苷酸及其衍生物	Nucleotides and derivatives	核苷酸及其衍生物	66-22-8	3	758013	774497	675909	1.49101e+06	1.498e+06	1.42653e+06	1.09373e+06	1.12369e+06	1.18977e+06	C00106	ko00240,ko00410,ko00770,ko01100,ko01232
pmp000585	519.11	433.11	518.106	C24H22O13	[M+H]+	Apigenin-7-O-(6''-malonyl)glucoside	芹菜素-7-O-(6''-丙二酰)葡萄糖苷	Flavonoids	黄酮	Flavones	黄酮	86546-87-4	1	1.53773e+06	1.69478e+06	1.57442e+06	2.55009e+06	2.75473e+06	2.29023e+06	1.87363e+06	1.98196e+06	2.04148e+06	C10020	-
Lmsn002288	503.14	341.09	504.148	C21H28O14	[M-H]-	1-O-Caffeoyl-(6-O-glucosyl)-β-D-glucose	1-O-咖啡酰-6-O-葡萄糖基-β-D-葡萄糖	Phenolic acids	酚酸类	Phenolic acids	酚酸类	-	1	1.8214e+06	1.59741e+06	1.83471e+06	4.2131e+06	4.10181e+06	3.82469e+06	3.57649e+06	3.83298e+06	3.54446e+06	-	-
MWSmce331	102.05	56.05	101.048	C4H7NO2	[M+H]+	Azetidine-2-carboxylic acid*	氮杂环丁烷-2-羧酸*	Alkaloids	生物碱	Alkaloids	生物碱	2517-04-6	3	1.99379e+06	1.84178e+06	1.75158e+06	1.03438e+06	1.22755e+06	1.1723e+06	1.54008e+06	1.46921e+06	1.60228e+06	C08267	-
pma0253	477.14	315.09	476.132	C23H24O11	[M+H]+	O-MethylChrysoeriol-5-O-glucoside	甲基金圣草黄素-5-O-葡萄糖苷	Flavonoids	黄酮	Flavones	黄酮	-	3	181408	153452	147393	273381	328606	321818	232129	233030	215474	-	-
Zaln004082	335.08	179.03	336.085	C16H16O8	[M-H]-	3-O-caffeoylshikimic acid*	3-O-咖啡酰莽草酸*	Phenolic acids	酚酸类	Phenolic acids	酚酸类	-	1	271321	227786	191513	263924	274967	276431	232572	253537	240801	-	-
Zaln004057	335.08	179.03	336.085	C16H16O8	[M-H]-	4-caffeoylshikimic acid*	4-咖啡酰莽草酸*	Phenolic acids	酚酸类	Phenolic acids	酚酸类	-	1	271321	227786	191513	263924	274967	276431	232572	253537	240801	-	-
pme0230	268.1	136.06	267.097	C10H13N5O4	[M+H]+	Adenosine	腺苷	Nucleotides and derivatives	核苷酸及其衍生物	Nucleotides and derivatives	核苷酸及其衍生物	58-61-7	1	1.12957e+07	1.05219e+07	1.10827e+07	9.92753e+06	1.02001e+07	1.06071e+07	9.4783e+06	9.35422e+06	1.0138e+07	C00212	ko00230,ko01100,ko01232,ko02010
MWS4295	299.26	253.25	300.266	C18H36O3	[M-H]-	DL-2-hydroxystearic acid*	DL-2-羟基硬脂酸*	Lipids	脂质	Free fatty acids	游离脂肪酸	629-22-1	1	2.03778e+06	1.98897e+06	2.03512e+06	2.1233e+06	2.16545e+06	2.28203e+06	2.21356e+06	2.38925e+06	2.3907e+06	-	-
Zmdp001663	279.1	133.03	278.094	C10H18N2O5S	[M+H]+	γ-glutamylmethionine	γ-谷氨酰胺甲硫氨酸	Amino acids and derivatives	氨基酸及其衍生物	Amino acids and derivatives	氨基酸及其衍生物	17663-87-5	3	2.07647e+06	2.06372e+06	2.04092e+06	1.66417e+06	1.75511e+06	1.61215e+06	1.73445e+06	1.71758e+06	1.85945e+06	-	-
Lmbn001288	131.03	87.04	132.042	C5H8O4	[M-H]-	2-Hydroxy-2-methyl-3-oxobutanoic acid*	2-羟基-2-甲基-3-氧代丁酸*	Organic acids	有机酸	Organic acids	有机酸	71698-08-3	3	102477	108362	98015.1	74870.2	82920.5	80652.5	92312.7	96550.9	88454.7	C06010	ko00290,ko00650,ko00660,ko00770,ko01100,ko01110,ko01210,ko01230
mws2104	193.07	59.01	194.079	C7H14O6	[M-H]-	D-Pinitol	D-松醇	Others	其它类	Saccharides	糖类	10284-63-6	3	655229	611560	650448	718126	761081	712982	690745	651604	634383	C03844	-
Zmlp007578	345.06	313.03	344.053	C17H12O8	[M+H]+	3,3',4-O-Trimethylellagic acid	3,3',4-O-三甲基鞣花酸	Tannins	鞣质	Tannin	鞣质	1617-49-8	3	501734	779080	710669	1.65707e+06	1.80293e+06	1.70163e+06	1.28447e+06	1.17653e+06	1.22871e+06	C10836	-
Hmqn003054	329.23	311.22	330.241	C18H34O5	[M-H]-	9,10,11-Trihydroxy-12-octadecenoic acid	9,10,11-三羟基-12-十八碳烯酸	Lipids	脂质	Free fatty acids	游离脂肪酸	61911-67-9	1	650030	651421	646230	462562	432253	460788	515411	496089	471920	-	-
mws0046	579.17	271.06	580.179	C27H32O14	[M-H]-	Naringenin-7-O-Neohesperidoside(Naringin)*	柚皮素-7-O-新橙皮糖苷(柚皮苷)*	Flavonoids	黄酮	Flavanones	二氢黄酮	10236-47-2	2	564982	523356	579100	422904	458801	534568	483553	488555	450126	C09789	ko00941
pme0033	137.05	119.04	136.038	C5H4N4O	[M+H]+	Hypoxanthine	次黄嘌呤	Nucleotides and derivatives	核苷酸及其衍生物	Nucleotides and derivatives	核苷酸及其衍生物	68-94-0	3	2.29648e+06	2.44727e+06	2.47736e+06	2.88128e+06	3.26962e+06	2.8047e+06	2.63575e+06	2.43643e+06	2.45259e+06	C00262	ko00230,ko01100,ko01232
Hmtn001302	299.08	137.02	300.084	C13H16O8	[M-H]-	Glucosyloxybenzoic acid	葡萄糖氧基苯甲酸	Phenolic acids	酚酸类	Phenolic acids	酚酸类	-	3	6.04488e+06	5.82478e+06	6.31931e+06	3.37317e+06	3.14824e+06	3.29757e+06	4.52262e+06	4.20084e+06	4.18654e+06	-	-
mws1080	341.11	179.06	342.116	C12H22O11	[M-H]-	Galactinol	肌醇半乳糖苷	Others	其它类	Saccharides	糖类	3687-64-7	1	7.48964e+06	7.94336e+06	8.17254e+06	2.19194e+07	2.10757e+07	2.20953e+07	1.2951e+07	1.18855e+07	1.2685e+07	C01235	ko00052,ko01100
Lmzn001582	387.17	207.1	388.173	C18H28O9	[M-H]-	5'-Glucosyloxyjasmanic acid	5'-葡萄糖基氧代茉莉酸	Phenolic acids	酚酸类	Phenolic acids	酚酸类	-	3	530624	608196	582757	1.0008e+06	967232	996213	881375	919235	840986	-	-
mws0636	313.15	166.09	312.147	C18H20N2O3	[M+H]+	L-Phenylalanyl-L-phenylalanine	L-苯丙氨酰-L-苯丙氨酸	Amino acids and derivatives	氨基酸及其衍生物	Amino acids and derivatives	氨基酸及其衍生物	2577-40-4	3	188019	218073	208016	274673	221607	226892	228371	209035	220932	-	-
pmb0064	374.11	198.08	373.101	C15H19NO10	[M+H]+	DIMBOA glucoside	2,4-二羟基-7-甲氧基-1,4-苯并恶嗪-3-酮 葡糖苷	Alkaloids	生物碱	Alkaloids	生物碱	18607-79-9	3	2.84229e+06	2.62126e+06	3.14711e+06	4.11009e+06	3.51757e+06	3.59229e+06	3.08613e+06	3.34278e+06	3.32983e+06	C04831	ko00402,ko01110
pmb0880	482.32	341.31	481.317	C23H48NO7P	[M+H]+	LysoPE 18:0(2n isomer)	溶血磷脂酰乙醇胺 18:0(2n异构)	Lipids	脂质	LPE	溶血磷脂酰乙醇胺	-	3	90328.5	86003.5	77126	91254.6	85945.8	71688.8	71497.9	75459.2	69106.5	-	-
Lmmn003398	489.11	285.04	490.111	C23H22O12	[M-H]-	Kaempferol-3-O-(6''-O-acetyl)glucoside	山柰酚-3-O-(6''-O-乙酰)葡萄糖苷	Flavonoids	黄酮	Flavonols	黄酮醇	-	2	464257	502323	600537	639486	665061	623850	526950	483645	517191	-	-
MWSmce277	285.09	123.04	284.09	C13H16O7	[M+H]+	Helicide	豆腐果苷	Phenolic acids	酚酸类	Phenolic acids	酚酸类	80154-34-3	1	399628	438177	415152	354846	323799	305270	346537	359830	329063	-	-
Lmgn000224	145.01	57.03	146.022	C5H6O5	[M-H]-	2-Methyl-3-oxosuccinic acid	2-甲基-3-氧代琥珀酸	Organic acids	有机酸	Organic acids	有机酸	-	3	80316.9	79692.2	71450	92627.6	80272.1	102083	73476.7	76517.1	80330.4	C06030	ko00660
pme2237	181.072	101.024	182.079	C6H14O6	[M-H]-	Dulcitol	半乳糖醇	Others	其它类	Saccharides	糖类	608-66-2	3	216646	217180	201722	521366	505936	518226	378709	354942	347729	C01697	ko00052,ko01100
mws0260	175.12	116.07	174.112	C6H14N4O2	[M+H]+	L-Arginine	L-精氨酸	Amino acids and derivatives	氨基酸及其衍生物	Amino acids and derivatives	氨基酸及其衍生物	74-79-3	1	1.33215e+07	1.37767e+07	1.31566e+07	1.28575e+07	1.32868e+07	1.2658e+07	1.21708e+07	1.33114e+07	1.26286e+07	C00062	ko00220,ko00261,ko00330,ko00470,ko00970,ko01100,ko01110,ko01230,ko02010
Lmyp003387	192.07	146.06	191.058	C10H9NO3	[M+H]+	2-Oxo-3,4-dihydro-1H-quinoline-3-carboxylic acid	2-氧-3,4-二氢-1H-喹啉-3-羧酸	Alkaloids	生物碱	Quinoline alkaloids	喹啉类生物碱	246867-17-4	3	379004	474310	491761	1.05289e+06	1.1463e+06	1.08133e+06	701181	698191	756055	-	-
mws1164	179.06	59.01	180.063	C6H12O6	[M-H]-	D-Fructose*	D-果糖*	Others	其它类	Saccharides	糖类	57-48-7	1	1.06631e+06	1.04215e+06	1.14956e+06	969867	948409	962527	971184	1.00703e+06	1.06257e+06	C05003	-
mws0736	189.123	86.0964	188.116	C8H16N2O3	[M+H]+	N-Glycyl-L-leucine*	N-甘氨酰-L-亮氨酸*	Amino acids and derivatives	氨基酸及其衍生物	Amino acids and derivatives	氨基酸及其衍生物	869-19-2	3	1.91446e+06	1.81582e+06	1.89759e+06	1.64283e+06	1.82494e+06	1.89454e+06	1.75559e+06	1.62678e+06	1.62178e+06	C02155	-
MWS4309	262.12	188.07	261.111	C13H15N3O3	[M+H]+	Glycyl-tryptophan	甘氨酰-色氨酸	Amino acids and derivatives	氨基酸及其衍生物	Amino acids and derivatives	氨基酸及其衍生物	2390-74-1	3	889718	925096	894717	686714	732195	680986	762809	714976	781610	-	-
pme2074	322.2	130.05	323.21	C18H29NO4	[M-H]-	Jasmonoyl-L-Isoleucine	茉莉酰-L-异亮氨酸	Amino acids and derivatives	氨基酸及其衍生物	Amino acids and derivatives	氨基酸及其衍生物	120330-93-0	3	6.38818e+06	6.27918e+06	6.40208e+06	5.14793e+06	5.32437e+06	5.45827e+06	5.62999e+06	5.66377e+06	5.21216e+06	C18699	ko04075
mws0467	165.06	119.05	166.063	C9H10O3	[M-H]-	3-(4-Hydroxyphenyl)-propionic acid*	3-(4-羟基苯基)丙酸*	Phenolic acids	酚酸类	Phenolic acids	酚酸类	501-97-3	3	319142	276989	317301	554725	507108	518186	405812	372310	400550	C01744	-
mws0884	328.05	134.05	329.053	C10H12N5O6P	[M-H]-	Cyclic 3',5'-Adenylic acid	环-3',5'-腺嘌呤核苷酸	Nucleotides and derivatives	核苷酸及其衍生物	Nucleotides and derivatives	核苷酸及其衍生物	60-92-4	1	1.5041e+07	1.50841e+07	1.50704e+07	2.29805e+07	2.20214e+07	2.19384e+07	1.88216e+07	1.79337e+07	1.71733e+07	C00575	ko00230,ko01100
mws0093	179.07	146.04	180.079	C10H12O3	[M-H]-	Coniferyl alcohol	松柏醇	Phenolic acids	酚酸类	Phenolic acids	酚酸类	458-35-5	3	489699	477223	493056	674118	675715	733658	539728	590953	574016	C00590	ko00940,ko00999,ko01100,ko01110
Lmyn002540	368.1	162.06	369.106	C16H19NO9	[M-H]-	Dioxindole-3-acetyl-3-O-glucoside	二氧吲哚-3-乙酰-3-O-葡萄糖苷	Alkaloids	生物碱	Plumerane	吲哚类生物碱	-	3	154023	185105	144066	129764	113836	125974	144727	142719	155337	-	-
MWS0952	380.26	78.96	381.264	C18H40NO5P	[M-H]-	Dihydrosphingosine-1-Phosphate	二氢鞘氨醇-1-磷酸	Lipids	脂质	Sphingolipids	鞘脂	19794-97-9	3	18796.7	19993	21048.4	30022.6	26899.4	27608.7	26900.8	24578.6	25399.2	C01120	ko00600,ko01100
Zmjn001813	159.07	97.06	160.074	C7H12O4	[M-H]-	Pimelic acid*	庚二酸*	Organic acids	有机酸	Organic acids	有机酸	111-16-0	3	1.25216e+06	1.30041e+06	1.28964e+06	428998	435972	418675	774448	716898	779588	C02656	ko00780,ko01100,ko01240
Hmln003529	401.15	269.11	402.153	C18H26O10	[M-H]-	Benzyl β-primeveroside	苯甲酰樱草糖苷	Phenolic acids	酚酸类	Phenolic acids	酚酸类	130622-31-0	2	114507	108261	123334	142052	122485	108207	137558	147615	135514	-	-
pmb3142	299.08	137.02	300.084	C13H16O8	[M-H]-	Salicylic acid-2-O-glucoside	水杨酸-2-O-葡萄糖苷	Phenolic acids	酚酸类	Phenolic acids	酚酸类	10366-91-3	3	8.74044e+06	7.31968e+06	8.84672e+06	5.97182e+06	5.9281e+06	5.97649e+06	7.27657e+06	6.63831e+06	6.90198e+06	-	-
pme1598	463.12	301.07	464.132	C22H24O11	[M-H]-	Hesperetin-5-O-glucoside	橙皮素-5-O-葡萄糖苷	Flavonoids	黄酮	Flavanones	二氢黄酮	69651-80-5	1	2.51628e+07	2.70967e+07	2.5391e+07	1.71281e+07	1.81262e+07	1.97293e+07	2.2531e+07	2.1277e+07	2.05718e+07	-	-
Hahn001170	345.12	183.07	346.126	C15H22O9	[M-H]-	Aucubin	桃叶珊瑚苷	Terpenoids	萜类	Sesquiterpenoids	倍半萜	479-98-1	3	4.84889e+06	4.46401e+06	4.43271e+06	1.51143e+06	1.55676e+06	1.4133e+06	2.66767e+06	2.53158e+06	2.43289e+06	C09771	-
pmb2640	199.17	199.17	200.178	C12H24O2	[M-H]-	Dodecanoic acid (Lauric acid)	十二烷酸(月桂酸)	Lipids	脂质	Free fatty acids	游离脂肪酸	143-07-7	3	812771	737454	778896	631021	678954	710169	735679	675448	684949	C02679	ko00061,ko01100,ko01110
pmb0745	497.14	331.08	496.137	C26H24O10	[M+H]+	Tricin-4'-O-syringyl alcohol	苜蓿素-4'-O-丁香醇醚	Flavonoids	黄酮	Flavones	黄酮	-	3	433446	421616	397983	741605	745453	641092	542640	563092	594832	-	-
MWSslk108	204.13	85.03	203.116	C9H17NO4	[M+H]+	O-Acetyl-L-carnitine	O-乙酰左旋肉碱	Alkaloids	生物碱	Alkaloids	生物碱	3040-38-8	3	3.21131e+07	2.94534e+07	3.23104e+07	5.1132e+07	5.3597e+07	5.3558e+07	4.3905e+07	4.35152e+07	4.02944e+07	-	-
mws0704	140.01	78.96	141.019	C2H8NO4P	[M-H]-	O-Phosphorylethanolamine	磷酸乙醇胺	Alkaloids	生物碱	Alkaloids	生物碱	1071-23-4	3	1.82311e+06	1.71722e+06	1.81229e+06	1.26338e+06	1.26388e+06	1.23268e+06	1.337e+06	1.46133e+06	1.43615e+06	C00346	ko00563,ko00564,ko00600,ko01100
Hmqp006023	326.27	309.27	324.266	C20H36O3	[M+H]+	Ethyl 9-Hydroxy-10,12-octadecadienoic acid	9-羟基-10,12-十八碳二烯酸乙酯	Lipids	脂质	Free fatty acids	游离脂肪酸	-	3	39428.9	42502.2	39716.8	69659.7	76735.3	74105.4	54220	58895.5	58796.6	-	-
pmb3074	337.09	191.06	338.1	C16H18O8	[M-H]-	5-O-p-Coumaroylquinic acid	5-O-对香豆酰奎宁酸	Phenolic acids	酚酸类	Phenolic acids	酚酸类	1899-30-5	3	123138	91141	84009.1	178317	182318	184736	137535	134433	146962	C12208	ko00940,ko00941,ko00945,ko01110
mws0178	353.09	191.06	354.095	C16H18O9	[M-H]-	Chlorogenic acid (3-O-Caffeoylquinic acid)*	绿原酸 (3-O-咖啡酰奎宁酸)*	Phenolic acids	酚酸类	Phenolic acids	酚酸类	327-97-9	1	875329	846002	849671	1.30753e+06	1.33597e+06	1.39679e+06	1.1407e+06	1.08256e+06	1.03923e+06	C00852	ko00940,ko00941,ko00945,ko01110
Hmtp001106	153.05	77.04	152.047	C8H8O3	[M+H]+	Aquilegiolide	(6S,7aS)-6-羟基-7,7a-二氢-6H-1-苯并呋喃-2-酮	Others	其它类	Ketone compounds	酮类化合物	94481-79-5	1	586206	541770	555448	537387	439225	464400	503342	546229	504563	-	-
Lmjp003090	385.11	223.06	384.106	C17H20O10	[M+H]+	Isofraxidin-7-O-glucoside	异秦皮啶-7-O-葡萄糖苷	Lignans and Coumarins	木脂素和香豆素	Coumarins	香豆素	483-91-0	3	458230	531122	464240	843768	674121	876367	676650	735651	680971	-	-
Lmhn002926	279.05	163.04	280.058	C13H12O7	[M-H]-	p-Coumaroylmalic acid	对香豆酰苹果酸	Phenolic acids	酚酸类	Phenolic acids	酚酸类	-	3	160940	139248	117394	190023	164569	145258	141617	154116	153582	-	-
Hagn002504	355.07	85.03	356.09	C19H16O7	[M-H]-	5,7,5'-Trimethoxy-3',4'-methylenedioxyflavonoid	5,7,5'-三甲氧基-3',4'-亚甲二氧基黄酮	Flavonoids	黄酮	Flavones	黄酮	-	3	916262	777619	742934	799665	953469	807719	838787	772014	838841	-	-
mws1045	625.14	463.09	626.148	C27H30O17	[M-H]-	Myricetin-3-O-rutinoside	杨梅素-3-O-芸香糖苷	Flavonoids	黄酮	Flavonols	黄酮醇	-	3	314962	321116	363125	451733	474074	453185	415573	380427	410567	-	-
Hmhn003067	325.09	119.05	326.1	C15H18O8	[M-H]-	Phenylpropionic acid-O-β-D-glucopyranoside	苯基丙酸-O-β-D-吡喃葡萄糖苷	Phenolic acids	酚酸类	Phenolic acids	酚酸类	-	3	7.98088e+06	8.16203e+06	7.41088e+06	6.38085e+06	6.75759e+06	6.941e+06	7.50986e+06	7.20178e+06	6.82506e+06	-	-
Zmyn004732	293.21	185.12	294.219	C18H30O3	[M-H]-	2R-hydroxy-9Z,12Z,15Z-octadecatrienoic acid	2R-羟基-9Z,12Z,15Z-十八碳三烯酸	Lipids	脂质	Free fatty acids	游离脂肪酸	-	1	1.44231e+06	1.33604e+06	1.44038e+06	835655	876215	737719	1.06775e+06	996975	975114	C16342	ko00592
MWS4471	173.06	58.03	174.064	C6H10N2O4	[M-H]-	N-Alpha-Acetyl-L-Asparagine	N-α-乙酰基-L-天冬酰胺	Amino acids and derivatives	氨基酸及其衍生物	Amino acids and derivatives	氨基酸及其衍生物	4033-40-3	3	40617.4	40374.6	43162.8	26913.9	29496.3	44309.4	32926.5	34547.9	31381.3	-	-
pmc0960	544.34	184.07	543.332	C28H50NO7P	[M+H]+	LysoPC 20:4	溶血磷脂酰胆碱 20:4	Lipids	脂质	LPC	溶血磷脂酰胆碱	-	3	2.79289e+06	2.67261e+06	2.74428e+06	4.89561e+06	4.53853e+06	4.02311e+06	4.24696e+06	4.22338e+06	3.89198e+06	-	-
MWS0687	153.07	108.04	152.059	C7H8N2O2	[M+H]+	1-Methyl-6-Oxo-1,6-Dihydropyridine-3-Carboxamide	1-甲基-6-氧-1,6-二氢吡啶-3-羧酰胺	Alkaloids	生物碱	Pyridine alkaloids	吡啶类生物碱	701-44-0	3	509278	493043	477098	515031	520431	554242	455439	501642	481078	-	-
pme2024	177.1	160.08	176.095	C10H12N2O	[M+H]+	Serotonin	血清素; 5-羟色胺	Alkaloids	生物碱	Plumerane	吲哚类生物碱	50-67-9	1	3.7716e+06	3.04604e+06	3.80554e+06	8.89655e+06	6.69634e+06	6.63504e+06	6.39971e+06	5.9828e+06	5.83362e+06	C00780	ko00380,ko01100,ko01110
MWS1846	151.04	93.0347	152.047	C8H8O3	[M-H]-	Phenoxyacetic acid	苯氧乙酸	Phenolic acids	酚酸类	Phenolic acids	酚酸类	122-59-8	3	160851	146960	133627	136686	128353	141557	117522	129444	123232	C02181	-
Hmhn003518	355.1	175.04	356.111	C16H20O9	[M-H]-	4-O-β-D-glucopyranosylferulic acid	4-O-β-D-葡萄糖基阿魏酸	Phenolic acids	酚酸类	Phenolic acids	酚酸类	-	1	3.78896e+06	3.51333e+06	3.52432e+06	1.58273e+07	1.59382e+07	1.54711e+07	1.07703e+07	1.17327e+07	1.08256e+07	-	-
MWSmce709	130.06	103.05	129.058	C9H7N	[M+H]+	Isoquinoline	异喹啉	Alkaloids	生物碱	Isoquinoline alkaloids	异喹啉类生物碱	119-65-3	3	7.45249e+06	8.07911e+06	7.06139e+06	4.65122e+06	4.97393e+06	4.84143e+06	5.52906e+06	6.07889e+06	5.69773e+06	C06323	-
Lmhp010515	510.36	184.07	509.348	C25H52NO7P	[M+H]+	LysoPC 17:0(2n isomer)	溶血磷脂酰胆碱 17:0(2n异构)	Lipids	脂质	LPC	溶血磷脂酰胆碱	-	1	4.84623e+06	5.06769e+06	4.48287e+06	6.52755e+06	6.67423e+06	6.62677e+06	5.20409e+06	5.69344e+06	5.64339e+06	-	-
MWS201444	204.1	84.04	203.091	C7H13N3O4	[M+H]+	Gln-Gly	L-谷氨酰胺-L-甘氨酸	Amino acids and derivatives	氨基酸及其衍生物	Amino acids and derivatives	氨基酸及其衍生物	2650-65-9	3	3.44686e+07	3.35506e+07	33264866	4.64808e+07	3.89737e+07	4.13465e+07	3.8282e+07	3.6613e+07	3.47071e+07	-	-
pmp000091	445.15	177.05	444.142	C23H24O9	[M+H]+	1,3-O-Diferuloylglycerol	1,3-二阿魏酰甘油	Phenolic acids	酚酸类	Phenolic acids	酚酸类	83008-46-2	1	290451	311659	480127	705799	510759	483188	257978	235368	254699	-	-
pme0193	147.08	84.04	146.069	C5H10N2O3	[M+H]+	L-Glutamine	L-谷氨酰胺	Amino acids and derivatives	氨基酸及其衍生物	Amino acids and derivatives	氨基酸及其衍生物	56-85-9	1	2.14207e+06	2.00136e+06	2.12613e+06	816942	834828	821694	1.38618e+06	1.40442e+06	1.28056e+06	C00064	ko00220,ko00230,ko00240,ko00250,ko00470,ko00630,ko00750,ko00910,ko00970,ko01100,ko01230,ko01232,ko01240,ko02010
Zjhp090604	287.09	167.04	286.084	C16H14O5	[M+H]+	5,7-dihydroxy-3-(4'-hydroxybenzyl)-chroman-4-one	5,7-二羟基-3-(4'-羟基苄基)-色满-4-酮	Flavonoids	黄酮	Other Flavonoids	其它类黄酮	-	1	875701	957329	911095	1.91511e+06	1.96751e+06	1.85864e+06	1.60166e+06	1.47968e+06	1.46576e+06	-	-
Hmmn002544	355.1	193.05	356.111	C16H20O9	[M-H]-	Ferulic acid-4-O-glucoside	阿魏酸-4-O-葡萄糖苷	Phenolic acids	酚酸类	Phenolic acids	酚酸类	117405-51-3	3	566755	463929	621504	677273	776162	769432	673811	614673	666097	-	-
MWSmce190	148.09	74.02	147.089	C6H13NO3	[M+H]+	4-Hydroxy-L-Isoleucine	4-羟基-L-异亮氨酸	Amino acids and derivatives	氨基酸及其衍生物	Amino acids and derivatives	氨基酸及其衍生物	781658-23-9	3	235516	284511	275012	254068	219097	254497	279986	304868	280408	-	-
pme3186	168.99	78.96	169.998	C3H7O6P	[M-H]-	DL-Glyceraldehyde-3-phosphate	DL-甘油醛-3-磷酸	Organic acids	有机酸	Organic acids	有机酸	591-59-3	3	646588	669616	630919	595623	567230	494337	688020	653022	623369	C00661	-
Lmhp008718	506.32	184.07	505.317	C25H48NO7P	[M+H]+	LysoPC 17:2	溶血磷脂酰胆碱 17:2	Lipids	脂质	LPC	溶血磷脂酰胆碱	-	1	2.63293e+06	2.62389e+06	2.71789e+06	3.66351e+06	3.79774e+06	3.68159e+06	3.12081e+06	2.94059e+06	3.24679e+06	-	-
pmb0819	157.08	130.07	156.069	C10H8N2	[M+H]+	3-Indoleacetonitrile	3-吲哚乙腈	Alkaloids	生物碱	Plumerane	吲哚类生物碱	771-51-7	3	7.74073e+06	8.31034e+06	7.59176e+06	5.74104e+06	6.08337e+06	5.93322e+06	6.60147e+06	7.21654e+06	7.18966e+06	C02938	ko00380,ko01100
Zmxp005470	579.13	331.08	578.127	C26H26O15	[M+H]+	Tricin-7-O-(6''-O-malonyl)glucoside	苜蓿素-7-O-(6''-O-丙二酰)葡萄糖苷	Flavonoids	黄酮	Flavones	黄酮	-	1	3.26374e+07	3.35019e+07	3.39008e+07	3.94211e+07	4.19881e+07	3.88645e+07	3.34253e+07	3.52632e+07	3.6921e+07	-	-
pmn001702	461.07	285.05	462.08	C21H18O12	[M-H]-	Tetahydroxyflavone-7-O-glucuronide*	四羟基黄酮-7-O-葡萄糖醛酸苷*	Flavonoids	黄酮	Flavones	黄酮	-	3	56050.9	87819.3	65227.5	191415	211377	649771	164397	179835	178990	-	-
pmb2601	307.08	161.02	308.09	C15H16O7	[M-H]-	7-Hydroxycoumarin-O-rhamnoside	7-羟基香豆素鼠李糖苷	Lignans and Coumarins	木脂素和香豆素	Coumarins	香豆素	-	3	2.36809e+06	2.24756e+06	1.85531e+06	1.58744e+06	1.94121e+06	1.92888e+06	1.74844e+06	1.89256e+06	1.92135e+06	-	-
Zahp013728	338.34	338.34	337.334	C22H43NO	[M+H]+	octadecanoic acid pyrrolidide	十八烷酸吡咯烷	Alkaloids	生物碱	Alkaloids	生物碱	33707-76-5	3	4.13359e+06	3.96098e+06	3.82179e+06	3.34569e+06	4.07728e+06	3.77673e+06	3.75626e+06	3.93809e+06	3.56255e+06	-	-
Lmtp005493	275.13	135.08	274.12	C16H18O4	[M+H]+	4,4'-Dihydroxy-3,5-dimethoxybibenzyl	4,4'-二羟基-3,5-二甲氧基联苄	Phenolic acids	酚酸类	Phenolic acids	酚酸类	39499-96-2	3	562928	540991	431138	514225	484942	525142	540873	498583	494728	C10256	-
pme3033	104.07	58.07	103.063	C4H9NO2	[M+H]+	N,N-Dimethylglycine*	N,N-二甲基甘氨酸*	Amino acids and derivatives	氨基酸及其衍生物	Amino acids and derivatives	氨基酸及其衍生物	1118-68-9	3	1.36079e+07	1.30722e+07	1.46006e+07	1.25322e+07	1.33129e+07	1.13477e+07	1.25394e+07	1.35466e+07	1.3803e+07	C01026	ko00260,ko01100
MWS00204g	104.07	58.07	103.063	C4H9NO2	[M+H]+	N-Ethylglycine*	N-乙基甘氨酸*	Amino acids and derivatives	氨基酸及其衍生物	Amino acids and derivatives	氨基酸及其衍生物	627-01-0	1	1.36079e+07	1.30722e+07	1.46006e+07	1.25322e+07	1.33129e+07	1.13477e+07	1.25394e+07	1.35466e+07	1.3803e+07	-	-
mws1094	287.06	259.07	288.063	C15H12O6	[M-H]-	Aromadendrin (Dihydrokaempferol)	香橙素 (二氢山柰酚)	Flavonoids	黄酮	Flavanonols	二氢黄酮醇	480-20-6	3	53099.6	66160.3	58931	92748.2	97283.2	97635.3	70387.8	77625.5	72664.7	C00974	ko00941,ko01100,ko01110
pme0278	191.1	128.07	190.095	C7H14N2O4	[M+H]+	2,6-Diaminooimelic acid	2,6-二氨基庚二酸	Organic acids	有机酸	Organic acids	有机酸	583-93-7	3	1.12467e+06	1.16927e+06	1.13202e+06	2.08293e+06	2.3794e+06	2.32408e+06	1.82218e+06	1.75527e+06	1.64795e+06	C00666	ko00300,ko00470,ko01100,ko01110,ko01230
pmb0883	482.32	341.31	481.317	C23H48NO7P	[M+H]+	LysoPE 18:0	溶血磷脂酰乙醇胺 18:0	Lipids	脂质	LPE	溶血磷脂酰乙醇胺	69747-55-3	3	692053	482849	615004	607505	405704	528372	612070	675351	632436	-	-
Zmpn000199	209.03	85.03	210.038	C6H10O8	[M-H]-	D-Galactaric acid	D-半乳糖二酸	Others	其它类	Saccharides	糖类	526-99-8	3	879467	827297	861828	847277	875498	810498	835585	880862	796373	C00879	ko00053,ko01100
Lmbn001467	158.08	116.07	159.089	C7H13NO3	[M-H]-	5-Acetamidopentanoic Acid	5-乙酰氨基戊酸	Organic acids	有机酸	Organic acids	有机酸	1072-10-2	3	1.92839e+06	1.88027e+06	1.978e+06	2.86445e+06	2.78202e+06	2.85152e+06	2.47376e+06	2.33388e+06	2.23777e+06	C03087	ko00310,ko01100
MWS201421	297.13	104.06	296.119	C14H20N2O3S	[M+H]+	Met-Phe	L-蛋氨酸-L-苯丙氨酸	Amino acids and derivatives	氨基酸及其衍生物	Amino acids and derivatives	氨基酸及其衍生物	14492-14-9	3	251043	238936	286086	252065	261957	258422	245616	222710	240040	-	-
Hmmp004965	463.124	301.07	462.116	C22H22O11	[M+H]+	Diosmetin-7-O-glucoside*	香叶木素-7-O-葡萄糖苷*	Flavonoids	黄酮	Flavones	黄酮	20126-59-4	1	2.0183e+07	1.9806e+07	2.08852e+07	2.81704e+07	3.10085e+07	2.99637e+07	2.54817e+07	2.31014e+07	2.49306e+07	-	-
MWS201398	219.1	86.06	218.09	C8H14N2O5	[M+H]+	Hyp-Ser	L-羟脯氨酸-L-丝氨酸	Amino acids and derivatives	氨基酸及其衍生物	Amino acids and derivatives	氨基酸及其衍生物	-	3	429807	435930	418252	588695	530431	591449	510990	474066	523210	-	-
Lmhp010394	572.37	184.07	571.364	C30H54NO7P	[M+H]+	LysoPC 22:4	溶血磷脂酰胆碱 22:4	Lipids	脂质	LPC	溶血磷脂酰胆碱	-	2	312964	316391	344351	441798	438514	411334	324056	355479	327831	-	-
MWS2027	129.03	69	128.022	C4H4N2O3	[M+H]+	Barbituric acid;Malonylurea;2,4,6-Pyrimidinetrione	巴比妥酸;丙二酰脲;2,4,6-嘧啶三酮	Nucleotides and derivatives	核苷酸及其衍生物	Nucleotides and derivatives	核苷酸及其衍生物	67-52-7	3	2.82995e+06	3.46166e+06	3.66489e+06	6.66976e+06	6.60178e+06	6.61794e+06	6.12139e+06	5.73076e+06	5.54033e+06	C00813	ko00240,ko01100
Lmyn003971	521.2	359.15	522.21	C26H34O11	[M-H]-	Dihydrodehydrodiconiferyl alcohol-4-O-glucoside*	二氢脱氢双松柏醇-4-O-葡萄糖苷*	Lignans and Coumarins	木脂素和香豆素	Lignans	木脂素	-	3	600360	841667	614023	548137	476590	490846	591322	654750	619541	-	-
pme0490	124.04	78.03	123.032	C6H5NO2	[M+H]+	Nicotinic acid (Vitamin B3)	烟酸 (维生素 B3)	Others	其它类	Vitamin	维生素	59-67-6	3	6.88873e+06	6.56832e+06	6.2076e+06	7.49193e+06	7.84005e+06	7.68668e+06	6.90568e+06	6.56719e+06	7.27568e+06	C00253	ko00760,ko00960,ko01100,ko01110,ko01240
pmb0508	277.17	147.04	276.159	C14H20N4O2	[M+H]+	p-Coumaroylagmatine	对香豆酰胍丁胺	Alkaloids	生物碱	Phenolamine	酚胺	7295-86-5	3	221945	199086	219390	279313	282217	286814	198169	214853	218358	C04498	ko00330,ko01100
Lmyp001375	314.09	152.03	313.08	C13H15NO8	[M+H]+	BOA-6-O-glucoside	2-苯并恶唑酮-6-O-葡萄糖苷	Alkaloids	生物碱	Alkaloids	生物碱	-	3	283643	203547	232450	830225	416305	433734	365078	354545	330086	-	-
mws0072	433.11	271.06	432.106	C21H20O10	[M+H]+	Apigenin-5-O-glucoside	芹菜素-5-O-葡萄糖苷	Flavonoids	黄酮	Flavones	黄酮	28757-27-9	3	3.67389e+07	2.82265e+07	2.59903e+07	3.57945e+07	6.33479e+07	3.64662e+07	2.98636e+07	3.10616e+07	3.30477e+07	-	-
mws0609	344.04	150.04	345.047	C10H12N5O7P	[M-H]-	Guanosine 3',5'-cyclic monophosphate	鸟苷 3',5'-环单磷酸	Nucleotides and derivatives	核苷酸及其衍生物	Nucleotides and derivatives	核苷酸及其衍生物	7665-99-8	1	1.04325e+07	1.01765e+07	9.56208e+06	1.27082e+07	1.37746e+07	1.30201e+07	1.08056e+07	9.84944e+06	1.07591e+07	C00942	ko00230,ko01100
pmp001245	280.15	221.08	280.154	C15H22NO4+	[M]+	Feruloylcholine	阿魏酰胆碱	Alkaloids	生物碱	Phenolamine	酚胺	85927-25-9	3	281517	313884	238048	236437	260726	307552	306087	279174	281534	-	-
pmn001421	337.09	191.06	338.1	C16H18O8	[M-H]-	3-O-p-Coumaroylquinic acid	3-O-对香豆酰奎宁酸	Phenolic acids	酚酸类	Phenolic acids	酚酸类	87099-71-6	3	153539	150245	126089	219196	216273	215601	178977	162839	177540	-	-
Lmjp003655	463.12	301.08	462.116	C22H22O11	[M+H]+	6-C-MethylKaempferol-3-glucoside*	6-甲基山柰酚-3-O-葡萄糖苷*	Flavonoids	黄酮	Flavones	黄酮	-	1	1.97309e+07	1.93388e+07	1.80283e+07	2.47676e+07	2.82981e+07	2.79952e+07	2.22038e+07	2.36804e+07	2.13972e+07	-	-
Lmdn001560	345.12	165.06	346.126	C15H22O9	[M-H]-	6-DeoxyCatalpol	6-脱氧梓醇	Terpenoids	萜类	Monoterpenoids	倍萜	99499-99-7	3	206402	281721	232975	130566	133392	126580	164121	179082	163766	-	-
pmb0862	440.28	184.07	439.27	C20H42NO7P	[M+H]+	LysoPC 12:0	溶血磷脂酰胆碱 12:0	Lipids	脂质	LPC	溶血磷脂酰胆碱	20559-18-6	3	135295	131726	109507	148121	142283	155580	129783	141178	142926	-	-
pmb0998	364.07	152.06	363.058	C10H14N5O8P	[M+H]+	Guanosine 5'-monophosphate	鸟苷 5'-单磷酸	Nucleotides and derivatives	核苷酸及其衍生物	Nucleotides and derivatives	核苷酸及其衍生物	85-32-5	3	5.12964e+06	5.21735e+06	5.65597e+06	4.33869e+06	4.42247e+06	4.29368e+06	4.30521e+06	4.35996e+06	4.7301e+06	C00144	ko00230,ko01100,ko01232
pme3382	160.06	98.02	161.069	C6H11NO4	[M-H]-	N-Acetyl-L-threonine	N-乙酰-L-苏氨酸	Amino acids and derivatives	氨基酸及其衍生物	Amino acids and derivatives	氨基酸及其衍生物	17093-74-2	3	162656	174583	159035	192691	179949	192660	168106	175596	158318	-	-
HJAP026	625.18	463.13	624.169	C28H32O16	[M+H]+	Chrysoeriol-6-C-glucoside-4'-O-glucoside	金圣草黄素-6-C-葡萄糖苷-4'-O-葡萄糖苷	Flavonoids	黄酮	Flavones	黄酮	-	3	3.80336e+06	3.10095e+06	3.87223e+06	2.20091e+06	4.06335e+06	4.27309e+06	3.11583e+06	2.89072e+06	3.19833e+06	-	-
mws0748	353.09	191.06	354.095	C16H18O9	[M-H]-	1-Caffeoylquinic acid	1-咖啡酰奎宁酸	Phenolic acids	酚酸类	Phenolic acids	酚酸类	1241-87-8	1	1.23151e+06	1.0609e+06	1.08193e+06	1.7912e+06	1.76955e+06	1.73314e+06	1.4914e+06	1.4449e+06	1.34563e+06	-	-
mws0675	335.06	123.06	334.057	C11H15N2O8P	[M+H]+	β-Nicotinamide mononucleotide	β-烟酰胺单核苷酸	Nucleotides and derivatives	核苷酸及其衍生物	Nucleotides and derivatives	核苷酸及其衍生物	1094-61-7	3	5.51176e+06	5.47636e+06	6.40489e+06	5.29119e+06	5.60439e+06	5.49161e+06	5.26128e+06	5.77553e+06	5.75962e+06	C00455	ko00760,ko01100
Lmhn003074	309.06	193.05	310.069	C14H14O8	[M-H]-	Feruloylmalic acid	阿魏酰苹果酸	Phenolic acids	酚酸类	Phenolic acids	酚酸类	-	3	129036	107611	112012	265082	244140	256833	170157	158417	175598	-	-
Hmjn004446	593.13	285.04	594.137	C30H26O13	[M-H]-	Luteolin-7-O-(6''-caffeoyl)rhamnoside	木犀草素-7-O-(6''-咖啡酰)鼠李糖苷	Flavonoids	黄酮	Flavones	黄酮	-	3	135305	116977	129883	62060	68404.2	66271.9	90572.2	95154.8	85700.3	-	-
mws1454	477.14	315.09	478.147	C23H26O11	[M-H]-	Persicoside	桃苷	Flavonoids	黄酮	Flavanones	二氢黄酮	28978-03-2	3	475974	430583	460730	439701	403645	495162	477442	464460	431040	-	-
MWSmce118	127.047	81.044	126.043	C5H6N2O2	[M+H]+	Imidazole-4-Acetic Acid*	咪唑-4-乙酸*	Alkaloids	生物碱	Alkaloids	生物碱	645-65-8	3	1.01758e+06	1.26943e+06	1.12538e+06	1.32622e+06	1.45707e+06	1.42701e+06	1.29058e+06	1.36166e+06	1.22639e+06	C02835	ko00340,ko01100
MWSmce203	341.12	73.03	342.116	C12H22O11	[M-H]-	D-Cellobiose	D-纤维二糖	Others	其它类	Saccharides	糖类	528-50-7	3	109607	162454	111307	274423	256823	266574	175418	184278	194744	-	-
Lmmn003663	329.09	167.04	330.095	C14H18O9	[M-H]-	5-Glucosyloxy-2-Hydroxybenzoic acid methyl ester	5-葡萄糖氧基-2-羟基苯甲酸甲酯	Phenolic acids	酚酸类	Phenolic acids	酚酸类	-	3	1.96516e+07	1.88609e+07	2.12348e+07	2.07825e+07	1.8282e+07	1.83547e+07	1.79429e+07	1.94869e+07	1.98185e+07	-	-
mws0359	241.22	241.22	242.225	C15H30O2	[M-H]-	Pentadecanoic Acid	十五烷酸	Lipids	脂质	Free fatty acids	游离脂肪酸	1002-84-2	3	3.0683e+06	2.88743e+06	3.11469e+06	3.70108e+06	3.7912e+06	3.7503e+06	3.76859e+06	3.42245e+06	3.47113e+06	C16537	-
Zmyn005384	299.26	253.26	300.266	C18H36O3	[M-H]-	2R-Hydroxyoctadecanoic Acid*	2R-羟基十八烷酸*	Lipids	脂质	Free fatty acids	游离脂肪酸	26633-48-7	1	1.7377e+06	1.82262e+06	1.78894e+06	1.86505e+06	1.89766e+06	1.97544e+06	1.90463e+06	2.03572e+06	2.11547e+06	C03042	-
MWSmce052	455.36	455.36	456.36	C30H48O3	[M-H]-	3-Hydroxyurs-12-en-28-oic acid (3-Epiursolic acid)	3-羟基熊果-12-烯-28-酸 (3-表熊果酸)	Terpenoids	萜类	Triterpene	三萜	989-30-0	3	130305	138096	143143	127820	142985	129828	112074	117981	124547	-	-
pmb2857	308.1	146.05	309.106	C11H19NO9	[M-H]-	L-Glutamic acid-O-glycoside	L-谷氨酸-O-葡萄糖苷	Amino acids and derivatives	氨基酸及其衍生物	Amino acids and derivatives	氨基酸及其衍生物	-	3	177324	200294	197344	165762	149323	160765	165861	168669	182864	-	-
mws0921	149.06	131.05	150.068	C9H10O2	[M-H]-	p-Coumaryl alcohol	对香豆醇	Phenolic acids	酚酸类	Phenolic acids	酚酸类	3690-05-9	3	311181	283960	318025	529167	522072	492541	396099	361689	362082	C02646	ko00940,ko01100,ko01110
mws0983	326.31	62.06	325.298	C20H39NO2	[M+H]+	N-Oleoylethanolamine	油酰单乙醇胺	Alkaloids	生物碱	Alkaloids	生物碱	111-58-0	1	139974	138224	143975	221548	213666	248454	199969	181352	184317	C20792	-
mws0014	193.05	134.04	194.058	C10H10O4	[M-H]-	Ferulic acid*	阿魏酸*	Phenolic acids	酚酸类	Phenolic acids	酚酸类	537-98-4	3	7.66814e+06	7.587e+06	8.02339e+06	8.16567e+06	8.12146e+06	8.44068e+06	7.17185e+06	6.80754e+06	7.57088e+06	C01494	ko00940,ko01100,ko01110
Lafp007563	219.17	121.1	218.167	C15H22O	[M+H]+	Costal	木香醛	Terpenoids	萜类	Sesquiterpenoids	倍半萜	-	1	2.50535e+06	3.03616e+06	2.94452e+06	2.25223e+06	2.23453e+06	2.11609e+06	1.9433e+06	2.16146e+06	2.07038e+06	-	-
MWStz091	169.1	70.07	168.09	C8H12N2O2	[M+H]+	Cyclo(L-Ala-L-Pro)	环(L-丙氨酸-L-脯氨酸)	Amino acids and derivatives	氨基酸及其衍生物	Amino acids and derivatives	氨基酸及其衍生物	36357-32-1	3	295906	250206	290409	200345	149166	192561	218491	239159	218279	-	-
mws0147	117.06	59.01	118.063	C5H10O3	[M-H]-	β-Hydroxyisovaleric acid	β-羟基异戊酸	Organic acids	有机酸	Organic acids	有机酸	625-08-1	3	662082	673142	654291	479479	488434	447370	559448	538628	503202	C20827	ko00280,ko01100
mws0277	191.06	85.03	192.063	C7H12O6	[M-H]-	Quinic Acid	奎宁酸	Organic acids	有机酸	Organic acids	有机酸	77-95-2	2	760249	685863	752265	1.60757e+06	1.37035e+06	1.55177e+06	1.27988e+06	1.25717e+06	1.15631e+06	C00296	ko00400,ko01100
Zmdn003480	537.2	375.15	538.205	C26H34O12	[M-H]-	Cycloolivil-6-O-glucoside	环橄榄树脂素-6-O-葡萄糖苷	Lignans and Coumarins	木脂素和香豆素	Lignans	木脂素	-	3	2.34691e+06	2.06629e+06	2.3735e+06	1.93515e+06	1.99912e+06	1.79518e+06	1.93926e+06	1.74566e+06	1.87929e+06	-	-
mws4017	285.22	285.22	286.23	C20H30O	[M-H]-	Ferruginol*	铁锈醇*	Terpenoids	萜类	Ditepenoids	二萜	514-62-5	3	1.01133e+06	995601	913944	1.08162e+06	988197	901908	587673	654197	619218	C09092	ko00904,ko01110
Zaxn007230	285.22	285.22	286.23	C20H30O	[M-H]-	Isopimaradieneone*	异海松二烯酮*	Terpenoids	萜类	Ditepenoids	二萜	-	3	1.01133e+06	995601	913944	1.08162e+06	988197	901908	587673	654197	619218	-	-
Lmmp000897	611.14	287.05	610.132	C30H26O14	[M+H]+	Gallocatechin-(4α→8)-gallocatechin	没食子儿茶素-(4α→8)-没食子儿茶素	Flavonoids	黄酮	Flavanols	黄烷醇类	-	3	410429	343201	329628	459735	554241	525270	427652	386380	395531	-	-
Lmtn002796	449.11	287.06	450.116	C21H22O11	[M-H]-	Aromadendrin-7-O-glucoside*	香橙素-7-O-葡萄糖苷*	Flavonoids	黄酮	Flavanonols	二氢黄酮醇	28189-90-4	3	1.06094e+07	1.06803e+07	9.65753e+06	9.45195e+06	9.29545e+06	8.94102e+06	1.11538e+07	1.04648e+07	1.00277e+07	-	-
MWSmce690	175.02	59.01	176.032	C6H8O6	[M-H]-	Erythorbic Acid; Isoascorbic Acid	异抗坏血酸	Others	其它类	Vitamin	维生素	89-65-6	3	128401	96798.8	120983	127257	127304	116427	112860	108105	120266	-	-
Zmyn000268	89.02	71.02	90.0317	C3H6O3	[M-H]-	2,3-Dihydroxypropanal	2,3-二羟基丙醛; 甘油醛	Others	其它类	Saccharides	糖类	56-82-6	3	28712.2	38703.1	28195.1	8321.32	14083.1	10374.9	16084.6	17909.1	17203.3	C02154	-
MWSHY0021	299.09	256.07	298.084	C17H14O5	[M+H]+	Apigenin-7,4'-dimethyl ether	芹菜素-7,4'-二甲醚	Flavonoids	黄酮	Flavones	黄酮	5128-44-9	1	137068	135717	142913	592031	608620	620987	375079	343592	340661	C10019	-
pme1611	433.11	313.07	434.121	C21H22O10	[M-H]-	Isohemiphloin	异柚葡萄糖苷	Flavonoids	黄酮	Flavanones	二氢黄酮	3682-02-8	3	231118	229513	230457	239204	263393	291700	258733	249898	232481	-	-
MWStz103	399.15	250.09	398.137	C15H22N6O5S	[M+H]+	S-(5'-Adenosyl)-L-methionine	S-(5'-腺苷基)-L-蛋氨酸	Amino acids and derivatives	氨基酸及其衍生物	Amino acids and derivatives	氨基酸及其衍生物	29908-03-0	1	1.19234e+07	1.0389e+07	1.0097e+07	1.53698e+07	1.38739e+07	1.34932e+07	1.06834e+07	1.07421e+07	1.17473e+07	C00019	ko00261,ko00270,ko00330,ko00908,ko00999,ko01100,ko01110,ko01230,ko01240,ko04122
Lmmn004625	449.11	287.06	450.116	C21H22O11	[M-H]-	Dihydrokaempferol-7-O-glucoside*	二氢山柰酚-7-O-葡萄糖苷*	Flavonoids	黄酮	Flavanonols	二氢黄酮醇	-	3	747353	686529	703198	1.07398e+06	1.29773e+06	1.22559e+06	1.10686e+06	1.03123e+06	996299	-	-
pmf0139	179.06	59.01	180.063	C6H12O6	[M-H]-	D-Galactose*	D-半乳糖*	Others	其它类	Saccharides	糖类	59-23-4	1	1.1759e+06	1.19033e+06	1.26953e+06	1.07283e+06	1.13644e+06	1.1997e+06	1.01024e+06	1.05956e+06	1.1251e+06	C00124	ko00052,ko01100
Lmfn000604	331.07	169.01	332.074	C13H16O10	[M-H]-	6-O-Galloyl-β-D-glucose*	6-O-没食子酰-β-D-葡萄糖*	Phenolic acids	酚酸类	Phenolic acids	酚酸类	13186-19-1	1	5.12538e+06	5.29758e+06	5.1047e+06	4.1114e+06	4.24675e+06	4.18584e+06	4.35763e+06	4.03535e+06	3.93002e+06	-	-
mws0371	327.23	283.24	328.24	C22H32O2	[M-H]-	Cis-4,7,10,13,16,19-Docosahexaenoic Acid	顺式-4,7,10,13,16,19-二十二碳六烯酸	Lipids	脂质	Free fatty acids	游离脂肪酸	6217-54-5	3	74679.7	83408.6	56202.6	48645.2	57093	53380	69125.8	62992.1	63028.5	C06429	ko01040
pme1383	170.08	134.06	169.074	C8H11NO3	[M+H]+	Pyridoxine	吡哆醇	Others	其它类	Vitamin	维生素	65-23-6	3	707629	706493	681640	816531	828554	789625	701981	726755	780320	C00314	ko00750,ko01100,ko01240
Lmdn001925	537.2	375.15	538.205	C26H34O12	[M-H]-	Olivil-4'-O-glucoside	橄榄树脂素-4'-O-葡萄糖苷	Lignans and Coumarins	木脂素和香豆素	Lignans	木脂素	76880-93-8	2	945183	747269	787014	772579	711525	607184	733992	816445	793558	-	-
mws4002	154.09	137.06	153.079	C8H11NO2	[M+H]+	Dopamine	多巴胺	Alkaloids	生物碱	Phenolamine	酚胺	51-61-6	3	555391	508733	572058	412799	237923	469940	455614	496271	449321	C03758	ko00350,ko00950,ko00965,ko01100,ko01110
MWSmce024	355.1	193.05	354.095	C16H18O9	[M+H]+	Scopoletin-7-O-glucoside (Scopolin)	东莨菪内酯-7-O-葡萄糖苷 (东莨菪苷)	Lignans and Coumarins	木脂素和香豆素	Coumarins	香豆素	531-44-2	3	411878	433779	463432	519946	584624	540439	487575	506281	542605	C01527	ko00999,ko01110
pmc0281	400.15	136.06	399.139	C15H21N5O8	[M+H]+	Ribosyladenosine	核糖腺苷	Nucleotides and derivatives	核苷酸及其衍生物	Nucleotides and derivatives	核苷酸及其衍生物	-	3	1.69801e+06	1.53214e+06	1.62059e+06	1.75869e+06	1.63072e+06	1.68184e+06	1.64025e+06	1.56853e+06	1.4705e+06	-	-
MWS20147	449.11	287.06	448.101	C21H20O11	[M+H]+	Luteolin-3'-O-glucoside*	木犀草素-3'-O-葡萄糖苷*	Flavonoids	黄酮	Flavones	黄酮	-	3	624205	472784	745656	1.04313e+06	1.01365e+06	986901	942965	856430	861760	-	-
Jmzn006005	177.06	117.04	178.063	C10H10O3	[M-H]-	3,4-Methylenedioxy cinnamyl alcohol	3,4-亚甲二氧肉桂醇	Lignans and Coumarins	木脂素和香豆素	Lignans	木脂素	58095-76-4	3	495811	481271	451378	852183	873619	849812	730997	682680	656618	-	-
Hmln000297	179.05	59.01	180.063	C6H12O6	[M-H]-	Inositol	肌醇	Others	其它类	Saccharides	糖类	87-89-8	1	1.10249e+06	1.14691e+06	1.1162e+06	1.00355e+06	1.0134e+06	972066	999809	912623	1.00971e+06	C00137	ko00052,ko00053,ko00562,ko01100,ko01110,ko01250,ko02010,ko04070
pmd0132	496.34	184.07	495.332	C24H50NO7P	[M+H]+	LysoPC 16:0(2n isomer)	溶血磷脂酰胆碱 16:0(2n异构)	Lipids	脂质	LPC	溶血磷脂酰胆碱	-	1	6.62217e+06	6.2783e+06	6.23099e+06	7.00551e+06	6.77853e+06	7.08369e+06	7.23265e+06	6.95126e+06	6.48311e+06	-	-
pmp000476	240.2	57.1	239.189	C14H25NO2	[M+H]+	N-Isobutyl-4,5-epoxy-2E-decaenamide	N-异丁基-4,5-环氧-2E-癸酰胺	Alkaloids	生物碱	Alkaloids	生物碱	-	3	208262	191166	198053	194598	170521	143060	192368	179704	172635	-	-
pme3081	169.1	134.06	168.09	C8H12N2O2	[M+H]+	4-(Aminomethyl)-5-(hydroxymethyl)-2-methylpyridin-3-ol	4-(氨甲基)-5-(羟甲基)-2-甲基吡啶-3-醇	Alkaloids	生物碱	Alkaloids	生物碱	85-87-0	3	775326	597272	481216	897481	1.07313e+06	923158	783506	783990	861009	C00534	ko00750,ko01100
pme3007	402.99	158.93	404.002	C9H14N2O12P2	[M-H]-	Uridine 5'-diphosphate	尿苷 5'-二磷酸	Nucleotides and derivatives	核苷酸及其衍生物	Nucleotides and derivatives	核苷酸及其衍生物	27821-45-0	3	295872	302277	329713	275488	333992	365844	363198	372322	334557	C00015	ko00240,ko00908,ko01100,ko01232,ko01240
MWS3036	147.03	85.03	148.037	C5H8O5	[M-H]-	3-Hydroxyglutaric acid*	3-羟基戊二酸*	Organic acids	有机酸	Organic acids	有机酸	638-18-6	3	410039	446660	444467	827788	784821	830770	580241	595534	644438	-	-
Lmlp003024	439.22	277.17	438.211	C20H30O7N4	[M+H]+	N'-p-Coumaroylagmatine-glucoside	N'-对香豆酰丁胺葡萄糖苷	Alkaloids	生物碱	Phenolamine	酚胺	-	3	794418	758497	819024	532125	622694	553992	636019	687372	708995	-	-
MWS5231	243.16	181.16	244.167	C13H24O4	[M-H]-	Tridecanedioic acid	十三碳二酸	Lipids	脂质	Free fatty acids	游离脂肪酸	505-52-2	1	1.86579e+06	1.87528e+06	1.8754e+06	1.67394e+06	1.93476e+06	1.72625e+06	1.78869e+06	1.8634e+06	1.99492e+06	-	-
pmb0613	757.22	577.2	756.211	C33H40O20	[M+H]+	Apigenin-6,8-di-C-glucoside-4'-O-glucoside	芹菜素-6,8-二-C-葡萄糖苷-4'-O-葡萄糖苷	Flavonoids	黄酮	Flavones	黄酮	-	3	279478	249905	290297	355702	353685	462916	285892	301174	319512	-	-
mws5041	189.12	86.1	188.116	C8H16N2O3	[M+H]+	L-Glycyl-L-isoleucine*	L-甘氨酰-L-异亮氨酸*	Amino acids and derivatives	氨基酸及其衍生物	Amino acids and derivatives	氨基酸及其衍生物	19461-38-2	3	1.37411e+06	1.23289e+06	1.46313e+06	1.22994e+06	1.27813e+06	1.22872e+06	1.31716e+06	1.23043e+06	1.18015e+06	-	-
mws0751	213.19	195.18	214.193	C13H26O2	[M-H]-	Tridecanoic Acid	十三烷酸	Lipids	脂质	Free fatty acids	游离脂肪酸	638-53-9	3	15913.5	15458	16178.2	14692.5	12670.9	15292.4	15634.6	16197.5	14505.1	C17076	-
MWS2426	332.13	203.08	333.132	C16H19N3O5	[M-H]-	Tryptophan glutamic acid	色氨酰谷氨酸	Amino acids and derivatives	氨基酸及其衍生物	Amino acids and derivatives	氨基酸及其衍生物	36099-95-3	3	21364.1	26063.7	43607.7	18109.7	14565.6	23100.3	24450.3	23279.6	26027	-	-
mws0264	341.11	119.03	342.116	C12H22O11	[M-H]-	D-Trehalose*	D-海藻糖*	Others	其它类	Saccharides	糖类	99-20-7	1	3.41244e+06	3.40099e+06	3.19613e+06	1.03721e+07	9.5377e+06	8.24981e+06	5.35516e+06	5.96681e+06	5.83591e+06	C01083	ko00500,ko01100,ko01110,ko02010
Zmhn002574	623.16	315.05	624.169	C28H32O16	[M-H]-	Rhamnazin 3-Glucosyl-Arabinofuranoside*	鼠李秦素-3-O-葡萄糖-阿拉伯糖*	Flavonoids	黄酮	Flavonols	黄酮醇	-	3	114658	117121	128110	97009	107282	98104.7	96532.6	96827	106431	-	-
Lmsn003297	449.11	287.06	450.116	C21H22O11	[M-H]-	3,4,2',4',6'-Pentahydroxychalcone-4'-O-glucoside	3,4,2',4',6'-五羟基查耳酮-4'-O-葡萄糖苷	Flavonoids	黄酮	Chalcones	查耳酮	-	3	3.44039e+06	3.11583e+06	3.45694e+06	2.68014e+06	2.50949e+06	2.74449e+06	3.02265e+06	3.2445e+06	2.90503e+06	C16408	ko00941,ko01110
Zmdp000376	130.09	84.08	129.09	C5H11N3O	[M+H]+	4-Guanidinobutanal	4-胍基丁醛	Others	其它类	Aldehyde compounds	醛类化合物	-	3	4.88981e+06	4.99797e+06	4.96942e+06	6.58307e+06	6.60243e+06	7.65399e+06	5.69188e+06	5.52831e+06	5.09759e+06	-	-
Rfmb319	130.09	84.08	129.079	C6H11NO2	[M+H]+	L-Pipecolic Acid	L-哌啶酸	Organic acids	有机酸	Organic acids	有机酸	3105-95-1	3	4.88981e+06	4.99797e+06	4.96942e+06	6.58307e+06	6.60243e+06	7.65399e+06	5.69188e+06	5.52831e+06	5.09759e+06	C00408	ko00310,ko00960,ko01100,ko01110
Hmqp005411	297.24	81.07	296.235	C18H32O3	[M+H]+	9-Oxo-12Z-Octadecenoic acid	9-氧代-12Z-十八碳烯酸	Lipids	脂质	Free fatty acids	游离脂肪酸	112543-32-5	1	1.02441e+06	1.10742e+06	928628	614135	607589	633824	846250	763684	774547	-	-
mws0042	305.07	125.02	306.074	C15H14O7	[M-H]-	Epigallocatechin	表没食子儿茶素	Flavonoids	黄酮	Flavanols	黄烷醇类	970-74-1	3	207641	226856	197851	111510	128554	98650.3	149690	135789	150335	C12136	ko00941,ko01110
MA10107783	207.03	119.05	208.037	C10H8O5	[M-H]-	3-[(1-Carboxyvinyl)oxy]benzoic acid	3-[(1-羧乙烯基)氧基]苯甲酸	Phenolic acids	酚酸类	Phenolic acids	酚酸类	16929-37-6	3	181021	165178	182642	199246	226920	216548	173117	193719	181760	C20772	ko00130,ko01100,ko01110,ko01240
MWSmce283	149.07	92.03	150.068	C9H10O2	[M-H]-	4'-Hydroxypropiophenone	4'-羟基苯丙酮	Phenolic acids	酚酸类	Phenolic acids	酚酸类	70-70-2	3	186037	189254	202805	198836	196398	224416	180792	185809	201357	C13342	-
pme3011	104.07	69.03	103.063	C4H9NO2	[M+H]+	γ-Aminobutyric acid	γ-氨基丁酸	Organic acids	有机酸	Organic acids	有机酸	56-12-2	3	2.52035e+06	2.46683e+06	2.48557e+06	5.38035e+06	5.48446e+06	5.42111e+06	3.51022e+06	3.822e+06	3.4399e+06	C00334	ko00250,ko00330,ko00410,ko00650,ko00760,ko01100
mws0854	163.061	59.0139	164.069	C6H12O5	[M-H]-	Rhamnose*	鼠李糖*	Others	其它类	Saccharides	糖类	3615-41-6	3	69302.9	93069.5	78059.4	107473	100653	104114	88419.1	79241.7	81968.3	C00507	ko00051,ko01100
pme1178	284.1	152.06	283.092	C10H13N5O5	[M+H]+	Guanosine	鸟苷	Nucleotides and derivatives	核苷酸及其衍生物	Nucleotides and derivatives	核苷酸及其衍生物	118-00-3	1	1.15212e+07	1.06024e+07	1.14734e+07	7.64201e+06	9.68364e+06	8.56007e+06	9.18015e+06	8.60897e+06	9.64306e+06	C00387	ko00230,ko01100,ko01232,ko02010
MWS0442	527.16	365.1	504.169	C18H32O16	[M+Na]+	Maltotriose	麦芽三糖	Others	其它类	Saccharides	糖类	1109-28-0	3	479315	551363	658027	995685	902015	1.05168e+06	718352	641713	689399	C01835	ko02010
pme1086	306.08	143.05	307.084	C10H17N3O6S	[M-H]-	Glutathione reduced form	谷胱甘肽还原型	Amino acids and derivatives	氨基酸及其衍生物	Amino acids and derivatives	氨基酸及其衍生物	70-18-8	2	5.19859e+06	4.34185e+06	3.9258e+06	6.06676e+06	6.031e+06	6.93665e+06	5.77287e+06	5.15312e+06	5.47379e+06	C00051	ko00270,ko00480,ko01100,ko01240,ko02010
pmb0323	251.14	163.04	250.132	C13H18N2O3	[M+H]+	N-Caffeoylputrescine	咖啡酰腐胺	Alkaloids	生物碱	Phenolamine	酚胺	29554-26-5	3	183477	198405	194392	82634.6	68976.7	106653	136893	153328	144698	C03002	-
Zmgn004894	151.04	136.02	152.047	C8H8O3	[M-H]-	Methyl 4-hydroxybenzoate*	对羟基苯甲酸甲酯*	Phenolic acids	酚酸类	Phenolic acids	酚酸类	99-76-3	3	2.30992e+06	2.15826e+06	2.18591e+06	2.20917e+06	2.11177e+06	1.97867e+06	1.95901e+06	2.12833e+06	2.18931e+06	-	-
Wacp005868	541.11	421.05	540.106	C30H20O10	[M+H]+	Dihydro-2',8''-biapigenin	二氢-2',8''-双芹菜素	Flavonoids	黄酮	Biflavones	双黄酮	-	3	185241	162449	82615.5	421184	429054	406823	269570	299478	274415	-	-
MWSmce582	144.07	84.04	143.058	C6H9NO3	[M+H]+	Methyl L-pyroglutamate	L-焦谷氨酸甲酯	Alkaloids	生物碱	Pyrrole alkaloids	吡咯类生物碱	4931-66-2	3	1.41001e+06	1.46641e+06	1.56369e+06	1.05855e+06	977390	1.14539e+06	1.2247e+06	1.2312e+06	1.35389e+06	-	-
Lmhp008337	426.26	285.24	425.254	C19H40NO7P	[M+H]+	LysoPE 14:0(2n isomer)	溶血磷脂酰乙醇胺 14:0(2n异构)	Lipids	脂质	LPE	溶血磷脂酰乙醇胺	-	2	647671	437024	393088	456143	579594	641624	614440	643404	573442	-	-
pmb0374	136.06	119.04	135.054	C5H5N5	[M+H]+	2-Aminopurine	2-氨基嘌呤	Nucleotides and derivatives	核苷酸及其衍生物	Nucleotides and derivatives	核苷酸及其衍生物	452-06-2	1	2.33553e+07	2.20744e+07	2.48742e+07	2.17276e+07	2.22028e+07	2.15515e+07	2.17276e+07	2.1127e+07	2.35776e+07	-	-
pme0253	174.11	86.1	173.105	C8H15NO3	[M+H]+	N-Acetyl-L-leucine	N-乙酰-L-亮氨酸	Amino acids and derivatives	氨基酸及其衍生物	Amino acids and derivatives	氨基酸及其衍生物	1188-21-2	3	740053	636760	687850	1.43049e+06	1.50179e+06	1.30086e+06	1.03746e+06	1.04146e+06	1.147e+06	C02710	-
Hmlp005105	285.08	270.05	284.068	C16H12O5	[M+H]+	3,7-dihydroxy-4'-methoxyflavone	3,7-二羟基-4'-甲氧基黄酮	Flavonoids	黄酮	Flavones	黄酮	-	3	1.55481e+06	1.44643e+06	1.36233e+06	7.38601e+06	8.13098e+06	7.81658e+06	4.29478e+06	4.46068e+06	4.80943e+06	-	-
MWS20172	127.04	53.04	126.032	C6H6O3	[M+H]+	5-Hydroxymethylfurfural	5-羟甲基糠醛	Others	其它类	Aldehyde compounds	醛类化合物	67-47-0	3	1.79255e+06	1.54144e+06	1.57831e+06	1.17508e+06	1.17778e+06	1.17279e+06	1.33962e+06	1.50213e+06	1.45154e+06	C11101	-
pmb0037	166.12	121.06	165.115	C10H15NO	[M+H]+	Hordenine	大麦芽碱	Alkaloids	生物碱	Phenolamine	酚胺	539-15-1	3	129187	79144.7	111440	46158.8	109363	73805.8	76077.5	73749.6	67891.1	C06199	ko00350,ko01100
Wacn007198	539.1	413.06	540.106	C30H20O10	[M-H]-	2,3-Dihydroamentoflavone	2,3-二氢穗花杉双黄酮	Flavonoids	黄酮	Biflavones	双黄酮	-	2	82694.3	84551.3	71103.9	185941	205456	209496	135314	138359	123753	-	-
pmn001423	385.19	223.14	386.194	C19H30O8	[M-H]-	Roseoside	长寿花糖苷	Others	其它类	Ketone compounds	酮类化合物	54835-70-0	3	5.3713e+06	5.37246e+06	5.38629e+06	1.38162e+07	1.46377e+07	1.4192e+07	1.10345e+07	1.14691e+07	1.02159e+07	-	-
pmp000509	127.04	109.03	126.032	C6H6O3	[M+H]+	Maltol	麦芽酚	Others	其它类	Ketone compounds	酮类化合物	118-71-8	3	4.70506e+06	4.30334e+06	4.42818e+06	3.33233e+06	3.32234e+06	3.72973e+06	3.97822e+06	3.859e+06	3.54916e+06	C11918	ko01110
Lmhp005550	441.2	177.05	440.195	C24H28N2O6	[M+H]+	N,N'-Diferuloylputrescine	N,N'-二阿魏酰腐胺	Alkaloids	生物碱	Phenolamine	酚胺	42369-86-8	3	779307	600672	597523	614918	475073	517714	577539	559106	514758	-	-
pmp000344	271.06	243.06	270.053	C15H10O5	[M+H]+	3',4',7-Trihydroxyflavone	3',4',7-三羟基黄酮	Flavonoids	黄酮	Flavones	黄酮	2150-11-0	1	372902	289206	331715	1.26171e+06	1.23727e+06	1.47951e+06	831413	920534	923768	-	-
pme2559	174.04	88.04	175.048	C6H9NO5	[M-H]-	N-Acetyl-L-Aspartic Acid	N-乙酰-L-天冬氨酸	Amino acids and derivatives	氨基酸及其衍生物	Amino acids and derivatives	氨基酸及其衍生物	997-55-7	3	185435	148799	163101	123747	130100	124045	136265	141665	125982	C01042	ko00250,ko01100
Zmyn000155	173.11	131.08	174.1	C7H14N2O3	[M-H]-	N-α-Acetyl-L-ornithine	N-α-乙酰基-L-鸟氨酸	Amino acids and derivatives	氨基酸及其衍生物	Amino acids and derivatives	氨基酸及其衍生物	6205-08-9	3	790021	793738	769536	696360	560144	648128	787809	744946	699643	C00437	ko00220,ko01100,ko01110,ko01210,ko01230
MWSmce415	315.09	282.06	314.079	C17H14O6	[M+H]+	Cirsimaritin (4',5-dihydroxy-6,7-dimethoxyflavone)*	蓟黄素 (4',5-二羟基-6,7-二甲氧基黄酮)*	Flavonoids	黄酮	Flavones	黄酮	6601-62-3	3	105803	117086	131078	238036	244669	233480	179551	160937	177611	C17785	-
pmb2922	565.05	323.03	566.055	C15H24N2O17P2	[M-H]-	Uridine 5'-diphospho-D-glucose	尿苷 5'-二磷酸-D-葡萄糖	Nucleotides and derivatives	核苷酸及其衍生物	Nucleotides and derivatives	核苷酸及其衍生物	133-89-1	1	2.36903e+07	2.39785e+07	2.15016e+07	1.39216e+07	1.36453e+07	1.22236e+07	1.82131e+07	1.62549e+07	1.67848e+07	C00029	ko00040,ko00052,ko00053,ko00500,ko00520,ko00561,ko00908,ko01100,ko01110,ko01240,ko01250
pmb0197	298.11	166.07	297.107	C11H15N5O5	[M+H]+	N7-Methylguanosine	N7-甲基鸟苷	Nucleotides and derivatives	核苷酸及其衍生物	Nucleotides and derivatives	核苷酸及其衍生物	20244-86-4	3	2.35694e+06	2.25894e+06	2.02907e+06	1.84681e+06	1.97075e+06	1.85606e+06	1.88788e+06	1.96253e+06	1.7442e+06	C20674	-
pmp001251	520.34	184.07	519.332	C26H50NO7P	[M+H]+	LysoPC 18:2(2n isomer)	溶血磷脂酰胆碱 18:2(2n异构)	Lipids	脂质	LPC	溶血磷脂酰胆碱	-	1	1.72694e+07	1.60092e+07	1.71856e+07	1.84819e+07	1.91027e+07	1.67857e+07	1.9298e+07	1.88275e+07	1.72024e+07	-	-
MWS1860	72.08	55.05	71.0735	C4H9N	[M+H]+	Pyrrolidin	四氢吡咯	Alkaloids	生物碱	Pyrrole alkaloids	吡咯类生物碱	123-75-1	3	4.78449e+06	4.59547e+06	4.60247e+06	3.16262e+06	3.04626e+06	3.06886e+06	4.24866e+06	3.97583e+06	3.77332e+06	-	-
mws0362	269.25	269.24	270.256	C17H34O2	[M-H]-	Heptadecanoic acid	十七烷酸	Lipids	脂质	Free fatty acids	游离脂肪酸	506-12-7	1	1.33296e+06	1.12165e+06	1.33714e+06	1.37582e+06	1.15411e+06	1.34508e+06	1.07485e+06	1.21138e+06	1.14066e+06	-	-
Lmjn003562	693.2	175.04	694.211	C32H38O17	[M-H]-	3,6'-Diferuloylsucrose	3,6'-二阿魏酰蔗糖	Phenolic acids	酚酸类	Phenolic acids	酚酸类	107172-40-7	3	14103.3	12016.3	10990	34195.4	30704.8	35478.6	22854.2	21840.1	24579.1	-	-
mws1155	181.07	101.02	182.079	C6H14O6	[M-H]-	D-Mannitol	D-甘露醇	Others	其它类	Saccharides	糖类	69-65-8	3	53880	41915.8	48226.4	118557	112715	107981	69025.4	76914.5	69837.5	C00392	ko00051,ko01100,ko02010
Zblp004317	206.08	120.09	205.074	C11H11NO3	[M+H]+	(S)-3-(2-oxopropyl)-3-hydroxyindolin-2-one	(S)-3-(2-氧丙基)-3-羟基吲哚-2-酮	Alkaloids	生物碱	Plumerane	吲哚类生物碱	-	3	1.88623e+06	2.05281e+06	1.8507e+06	7.3146e+06	6.79891e+06	7.29562e+06	5.01214e+06	4.75778e+06	5.36436e+06	-	-
MWS2430	241.22	241.21	242.225	C15H30O2	[M-H]-	13-methylmyristic acid	13-甲基十四烷酸	Lipids	脂质	Free fatty acids	游离脂肪酸	2485-71-4	3	1.70966e+06	1.66411e+06	1.60879e+06	1.42299e+06	1.39732e+06	1.48781e+06	1.64517e+06	1.65611e+06	1.82925e+06	-	-
Lmsn003628	547.17	223.06	548.174	C23H32O15	[M-H]-	6'-O-Sinapoylsucrose	6'-O-芥子酰蔗糖	Phenolic acids	酚酸类	Phenolic acids	酚酸类	-	3	98888.4	112431	169495	235944	274445	244511	212960	190365	194471	-	-
mws1350	181.05	151	182.058	C9H10O4	[M-H]-	Syringaldehyde; 4-Hydroxy-3,5-Dimethoxybenzaldehyde	丁香醛; 4-羟基-3,5-二甲氧基苯甲醛	Phenolic acids	酚酸类	Phenolic acids	酚酸类	134-96-3	3	723301	686728	696116	803195	780198	787621	672333	718295	758983	-	-
mws0230	120.066	74.0601	119.058	C4H9NO3	[M+H]+	L-Threonine*	L-苏氨酸*	Amino acids and derivatives	氨基酸及其衍生物	Amino acids and derivatives	氨基酸及其衍生物	72-19-5	3	3.39704e+06	3.4114e+06	3.3102e+06	3.38254e+06	3.61902e+06	3.31254e+06	3.68141e+06	3.26761e+06	3.42151e+06	C00188	ko00260,ko00261,ko00290,ko00470,ko00860,ko00970,ko01100,ko01110,ko01230,ko02010
mws1066	579.17	271.06	580.179	C27H32O14	[M-H]-	Naringenin-7-O-Rutinoside(Narirutin)*	柚皮素-7-O-芸香糖苷(芸香柚皮苷)*	Flavonoids	黄酮	Flavanones	二氢黄酮	14259-46-2	2	382972	323112	335937	270578	277121	290736	322540	301500	285943	C09793	-
MWSmce257	218.11	88.04	219.111	C9H17NO5	[M-H]-	D-Pantothenic Acid	D-泛酸(维生素B5)	Others	其它类	Vitamin	维生素	79-83-4	1	4.90148e+06	5.15272e+06	5.06151e+06	3.97926e+06	3.79385e+06	3.92856e+06	4.60514e+06	4.68763e+06	4.18059e+06	C00864	ko00410,ko00770,ko01100,ko01110,ko01240
pme1816	353.09	191.06	354.095	C16H18O9	[M-H]-	Neochlorogenic acid (5-O-Caffeoylquinic acid)*	新绿原酸 (5-O-咖啡酰奎宁酸)*	Phenolic acids	酚酸类	Phenolic acids	酚酸类	906-33-2	1	923076	918147	838061	1.48017e+06	1.31646e+06	1.33685e+06	1.17797e+06	1.05669e+06	1.17413e+06	C17147	-
Lmxp000939	136.06	119.04	135.054	C5H5N5	[M+H]+	Zarzissine*	1H-咪唑并(4,5-D)哒嗪-2-胺*	Alkaloids	生物碱	Alkaloids	生物碱	160568-14-9	2	2.27156e+06	2.2698e+06	2.54278e+06	2.09907e+06	2.37424e+06	2.13489e+06	2.15719e+06	2.15172e+06	1.93543e+06	-	-
MWSmce338	146.08	70.06	145.074	C6H11NO3	[M+H]+	N-Hydroxypipecolic acid	N-羟基-2-哌啶羧酸	Alkaloids	生物碱	Piperidine alkaloids	哌啶类生物碱	115819-92-6	3	325446	260393	287112	245830	339753	239088	290303	283012	317373	-	-
pmb2928	331.07	313.06	332.074	C13H16O10	[M-H]-	Gallic acid-4-O-glucoside	没食子酸-4-O-葡萄糖苷	Phenolic acids	酚酸类	Phenolic acids	酚酸类	84274-52-2	3	6.59104e+06	6.07832e+06	6.32745e+06	5.72837e+06	5.61869e+06	5.41639e+06	5.87715e+06	5.48327e+06	6.20046e+06	-	-
mws1013	177.02	133.03	178.027	C9H6O4	[M-H]-	Esculetin (6,7-Dihydroxycoumarin)	秦皮乙素; 6,7-二羟基香豆素	Lignans and Coumarins	木脂素和香豆素	Coumarins	香豆素	305-01-1	3	664251	558229	636860	602805	613571	531009	459309	449124	503488	C09263	ko00999,ko01110
Wbtn006160	241.05	223.04	242.058	C14H10O4	[M-H]-	5-hydroxy-2-methoxyxanthen-9-one	5-羟基-2-甲氧基-9-蒽酮	Flavonoids	黄酮	Other Flavonoids	其它类黄酮	141766-17-8	3	268568	265306	279064	334609	340813	264510	292990	263514	264210	-	-
MWSmce689	293.25	95.09	292.24	C19H32O2	[M+H]+	Methyl linolenate	亚麻酸甲酯	Lipids	脂质	Free fatty acids	游离脂肪酸	301-00-8	1	372372	317061	340480	309798	304399	348863	299543	265165	288027	-	-
Hmcn002743	417.15	181.04	418.163	C22H26O8	[M-H]-	Lirioresinol A	鹅掌揪树脂醇 A	Lignans and Coumarins	木脂素和香豆素	Lignans	木脂素	-	3	101875	102365	111653	171804	203753	211390	153908	138447	154765	-	-
MWS201384	232.14	70.07	231.133	C8H17N5O3	[M+H]+	Arg-Gly	L-精氨酸-L-甘氨酸	Amino acids and derivatives	氨基酸及其衍生物	Amino acids and derivatives	氨基酸及其衍生物	108347-93-9	3	212105	239201	206578	217560	225123	230389	234011	210160	234605	-	-
mws2118	435.13	167.04	436.137	C21H24O10	[M-H]-	Phloretin-2'-O-glucoside (Phlorizin)	根皮苷	Flavonoids	黄酮	Chalcones	查耳酮	60-81-1	3	338433	328848	330518	196759	181111	219784	251646	264555	284340	C01604	ko00941,ko01110
MWS04447	130.09	70.07	129.079	C6H11NO2	[M+H]+	Homoproline	高脯氨酸	Amino acids and derivatives	氨基酸及其衍生物	Amino acids and derivatives	氨基酸及其衍生物	56879-46-0	3	3.42418e+06	3.75748e+06	3.79367e+06	2.75826e+06	3.02223e+06	2.95593e+06	3.49981e+06	3.29883e+06	3.09277e+06	-	-
Jmwp003339	285.13	123.04	284.126	C14H20O6	[M+H]+	2-Phenylethy-1-O-β-D-glucoside	2-苯乙基-1-O-β-D-葡萄糖苷	Phenolic acids	酚酸类	Phenolic acids	酚酸类	18997-54-1	3	113909	147482	191515	34803.5	104120	49553.2	130152	130164	116686	-	-
mws0863	213.02	96.97	214.024	C5H11O7P	[M-H]-	2-Deoxyribose-5'-phosphate	2-脱氧核糖-5'-磷酸	Nucleotides and derivatives	核苷酸及其衍生物	Nucleotides and derivatives	核苷酸及其衍生物	102916-66-5	3	155438	156568	173214	156262	138477	156468	149577	137295	155132	C00673	ko00030,ko01100
pmb0501	131.13	114.1	130.122	C5H14N4	[M+H]+	Agmatine	胍丁胺	Alkaloids	生物碱	Alkaloids	生物碱	306-60-5	3	449893	430816	475702	531017	620960	648820	482748	545186	504375	C00179	ko00330,ko01100
MWSmce329	185.08	125.06	184.074	C9H12O4	[M+H]+	Antiarol; 3,4,5-Trimethoxyphenol	3,4,5-三甲氧基苯酚	Phenolic acids	酚酸类	Phenolic acids	酚酸类	642-71-7	3	201682	175652	248718	133434	178628	214052	198702	176068	183225	C10765	-
Lmhn002574	431.06	137.03	432.069	C20H16O11	[M-H]-	Caffeoyl(p-Hydroxybenzoyl)tartaric acid	咖啡酰对羟基苯甲酰酒石酸	Phenolic acids	酚酸类	Phenolic acids	酚酸类	-	3	161454	137778	107323	169431	135837	158069	155761	174982	159426	-	-
MWS2001	226.99	183	228.002	C7H4N2O7	[M-H]-	2-Hydroxy-3,5-dinitrobenzoic acid	2-羟基-3,5-二硝基苯甲酸	Phenolic acids	酚酸类	Phenolic acids	酚酸类	609-99-4	3	124679	149819	149702	181192	205221	182880	174350	154856	170991	C11319	-
pmb3031	403.1	313.1	404.111	C20H20O9	[M-H]-	Tricin-4'-O-glycerol	苜蓿素-4'-O-甘油	Flavonoids	黄酮	Flavones	黄酮	-	3	33711.7	31905.3	39671	43537.3	39743.9	49686	36101.8	35640.7	39889.5	-	-
Lmgn000160	131.05	70.03	132.054	C4H8N2O3	[M-H]-	3-Ureidopropionic Acid	3-脲基丙酸	Organic acids	有机酸	Organic acids	有机酸	462-88-4	3	1.75713e+06	1.46882e+06	1.71484e+06	1.12785e+06	1.17368e+06	1.21595e+06	1.33744e+06	1.34587e+06	1.49269e+06	C02642	ko00240,ko00410,ko00770,ko01100
Lmhp009368	568.34	184.07	567.332	C30H50NO7P	[M+H]+	LysoPC 22:6	溶血磷脂酰胆碱 22:6	Lipids	脂质	LPC	溶血磷脂酰胆碱	-	1	1.15899e+06	1.00998e+06	1.04744e+06	1.49486e+06	1.60096e+06	1.54739e+06	1.28808e+06	1.20525e+06	1.36714e+06	-	-
pmn001610	307.26	307.26	308.272	C20H36O2	[M-H]-	Eicosadienoic acid*	二十碳二烯酸*	Lipids	脂质	Free fatty acids	游离脂肪酸	5598-38-9	3	1.14798e+06	997888	1.16937e+06	1.06535e+06	1.51619e+06	1.54004e+06	1.09834e+06	1.22351e+06	1.23235e+06	C16525	ko01040
MWS1039a	104.07	57.03	103.063	C4H9NO2	[M+H]+	(S)-3-Amino-2-methylpropanoic acid	(S)-3-氨基-2-甲基丙酸	Amino acids and derivatives	氨基酸及其衍生物	Amino acids and derivatives	氨基酸及其衍生物	4249-19-8	3	39138.7	27176.8	34853.2	27090	33462.8	31785.1	33847.5	33280.8	37370.1	C03284	ko00280,ko01100
mws0752	185.15	185.16	186.162	C11H22O2	[M-H]-	Undecylic Acid	十一烷酸	Lipids	脂质	Free fatty acids	游离脂肪酸	112-37-8	2	3.91705e+06	3.84382e+06	3.93342e+06	3.6788e+06	3.8851e+06	3.61619e+06	3.75232e+06	3.84769e+06	4.22678e+06	C17715	-
MWS0132	611.15	306.07	612.152	C20H32N6O12S2	[M-H]-	Oxiglutatione	氧化谷胱甘肽	Amino acids and derivatives	氨基酸及其衍生物	Amino acids and derivatives	氨基酸及其衍生物	27025-41-8	2	6.3784e+06	6.94415e+06	5.49918e+06	359342	506718	443995	1.60435e+06	1.50542e+06	1.71074e+06	C00127	ko00480,ko01100,ko01240
Lmhn002683	457.08	163.04	458.085	C22H18O11	[M-H]-	p-Coumaroylcaffeoyltartaric acid*	对香豆酰咖啡酰酒石酸*	Phenolic acids	酚酸类	Phenolic acids	酚酸类	-	1	352261	348545	365891	330823	310000	300241	358601	344223	315920	-	-
mws0889	135.03	75.01	136.037	C4H8O5	[M-H]-	D-Threonic Acid	D-苏糖酸	Others	其它类	Saccharides	糖类	3909-12-4	3	313394	323867	320042	431418	525350	419072	399270	426262	453851	C21649	-
pmn001420	341.09	179.04	342.095	C15H18O9	[M-H]-	1-O-Caffeoyl-β-D-glucose*	1-O-咖啡酰-β-D-葡萄糖*	Phenolic acids	酚酸类	Phenolic acids	酚酸类	14364-08-0	1	8.45459e+06	9.264e+06	9.34975e+06	6.35534e+06	7.56443e+06	7.62951e+06	7.60212e+06	8.02176e+06	7.05609e+06	C10433	-
mws2108	353.09	191.06	354.095	C16H18O9	[M-H]-	Cryptochlorogenic acid (4-O-Caffeoylquinic acid)	隐绿原酸 (4-O-咖啡酰奎宁酸)	Phenolic acids	酚酸类	Phenolic acids	酚酸类	905-99-7	1	464410	347461	383710	345823	450041	414446	387086	408661	439707	-	-
Lmgn002184	173.05	93.03	174.053	C7H10O5	[M-H]-	2-Oxoheptanedionic acid*	2-氧庚二酸*	Organic acids	有机酸	Organic acids	有机酸	17126-90-8	3	422895	441094	493580	593104	494270	451517	489510	459888	523081	C16588	ko01100,ko01210,ko01240
mws4053	455.35	455.35	456.36	C30H48O3	[M-H]-	3-Hydroxyurs-12-en-28-oic acid (Ursolic acid)	3-羟基熊果-12-烯-28-酸 (熊果酸)	Terpenoids	萜类	Triterpene	三萜	77-52-1	3	466600	482486	468342	557423	570221	574637	448783	477761	510909	C08988	-
Zazp002547	205.1	146.06	204.09	C11H12N2O2	[M+H]+	cyclo-(Gly-Phe)	环(丙氨酰-苯丙氨酸)	Amino acids and derivatives	氨基酸及其衍生物	Amino acids and derivatives	氨基酸及其衍生物	10125-07-2	1	1.12799e+07	1.11064e+07	1.12903e+07	7.78582e+06	8.03686e+06	7.95739e+06	9.23704e+06	8.16941e+06	9.07322e+06	-	-
Lmhp011549	550.39	184.07	549.379	C28H56NO7P	[M+H]+	LysoPC 20:1	溶血磷脂酰胆碱 20:1	Lipids	脂质	LPC	溶血磷脂酰胆碱	-	1	3.32742e+06	3.28479e+06	3.37001e+06	2.91389e+06	2.95092e+06	3.08474e+06	3.27768e+06	3.64711e+06	3.25205e+06	-	-
mws1090	259.02	96.97	260.03	C6H13O9P	[M-H]-	Glucose-1-phosphate*	葡萄糖-1-磷酸*	Others	其它类	Saccharides	糖类	59-56-3	1	1.12966e+06	1.06837e+06	987115	926389	962906	1.03253e+06	1.02961e+06	999533	907122	C00103	ko00010,ko00040,ko00052,ko00500,ko00520,ko00561,ko01100,ko01110,ko01240,ko01250
Wafp002988	323.16	177.06	322.153	C16H22N2O5	[M+H]+	1-O-Feruloyllysine	1-O-阿魏酰赖氨酸	Alkaloids	生物碱	Phenolamine	酚胺	-	3	248855	242125	184742	417674	422257	391106	300885	338703	305762	-	-
Zmbp002538	205.1	146.06	204.09	C11H12N2O2	[M+H]+	1-Methoxy-indole-3-acetamide	1-甲氧基-吲哚-3-乙酰胺	Alkaloids	生物碱	Plumerane	吲哚类生物碱	-	1	1.10076e+07	1.09674e+07	1.06981e+07	7.84132e+06	8.02203e+06	7.92515e+06	9.95289e+06	9.12865e+06	8.77038e+06	-	-
MWS00330g	116.071	70.0662	115.063	C5H9NO2	[M+H]+	1-Amino-1-cyclobutane-carboxylic-acid*	1-氨基-1-环丁烷羧酸*	Amino acids and derivatives	氨基酸及其衍生物	Amino acids and derivatives	氨基酸及其衍生物	22264-50-2	1	1.75406e+07	1.73487e+07	1.70097e+07	2.26904e+07	2.17864e+07	2.30768e+07	2.07653e+07	1.92812e+07	1.8238e+07	-	-
Zblp004882	287.14	121.03	286.121	C17H18O4	[M+H]+	4'-Hydroxy-3,5-dimethoxydihydrochalcone	4'-羟基-3,5-二甲氧基二氢查耳酮	Flavonoids	黄酮	Chalcones	查耳酮	-	3	294991	288838	289047	526445	518670	634024	407764	368677	418394	-	-
Lmyp002919	358.11	178.05	357.106	C15H19NO9	[M+H]+	2-Hydroxy-7-methoxy-1,4-benzoxazin-3(2H)-one glucoside (HMBOA glucoside)	2-羟基-7-甲氧基-1,4-苯并噁嗪-3(2H)-酮 葡萄糖苷 (HMBOA 葡萄糖苷)	Alkaloids	生物碱	Alkaloids	生物碱	17622-26-3	3	256062	346244	335775	641368	503863	590843	372078	409439	423098	-	-
Lhhp120814	165.09	91.05	164.084	C10H12O2	[M+H]+	Eugenol	丁子香酚	Phenolic acids	酚酸类	Phenolic acids	酚酸类	97-53-0	3	1.50473e+06	1.493e+06	1.54046e+06	1.99496e+06	1.52756e+06	1.72174e+06	1.59906e+06	1.73901e+06	1.52938e+06	C10453	ko00940
HJAP006	509.13	347.08	508.122	C23H24O13	[M+H]+	Syringetin-7-O-glucoside*	丁香亭-7-O-葡萄糖苷*	Flavonoids	黄酮	Flavonols	黄酮醇	-	3	270064	210891	211054	183576	109282	145713	167043	183022	190292	-	-
Lmsp011053	331.12	197.06	330.11	C18H18O6	[M+H]+	7-Hydroxy-2',5,8-Trimethoxyflavanone	7-羟基-2',5,8-三甲氧基黄烷酮	Flavonoids	黄酮	Flavanones	二氢黄酮	-	3	17251.1	45914.8	23597	40736.7	55927.6	51778.2	44952.7	48573.3	42622.4	-	-
Hmcn001884	463.09	301.03	464.096	C21H20O12	[M-H]-	6-Hydroxyluteolin 5-glucoside*	6-羟基木犀草素-5-葡萄糖苷*	Flavonoids	黄酮	Flavones	黄酮	-	3	2.10752e+06	1.87079e+06	2.07053e+06	862505	1.75505e+06	1.82307e+06	1.86452e+06	1.88083e+06	1.66627e+06	-	-
Lmtp002474	565.16	427.1	564.148	C26H28O14	[M+H]+	Apigenin-6-C-(2''-glucosyl)arabinoside	芹菜素-6-C-(2''-葡萄糖基)阿拉伯糖苷	Flavonoids	黄酮	Flavones	黄酮	-	3	6.45543e+06	8.53207e+06	8.66925e+06	8.38514e+06	1.10085e+07	1.04366e+07	8.00806e+06	8.95199e+06	9.04627e+06	-	-
MWS1983	343.12	89.03	344.132	C12H24O11	[M-H]-	Maltitol	麦芽糖醇	Others	其它类	Saccharides	糖类	585-88-6	3	181369	185147	177637	438202	445017	425649	283714	278483	250281	-	-
MWSHY0031	447.09	271.06	446.085	C21H18O11	[M+H]+	Apigenin-7-O-glucuronide	芹菜素-7-O-葡萄糖醛酸苷	Flavonoids	黄酮	Flavones	黄酮	29741-09-1	3	88682.1	125826	98022.1	163135	160213	319439	158916	177536	179727	-	-
mws0853	209.08	179.07	210.089	C11H14O4	[M-H]-	Sinapyl alcohol*	芥子醇*	Phenolic acids	酚酸类	Phenolic acids	酚酸类	537-33-7	3	145175	135107	147125	218150	165543	175502	140783	123176	132789	C02325	ko00940,ko01100,ko01110
MWSmce039	124.04	80.05	123.032	C6H5NO2	[M+H]+	Isonicotinic acid	异烟酸	Others	其它类	Vitamin	维生素	55-22-1	3	3.25761e+06	3.15043e+06	3.39119e+06	4.48987e+06	4.36679e+06	4.9071e+06	3.818e+06	3.91449e+06	4.32298e+06	C07446	-
pmn001515	325.06	93.03	326.064	C14H14O9	[M-H]-	3-Galloylshikimic acid	3-没食子酰莽草酸	Phenolic acids	酚酸类	Phenolic acids	酚酸类	110082-91-2	3	90504.9	88378.8	86279.8	52817.6	58902.2	52289.1	58054.7	62633.2	66368.6	-	-
MWS2070	179.07	92.03	180.079	C10H12O3	[M-H]-	Propyl 4-hydroxybenzoate	4-羟基苯甲酸丙酯	Phenolic acids	酚酸类	Phenolic acids	酚酸类	94-13-3	3	122887	119969	123307	111124	114467	113397	117356	109253	124962	-	-
mws0214	181.07	71.01	182.079	C6H14O6	[M-H]-	D-Sorbitol	D-山梨糖醇	Others	其它类	Saccharides	糖类	50-70-4	3	120987	122894	130287	330645	374222	323747	251034	227508	221403	C00794	ko00051,ko00052,ko01100,ko02010
Lmzn001894	461.07	285.04	462.08	C21H18O12	[M-H]-	Kaempferol-3-O-glucuronide*	山柰酚-3-O-葡萄糖醛酸苷*	Flavonoids	黄酮	Flavonols	黄酮醇	22688-78-4	3	75683.3	73337.4	43466.2	169643	192784	577750	177669	159464	181084	-	-
Lmlp002044	246.08	231.05	245.069	C13H11NO4	[M+H]+	8-Hydro-4,7-dimethoxyfuranaquinoline	8-氢-4,7-二甲氧基呋喃喹啉	Alkaloids	生物碱	Quinoline alkaloids	喹啉类生物碱	-	3	87055.2	89459.1	86132.9	101295	76251.3	87621.8	88044.3	100765	93946	-	-
pme0241	123.04	79.05	122.037	C7H6O2	[M+H]+	Benzoic acid	苯甲酸	Phenolic acids	酚酸类	Phenolic acids	酚酸类	65-85-0	3	258876	314342	121192	286008	243695	274619	248052	216779	230736	C00180	ko01100,ko01110
MWSHY0169	331.08	301.04	330.074	C17H14O7	[M+H]+	4',5,7-Trihydroxy-3',6-dimethoxyflavone (Jaceosidin)	4',5,7-三羟基-3',6-二甲氧基黄酮 (棕矢车菊素)	Flavonoids	黄酮	Flavones	黄酮	18085-97-7	3	114236	114011	107419	176179	183984	151507	128079	112119	123318	-	-
Zmzn003953	309.2	227.2	310.214	C18H30O4	[M-H]-	13(s)-hydroperoxy-(9z,11e,15z)-octadecatrienoic acid	13-氢过氧化-9z,11e,15z-十八碳三烯酸	Lipids	脂质	Free fatty acids	游离脂肪酸	67597-26-6	1	1.73408e+07	1.92834e+07	1.76896e+07	1.21339e+07	1.37586e+07	1.43421e+07	1.57116e+07	1.52903e+07	1.73537e+07	C04785	ko00592,ko01100,ko01110
Lmnp202580	565.155	433.11	564.148	C26H28O14	[M+H]+	Apigenin-8-C-(2''-xylosyl)glucoside*	芹菜素-8-C-(2''-木糖基)葡萄糖苷*	Flavonoids	黄酮	Flavones	黄酮	-	3	582193	532561	466249	785118	462647	746411	484782	555170	523712	-	-
pmp000235	527.15	331.08	526.148	C27H26O11	[M+H]+	Salcolin B*	沙可林 B*	Flavonoids	黄酮	Flavones	黄酮	-	1	1.88201e+06	2.00742e+06	2.15545e+06	3.31219e+06	3.25233e+06	3.21528e+06	2.69327e+06	2.36185e+06	2.46516e+06	-	-
pmb0746	527.15	331.08	526.148	C27H26O11	[M+H]+	Tricin-4'-O-(guaiacylglycerol)ether*	苜蓿素-4'-O-(愈创木酰甘油)醚*	Flavonoids	黄酮	Flavones	黄酮	-	1	1.88201e+06	2.00742e+06	2.15545e+06	3.31219e+06	3.25233e+06	3.21528e+06	2.69327e+06	2.36185e+06	2.46516e+06	-	-
ML10176345	171.03	109.03	172.037	C7H8O5	[M-H]-	3-Dehydroshikimic acid	3-脱氢莽草酸	Organic acids	有机酸	Organic acids	有机酸	2922-42-1	3	28561.1	44404.4	45770.3	65986.7	62197.5	62700.8	55159.1	49464.9	48899.4	C02637	ko00400,ko00999,ko01100,ko01110,ko01230,ko01240
Zmdn002353	451.13	289.07	452.132	C21H24O11	[M-H]-	Epicatechin-6-C-β-D-glucopyranoside	表儿茶素-6-C-β-D-葡萄糖苷	Flavonoids	黄酮	Flavanols	黄烷醇类	-	3	286360	296186	266665	228804	217230	208611	225070	238142	257398	-	-
MWS0552	239.2	223.03	240.209	C15H28O2	[M-H]-	Cis-10-Pentadecenoic Acid(C15:1)	顺-10-十五碳烯酸	Lipids	脂质	Free fatty acids	游离脂肪酸	84743-29-3	1	411497	362199	429916	294522	278630	256131	373020	338206	328312	-	-
Xmsn002700	465.13	303.05	466.111	C21H22O12	[M-H]-	Taxifolin-3'-O-glucoside	花旗松素-3'-O-葡萄糖苷	Flavonoids	黄酮	Flavanonols	二氢黄酮醇	31106-05-5	3	3.218e+06	2.00843e+06	2.98652e+06	3.17467e+06	3.21055e+06	3.20971e+06	2.91201e+06	3.01123e+06	3.31396e+06	-	-
mws0256	118.09	72.08	117.079	C5H11NO2	[M+H]+	L-Valine	L-缬氨酸	Amino acids and derivatives	氨基酸及其衍生物	Amino acids and derivatives	氨基酸及其衍生物	72-18-4	1	8.42684e+06	8.15507e+06	8.5549e+06	5.50038e+06	5.45289e+06	5.93957e+06	6.87805e+06	6.79348e+06	6.06435e+06	C00183	ko00280,ko00290,ko00460,ko00770,ko00966,ko00970,ko01100,ko01110,ko01210,ko01230,ko01240,ko02010
Zmzp000145	189.16	84.08	188.153	C9H20N2O2	[M+H]+	Trimethyllysine	三甲基赖氨酸	Amino acids and derivatives	氨基酸及其衍生物	Amino acids and derivatives	氨基酸及其衍生物	23284-33-5	1	1.91628e+07	1.61118e+07	1.81791e+07	1.66126e+07	1.6786e+07	1.8804e+07	1.605e+07	1.83845e+07	1.7052e+07	C03793	ko00310,ko01100
Lmbn005487	313.24	251.24	314.246	C18H34O4	[M-H]-	12,13-DHOME; (9Z)-12,13-Dihydroxyoctadec-9-enoic acid	12,13-二羟基十八烷基-9-烯酸	Lipids	脂质	Free fatty acids	游离脂肪酸	263399-35-5	2	138582	160856	164532	232543	231452	238621	190325	179978	206039	C14829	ko00591
mws1200	177.06	145.03	178.063	C10H10O3	[M-H]-	Trans-4-Hydroxycinnamic Acid Methyl Ester	反式-4-羟基肉桂酸甲酯	Phenolic acids	酚酸类	Phenolic acids	酚酸类	19367-38-5	3	308012	299865	310343	630095	671810	636333	478530	514252	548781	-	-
pmb0490	235.14	147.04	234.137	C13H18N2O2	[M+H]+	p-Coumaroylputrescine	对香豆酰基腐胺	Alkaloids	生物碱	Phenolamine	酚胺	34136-53-3	3	225774	222405	324112	471334	452294	383423	264364	291813	256489	C18326	ko00330,ko01100
HJN025	123.04	122.04	124.052	C7H8O2	[M-H]-	4-Hydroxybenzyl Alcohol	4-羟基苄醇	Phenolic acids	酚酸类	Phenolic acids	酚酸类	623-05-2	3	39261.4	39779.8	30029.2	28591.4	47274.9	40192.4	41597.2	40881.5	46293.4	C17467	-
Ymjm000116	313.09	151.04	314.1	C14H18O8	[M-H]-	6-O-Acetylarbutin	6-O-乙酰熊果苷	Phenolic acids	酚酸类	Phenolic acids	酚酸类	10338-88-2	1	859728	680680	625971	395453	343228	500677	508613	524294	579086	-	-
Hmcp002187	509.13	347.07	508.122	C23H24O13	[M+H]+	Limocitrin-3-O-galactoside*	柠檬素-3-O-半乳糖苷*	Flavonoids	黄酮	Flavonols	黄酮醇	-	3	474330	495346	483540	459330	414060	395695	461265	404720	418318	-	-
MWSHY0121	463.09	287.06	462.08	C21H18O12	[M+H]+	Luteolin-7-O-glucuronide	木犀草素-7-O-葡萄糖醛酸苷	Flavonoids	黄酮	Flavones	黄酮	29741-10-4	3	319162	414633	295547	673450	821882	2.40467e+06	754797	766885	854965	C03515	ko00944
MWS201381	292.13	188.07	291.122	C14H17N3O4	[M+H]+	Ser-Trp	L-丝氨酸-L-色氨酸	Amino acids and derivatives	氨基酸及其衍生物	Amino acids and derivatives	氨基酸及其衍生物	94421-70-2	3	801979	882192	859011	688719	681619	759338	708472	704968	795231	-	-
Zajp002650	595.16	577.16	594.158	C27H30O15	[M+H]+	Vitexin-7-O-glucoside	牡荆素-7-葡萄糖苷	Flavonoids	黄酮	Flavones	黄酮	-	3	3.85122e+06	3.3972e+06	3.55604e+06	6.78593e+06	5.82612e+06	6.75993e+06	5.38126e+06	4.80087e+06	4.76304e+06	-	-
pme1184	268.1	152.06	267.097	C10H13N5O4	[M+H]+	2'-Deoxyguanosine	2'-脱氧鸟苷	Nucleotides and derivatives	核苷酸及其衍生物	Nucleotides and derivatives	核苷酸及其衍生物	961-07-9	3	2.508e+06	3.14714e+06	2.69232e+06	1.36214e+06	2.07286e+06	1.76672e+06	1.99916e+06	2.19288e+06	2.29572e+06	C00330	ko00230,ko01100,ko01232,ko02010
Lmgp002452	331.1	132.04	330.095	C14H18O9	[M+H]+	2-Glucosyloxy-(4-hydroxyphenyl)acetic acid (Dhurrin acid)	2-葡萄糖基氧基-(4-羟苯基)乙酸(杜林酸)	Phenolic acids	酚酸类	Phenolic acids	酚酸类	-	3	2.82109e+06	3.31998e+06	2.91728e+06	1.9859e+06	1.95364e+06	2.35771e+06	2.34647e+06	2.53552e+06	2.69829e+06	-	-
Lmrn001951	181.05	135.04	182.058	C9H10O4	[M-H]-	(S)-2-Hydroxy-3-(4-Hydroxyphenyl)Propanoic Acid	2-羟基-(4-羟基苯基)丙酸	Phenolic acids	酚酸类	Phenolic acids	酚酸类	23508-35-2	3	95767	98589.8	93923.9	300082	321019	307032	234994	255241	222338	-	-
MA10039641	341.11	89.02	342.116	C12H22O11	[M-H]-	Lactobiose	乳二糖	Others	其它类	Saccharides	糖类	63-42-3	1	6.2764e+06	6.04901e+06	7.42031e+06	2.14015e+07	2.06196e+07	1.48287e+07	9.87286e+06	9.95409e+06	1.11643e+07	C00243	ko00052,ko01100,ko02010
MWSHY0168	345.1	330.08	344.09	C18H16O7	[M+H]+	Eupatilin (5,7-Dihydroxy-3',4',6-Trimethoxyflavone)	异泽兰黄素	Flavonoids	黄酮	Flavones	黄酮	22368-21-4	3	88869.3	134604	115412	183744	220487	280075	144726	146602	164034	C10040	-
MWS20633g	262.05	216.04	261.04	C9H12NO6P	[M+H]+	O-phosphate-L-tyrosine	O-磷酸基-L-酪氨酸	Amino acids and derivatives	氨基酸及其衍生物	Amino acids and derivatives	氨基酸及其衍生物	21820-51-9	3	1.05659e+06	1.14609e+06	1.29072e+06	755725	920729	856791	884460	970822	847479	C06501	-
pmb0108	375.11	137.1	374.1	C19H18O8	[M+H]+	Feruloyl syringic acid	阿魏酰丁香酸	Phenolic acids	酚酸类	Phenolic acids	酚酸类	-	3	142420	155441	157130	193961	124146	154628	171974	150288	167628	-	-
Zbzp002227	265.15	145.03	264.147	C14H20N2O3	[M+H]+	N-Feruloylputrescine	阿魏酰腐胺	Alkaloids	生物碱	Phenolamine	酚胺	501-13-3	3	464197	425860	406693	395096	404315	363537	425175	460679	400694	C10497	ko00330,ko01100
pmf0027	449.11	287.06	449.108	C21H21O11+	[M]+	Cyanidin-3-O-galactoside*	矢车菊素-3-O-半乳糖苷*	Flavonoids	黄酮	Anthocyanidins	花青素	142506-26-1	3	884878	889938	895875	1.00875e+06	958430	977427	921033	812666	919979	C08647	-
pmb2826	147.03	87.01	148.037	C5H8O5	[M-H]-	L-Citramalic acid	2-甲基苹果酸	Organic acids	有机酸	Organic acids	有机酸	6236-09-5	3	503885	484928	518961	965691	956587	986886	685587	710195	783953	C02614	ko00660,ko01100
MWS201400	304.17	188.07	303.158	C16H21N3O3	[M+H]+	Val-Trp	L-缬氨酸-L-色氨酸	Amino acids and derivatives	氨基酸及其衍生物	Amino acids and derivatives	氨基酸及其衍生物	24587-37-9	3	452685	425969	449403	506548	571953	534267	499053	510650	446453	-	-
pmb3032	561.12	329.1	562.132	C26H26O14	[M-H]-	Tricin-7-O-(2''-Malonyl)rhamnoside	苜蓿素-7-O-(2''-丙二酰)鼠李糖苷	Flavonoids	黄酮	Flavones	黄酮	-	3	31072.1	38956	36054.5	37108.3	30294.6	36608.9	33227.9	38240.4	36421.1	-	-
Hmyn007168	483.27	255.23	484.28	C22H45O9P	[M-H]-	LysoPG 16:0	溶血磷脂酰甘油 16:0	Lipids	脂质	Glycerol ester	甘油酯	-	1	3.6439e+06	3.50639e+06	3.8079e+06	3.216e+06	3.21872e+06	3.11417e+06	3.40757e+06	3.46047e+06	3.03314e+06	-	-
mws1383	243.09	145.08	242.08	C12H10N4O2	[M+H]+	Lumichrome	7,8-二甲基咯嗪	Alkaloids	生物碱	Alkaloids	生物碱	1086-80-2	1	810473	966795	1.24574e+06	781933	651055	616852	984082	871079	874423	C01727	ko00740
Lmbn001162	339.07	177.02	340.079	C15H16O9	[M-H]-	Esculetin-7-O-glucoside	秦皮乙素-7-O-葡萄糖苷	Lignans and Coumarins	木脂素和香豆素	Coumarins	香豆素	-	3	147726	156397	166126	93327.8	106997	100700	131074	126421	114103	-	-
MWSmce314	134.06	106.07	133.053	C8H7NO	[M+H]+	Oxindole	吲哚酮	Alkaloids	生物碱	Plumerane	吲哚类生物碱	59-48-3	3	229482	365739	279627	247749	274652	231226	243424	271526	238594	C12312	ko00402,ko01110
mws0677	219.11	160.08	218.106	C12H14N2O2	[M+H]+	N-Acetyl-5-hydroxytryptamine	N-乙酰-5-羟基色胺	Alkaloids	生物碱	Plumerane	吲哚类生物碱	1210-83-9	1	1.35477e+06	1.53311e+06	1.24269e+06	2.29272e+06	2.2191e+06	2.38979e+06	2.00586e+06	2.2135e+06	1.93248e+06	C00978	ko00380,ko01100,ko01110
pmp000628	261.16	243.15	260.152	C15H20N2O2	[M+H]+	9α-Hydroxysophoramine	9α-羟基槐胺碱	Alkaloids	生物碱	Quinorisidine alkaloids	奎诺里西啶类生物碱	-	3	589458	573428	578507	511697	609726	627854	507012	584374	542337	-	-
pme2566	217.08	199.07	218.09	C8H14N2O5	[M-H]-	5-L-Glutamyl-L-amino acid	5-L-谷氨酰-L-氨基酸	Amino acids and derivatives	氨基酸及其衍生物	Amino acids and derivatives	氨基酸及其衍生物	5875-41-2	3	198831	186813	162832	159389	175214	176174	171282	164989	189035	-	-
MWS3270	166.02	79.96	167.022	C7H5NO4	[M-H]-	Quinolinic Acid	喹啉酸	Alkaloids	生物碱	Pyridine alkaloids	吡啶类生物碱	89-00-9	3	258910	298682	232358	325606	330267	398226	292283	309501	336509	C03722	ko00380,ko00410,ko00760,ko01100,ko01240
HX1349	133.05	69.04	132.042	C5H8O4	[M+H]+	dihydro-4-hydroxy-5-hydroxymethyl-2(3H)-furanone	二氢-4-羟基-5-羟甲基-2(3H)-呋喃酮	Others	其它类	Others	其它	-	3	819990	847516	831104	720844	782057	783367	773573	670491	732146	-	-
Lmhp009682	570.36	184.07	569.348	C30H52NO7P	[M+H]+	LysoPC 22:5(2n isomer)	溶血磷脂酰胆碱 22:5(2n异构)	Lipids	脂质	LPC	溶血磷脂酰胆碱	-	2	615677	542530	765102	688757	750705	714213	599647	690711	663043	-	-
pmb0854	518.32	184.07	517.317	C26H48NO7P	[M+H]+	LysoPC 18:3	溶血磷脂酰胆碱 18:3	Lipids	脂质	LPC	溶血磷脂酰胆碱	-	2	1.44222e+06	1.08451e+06	1.77297e+06	2.17591e+06	2.49009e+06	2.24745e+06	4.42989e+06	4.56067e+06	3.96931e+06	-	-
Zmsp000366	148.1	130.09	147.089	C6H13NO3	[M+H]+	Fagomine	荞麦碱	Alkaloids	生物碱	Piperidine alkaloids	哌啶类生物碱	53185-12-9	3	231340	172276	224515	160174	178217	205015	215665	248609	228345	C10144	-
MWSmce439	147.05	119.05	148.052	C9H8O2	[M-H]-	3,4-Dihydrocoumarin	二氢香豆素	Lignans and Coumarins	木脂素和香豆素	Coumarins	香豆素	119-84-6	3	335274	316664	383415	266836	259292	268217	294520	298431	261003	C02274	ko00999
MWS201436	248.16	84.08	247.153	C10H21N3O4	[M+H]+	Lys-Thr	L-赖氨酸-L-苏氨酸	Amino acids and derivatives	氨基酸及其衍生物	Amino acids and derivatives	氨基酸及其衍生物	97791-84-9	3	101371	125000	93349.3	125407	97912.7	113967	100861	88574.3	100537	-	-
pme0256	151.03	108.02	152.033	C5H4N4O2	[M-H]-	Xanthine	黄嘌呤	Nucleotides and derivatives	核苷酸及其衍生物	Nucleotides and derivatives	核苷酸及其衍生物	69-89-6	3	197801	208709	207193	190462	183904	194579	198103	191503	171991	C00385	ko00230,ko00232,ko01100,ko01110,ko01232
Hmgp002238	493.14	331.08	492.127	C23H24O12	[M+H]+	Jaceosidin-7-O-Glucoside*	棕矢车菊素-7-O-葡萄糖苷*	Flavonoids	黄酮	Flavones	黄酮	25474-11-7	3	1.31815e+06	1.34669e+06	1.15362e+06	1.39309e+06	1.48837e+06	1.55015e+06	1.21905e+06	1.28939e+06	1.40674e+06	-	-
Lmlp002990	595.17	313.07	594.159	C27H30O15	[M+H]+	Isosaponarin(Isovitexin-4'-O-glucoside)	异皂草苷(异牡荆黄素-4'-O-葡萄糖苷)	Flavonoids	黄酮	Flavones	黄酮	19416-87-6	3	277781	292341	247697	341330	392995	599503	299963	347048	325904	-	-
pmb0578	655.17	207	654.159	C32H30O15	[M+H]+	Luteolin-7-O-(6''-sinapoyl)glucoside	木犀草素-7-O-(6''-芥子酰)葡萄糖苷	Flavonoids	黄酮	Flavones	黄酮	-	3	85289	89691.3	70646.8	122303	165759	118735	96260.3	103844	111374	-	-
MWSmce460	100.08	56.05	99.0684	C5H9NO	[M+H]+	2-Piperidone	2-哌啶酮	Alkaloids	生物碱	Piperidine alkaloids	哌啶类生物碱	675-20-7	3	488985	426447	497355	291620	314099	292285	454416	392765	431022	-	-
mws0715	263.1	145.06	264.111	C13H16N2O4	[M-H]-	Phenylacetyl-L-glutamine	N-苯乙酰基-L-谷氨酰胺	Amino acids and derivatives	氨基酸及其衍生物	Amino acids and derivatives	氨基酸及其衍生物	28047-15-6	3	87762.8	97077.4	88857.6	66275.4	58634.9	54989.5	66240.7	76213.8	68932.1	C04148	ko00360
zjgp122013	449.11	287.06	448.101	C21H20O11	[M+H]+	(Z)-6-O-β-D-glucopranosyl-6,7,3',4'-tetrahydroxyaurone	6-O-β-D-葡萄糖基海生菊苷	Flavonoids	黄酮	Aurones	橙酮类	-	3	960697	1.14547e+06	986329	1.33842e+06	1.39743e+06	1.24443e+06	1.17517e+06	1.07174e+06	1.01827e+06	-	-
pme3034	131.03	87.05	132.042	C5H8O4	[M-H]-	Ethylmalonic acid*	乙基丙二酸*	Organic acids	有机酸	Organic acids	有机酸	601-75-2	3	199163	203943	208755	238362	242243	238884	205585	227613	237666	-	-
Zmgn001448	175.06	115.04	176.069	C7H12O5	[M-H]-	2-Propylmalic Acid*	2-丙基苹果酸*	Organic acids	有机酸	Organic acids	有机酸	-	3	1.31555e+06	1.38423e+06	1.31121e+06	1.51172e+06	1.64931e+06	1.53505e+06	1.22588e+06	1.37254e+06	1.4124e+06	C05994	ko00620
Lmbn001754	175.06	115.04	176.069	C7H12O5	[M-H]-	3-Isopropylmalic Acid*	3-异丙基苹果酸*	Organic acids	有机酸	Organic acids	有机酸	921-28-8	3	1.31555e+06	1.38423e+06	1.31121e+06	1.51172e+06	1.64931e+06	1.53505e+06	1.22588e+06	1.37254e+06	1.4124e+06	C04411	ko00290,ko01100,ko01110,ko01210,ko01230
MWSmce183	151.04	77.04	152.047	C8H8O3	[M-H]-	D-Mandelic acid	D-扁桃酸	Organic acids	有机酸	Organic acids	有机酸	611-71-2	3	91425	90184.8	88177.5	66010.4	64086.8	70732.6	75057.8	85210.6	75344.2	-	-
mws1195	179.07	147.04	178.063	C10H10O3	[M+H]+	p-Coumaric acid methyl ester	对香豆酸甲酯	Phenolic acids	酚酸类	Phenolic acids	酚酸类	3943-97-3	3	465802	486607	456293	768612	778789	869884	662371	766067	701822	-	-
pme2435	163.061	59.0139	164.069	C6H12O5	[M-H]-	L-Fucose*	L-岩藻糖*	Others	其它类	Saccharides	糖类	2438-80-4	3	91209.2	85993.1	85636.1	101766	104243	80254.4	104560	114939	99552.1	C01019	ko00051,ko00520,ko01100,ko01250
Hmgn001653	137.02	93.04	138.032	C7H6O3	[M-H]-	Protocatechualdehyde	原儿茶醛	Phenolic acids	酚酸类	Phenolic acids	酚酸类	139-85-5	3	2.50634e+06	2.27764e+06	2.44289e+06	2.67995e+06	2.7699e+06	2.86909e+06	2.85867e+06	2.46494e+06	2.68081e+06	C16700	ko00950
pmb3072	481.14	319.3	482.142	C22H26O12	[M-H]-	3-O-p-Coumaroylshikimic acid-O-glucoside	3-O-对香豆酰莽草酸-O-葡萄糖苷	Phenolic acids	酚酸类	Phenolic acids	酚酸类	-	3	183344	189782	218480	143417	164285	145011	162306	171835	187758	-	-
pmb3023	449.11	287.06	450.116	C21H22O11	[M-H]-	Eriodictyol-8-C-glucoside*	圣草酚-8-C-葡萄糖苷*	Flavonoids	黄酮	Flavanones	二氢黄酮	1023271-51-3	3	1.46472e+07	1.4277e+07	1.47536e+07	1.40602e+07	1.35131e+07	1.34314e+07	1.49156e+07	1.55116e+07	1.34137e+07	-	-
pme0010	106.05	70.03	105.043	C3H7NO3	[M+H]+	L-Serine	L-丝氨酸	Amino acids and derivatives	氨基酸及其衍生物	Amino acids and derivatives	氨基酸及其衍生物	56-45-1	3	413141	407821	450581	296717	364842	357913	362380	418920	381980	C00065	ko00260,ko00261,ko00270,ko00460,ko00470,ko00564,ko00600,ko00630,ko00920,ko00970,ko01100,ko01110,ko01200,ko01230,ko01240,ko02010
MWSHY0016	449.11	299.06	448.101	C21H20O11	[M+H]+	Luteolin-6-C-glucoside (Isoorientin)*	木犀草素-6-C-葡萄糖苷 (异荭草素)*	Flavonoids	黄酮	Flavones	黄酮	4261-42-1	3	1.55916e+06	388901	445826	544834	438976	505656	956583	871957	827223	C01821	-
MWS20201	333.08	171.03	332.074	C13H16O10	[M+H]+	1-O-Galloyl-β-D-glucose	1-O-没食子酰-β-D-葡萄糖	Phenolic acids	酚酸类	Phenolic acids	酚酸类	58511-73-2	3	234944	396065	417122	146789	126965	308935	346635	367320	401352	C01158	ko00999
HJAP056	477.14	315.1	476.132	C23H24O11	[M+H]+	Dihydroxy-dimethoxyflavone-7-O-glucoside*	二羟基二甲氧基黄酮-7-O-葡萄糖苷*	Flavonoids	黄酮	Flavones	黄酮	-	3	401644	439035	346564	542453	627702	599435	560360	485364	544646	-	-
Zmjp004610	537.16	375.11	536.153	C25H28O13	[M+H]+	5,4'-Dihydroxy-3,6,7,3'-tetramethoxyflavone-4'-O-glucoside	5,4'-二羟基-3,6,7,3'-四甲氧基黄酮-4'-O-葡萄糖苷	Flavonoids	黄酮	Flavones	黄酮	23279-19-8	3	1.73611e+06	1.80149e+06	1.897e+06	1.03579e+06	970892	937061	1.2642e+06	1.28027e+06	1.44387e+06	-	-
Lmsp011263	329.1	268.08	328.095	C18H16O6	[M+H]+	6-Hydroxy-5,7,4'-trimethoxyflavone	6-羟基-5,7,4'-三甲氧基黄酮	Flavonoids	黄酮	Flavones	黄酮	6938-19-8	2	24762.4	25940.9	33620.2	67411.1	80511.3	74371.8	50260	52607.5	45356.7	C14985	-
MWS201471	310.18	84.08	309.169	C15H23N3O4	[M+H]+	Lys-Tyr	L-赖氨酸-L-酪氨酸	Amino acids and derivatives	氨基酸及其衍生物	Amino acids and derivatives	氨基酸及其衍生物	35978-98-4	3	250778	249856	211536	394227	440467	503346	438584	430865	380975	-	-
pmn001690	327.14	165.09	328.152	C16H24O7	[M-H]-	3-Hydroxy-4-isopropylbenzylalcohol-3-O-glucoside	3-羟基-4-异丙基苯甲醇-3-O-葡萄糖苷	Phenolic acids	酚酸类	Phenolic acids	酚酸类	-	3	872481	994143	710619	796188	747456	724407	887240	782422	779226	-	-
mws0874	346.06	211	347.063	C10H14N5O7P	[M-H]-	3'-Adenylic Acid	3'-腺嘌呤核苷酸	Nucleotides and derivatives	核苷酸及其衍生物	Nucleotides and derivatives	核苷酸及其衍生物	84-21-9	3	262571	326187	281849	220264	211006	219108	267446	254159	230143	C01367	ko00230,ko01100
MWStz073	102.05	84.05	101.048	C4H7NO2	[M+H]+	5-Hydroxy-2-pyrrolidinone	5-羟基-2-吡咯烷酮	Alkaloids	生物碱	Pyrrole alkaloids	吡咯类生物碱	62312-55-4	3	467012	534789	435516	622470	538738	622297	572539	548493	493271	-	-
mws5038	341.11	89.02	342.116	C12H22O11	[M-H]-	Isomaltulose*	异麦芽酮糖*	Others	其它类	Saccharides	糖类	13718-94-0	1	9.60502e+06	7.71079e+06	7.28273e+06	2.45459e+07	2.16553e+07	2.0537e+07	1.6553e+07	1.5728e+07	1.42414e+07	C01742	-
pme2268	138.06	94.07	137.048	C7H7NO2	[M+H]+	Trigonelline	葫芦巴碱	Alkaloids	生物碱	Pyridine alkaloids	吡啶类生物碱	535-83-1	1	1.33113e+07	1.31078e+07	1.3319e+07	1.44044e+07	1.45855e+07	1.50266e+07	1.45854e+07	1.50125e+07	1.29778e+07	C01004	ko00760
pme2253	177.041	59.0139	178.048	C6H10O6	[M-H]-	L-Gulono-1,4-Lactone*	L-古洛糖酸-1,4-内酯*	Others	其它类	Saccharides	糖类	1128-23-0	3	129143	46336	40855.3	114261	50163.5	163209	140242	122676	140393	C01040	ko00053,ko01100,ko01240
mws0282	203.08	116.05	204.09	C11H12N2O2	[M-H]-	L-Tryptophan	L-色氨酸	Amino acids and derivatives	氨基酸及其衍生物	Amino acids and derivatives	氨基酸及其衍生物	73-22-3	1	649253	591258	602588	434916	446877	422155	532516	467117	469031	C00078	ko00260,ko00380,ko00400,ko00966,ko00970,ko01100,ko01110,ko01210,ko01230,ko01240
pmb2871	315.07	153.02	316.079	C13H16O9	[M-H]-	1-O-Gentisoyl-β-D-glucoside*	1-O-龙胆酰-β-D-葡萄糖*	Phenolic acids	酚酸类	Phenolic acids	酚酸类	23445-11-6	1	360099	2.50363e+06	2.40897e+06	443111	383478	447370	1.74838e+06	1.55823e+06	1.51995e+06	-	-
mws0444	152.04	108.05	153.043	C7H7NO3	[M-H]-	3-Aminosalicylic acid	3-氨基水杨酸	Phenolic acids	酚酸类	Phenolic acids	酚酸类	570-23-0	3	56486.8	52499.4	42993.5	70140.7	72380	73285.4	54531.9	62544.4	55473.2	-	-
MWS20672	366.17	120.08	365.159	C17H23N3O6	[M+H]+	Glu-Phe-Ala	谷氨酰-苯丙氨酸-丙氨酸	Amino acids and derivatives	氨基酸及其衍生物	Amino acids and derivatives	氨基酸及其衍生物	-	3	394219	445547	392866	449235	497422	491488	379754	442437	411530	-	-
zjgp122326	286.09	124.04	285.085	C12H15NO7	[M+H]+	Pyridine-4-formyl-O-β-D-glucopyranoside*	吡啶-4-甲酰-O-β-D-吡喃葡萄糖酯苷*	Others	其它类	Others	其它	-	3	359951	360307	279192	1.18977e+06	1.16313e+06	1.2074e+06	705650	721801	811964	-	-
Waxn001226	459.11	161.02	460.122	C19H24O13	[M-H]-	1-Caffeoyl-6-Erythrosyl-Beta-D-Glucose	1-咖啡酰基-6-赤藓糖基-β-D-葡萄糖	Phenolic acids	酚酸类	Phenolic acids	酚酸类	-	3	613617	574548	584100	317694	412856	358174	456984	402007	400307	-	-
pme0295	146.08	86.06	145.074	C6H11NO3	[M+H]+	4-Acetamidobutyric acid	4-乙酰氨基丁酸	Organic acids	有机酸	Organic acids	有机酸	3025-96-5	3	1.59606e+06	1.50743e+06	1.56161e+06	1.82303e+06	1.78334e+06	1.78798e+06	1.74116e+06	1.67202e+06	1.49716e+06	C02946	ko00330,ko01100
Wafp005168	342.13	177.06	341.126	C19H19NO5	[M+H]+	N-Feruloylphenylalanine	N-阿魏酰苯丙氨酸	Alkaloids	生物碱	Phenolamine	酚胺	-	3	2.82521e+06	2.97939e+06	2.78286e+06	2.48518e+06	2.63247e+06	2.65413e+06	2.71251e+06	2.32838e+06	2.58115e+06	-	-
Hmcp003783	211.09	193.07	210.079	C13H10N2O	[M+H]+	1-Acetyl-β-carboline	1-乙酰基-β-咔啉	Alkaloids	生物碱	Plumerane	吲哚类生物碱	-	3	118018	151285	150449	109497	103685	122561	136307	128553	116842	-	-
pme2563	249.06	128.04	250.062	C8H14N2O5S	[M-H]-	γ-Glu-Cys	γ-L-谷氨酸-L-半胱氨酸	Amino acids and derivatives	氨基酸及其衍生物	Amino acids and derivatives	氨基酸及其衍生物	636-58-8	3	58225.7	77610.2	71871.8	807921	838924	885257	457308	523192	460731	C00669	ko00480,ko01100,ko01240
pmp001080	609.18	301.07	608.174	C28H32O15	[M+H]+	Diosmetin-7-O-Neohesperidoside (Neodiosmin)*	香叶木素-7-O-新橘皮糖苷*	Flavonoids	黄酮	Flavones	黄酮	38665-01-9	3	859392	718969	855533	673402	842085	760646	776211	905747	835824	-	-
Lmxp001668	151.08	91.05	150.068	C9H10O2	[M+H]+	2-Methoxy-4-ethenylphenol	2-甲氧基-4-乙烯基苯酚	Phenolic acids	酚酸类	Phenolic acids	酚酸类	7786-61-0	3	439841	445940	375652	287969	303405	389437	319198	372360	353259	C17883	-
mws0061	463.09	300.03	464.096	C21H20O12	[M-H]-	Quercetin-3-O-galactoside (Hyperin)*	槲皮素-3-O-半乳糖苷 (金丝桃苷)*	Flavonoids	黄酮	Flavonols	黄酮醇	482-36-0	3	285343	259120	241592	90045.5	175834	94292.9	217889	188531	214450	C10073	-
pmp000241	625.14	505.09	624.133	C27H28O17	[M+H]+	Luteolin-6-C-(2''-glucuronyl)glucoside	木犀草素-6-C-(2''-葡萄糖醛酸基)葡萄糖苷	Flavonoids	黄酮	Flavones	黄酮	-	3	56143.5	95403.1	97104.5	68475.7	70104.1	55794.5	66193.5	58919.8	68528.3	-	-
MWSmce537	167.07	124.05	166.063	C9H10O3	[M+H]+	Veratraldehyde	藜芦醛	Phenolic acids	酚酸类	Phenolic acids	酚酸类	120-14-9	3	514013	516923	546068	681363	794006	676251	547069	631263	624105	C02201	-
mws0949	337.24	127.08	338.246	C20H34O4	[M-H]-	8,9-Dihydroxy-5Z,11Z,14Z-eicosatrienoic acid	8,9-二羟基-5Z,11Z,14Z-二十碳三烯酸	Lipids	脂质	Free fatty acids	游离脂肪酸	192461-96-4	3	21293.6	16408.5	17072.6	13733.1	12946.6	15137	18177	15579.8	16622.3	C14773	ko00590,ko01100
Lmap001823	312.11	132.04	311.101	C14H17NO7	[M+H]+	Dhurrin	蜀黍苷	Alkaloids	生物碱	Phenolamine	酚胺	499-20-7	1	173711	179237	158726	133863	96525.7	157396	127029	144976	146640	C05143	ko00460,ko01100,ko01110
pmd0136	524.37	184.07	523.364	C26H54NO7P	[M+H]+	LysoPC 18:0(2n isomer)	溶血磷脂酰胆碱 18:0(2n异构)	Lipids	脂质	LPC	溶血磷脂酰胆碱	-	1	1.34428e+07	1.33486e+07	1.37588e+07	1.9418e+07	1.85302e+07	1.83061e+07	1.52276e+07	1.73925e+07	1.75841e+07	-	-
pma3724	369.12	177.05	368.111	C17H20O9	[M+H]+	1-O-Feruloylquinic acid	1-O-阿魏酰奎宁酸	Phenolic acids	酚酸类	Phenolic acids	酚酸类	-	3	150350	162259	117194	226528	270665	160832	149112	137840	127485	-	-
MWStz070	182.08	91.05	181.074	C9H11NO3	[M+H]+	N-(2-Hydroxy-4-methoxyphenyl)acetamide	N-(2-羟基-4-甲氧基苯基)乙酰胺	Alkaloids	生物碱	Phenolamine	酚胺	58469-06-0	1	787711	751888	963556	618859	748474	610424	791260	739348	676222	-	-
Lmhp009464	466.29	325.27	465.286	C22H44NO7P	[M+H]+	LysoPE 17:1(2n isomer)	溶血磷脂酰乙醇胺 17:1(2n异构)	Lipids	脂质	LPE	溶血磷脂酰乙醇胺	-	1	601408	1.03433e+06	1.23234e+06	1.18526e+06	2.25406e+06	2.21733e+06	1.19852e+06	1.13867e+06	1.02527e+06	-	-
pme2801	167.06	150.03	166.049	C6H6N4O2	[M+H]+	7-Methylxanthine	7-甲基黄嘌呤	Nucleotides and derivatives	核苷酸及其衍生物	Nucleotides and derivatives	核苷酸及其衍生物	552-62-5	3	374198	352266	358727	222580	220477	210460	258699	297470	297439	C16353	ko00232,ko01100,ko01110
Lchp000218	209.08	121.06	208.074	C11H12O4	[M+H]+	(R)-3-ethyl-7-hydroxy-6-methoxyphthalide	(R)-3-乙基-7-羟基-6-甲氧基苯酞	Others	其它类	Others	其它	-	2	2.85893e+06	4.90033e+06	4.68733e+06	3.92208e+06	5.82463e+06	3.56038e+06	4.7484e+06	5.55621e+06	5.25185e+06	-	-
pme1194	228.1	112.05	227.091	C9H13N3O4	[M+H]+	2'-Deoxycytidine	2'-脱氧胞苷	Nucleotides and derivatives	核苷酸及其衍生物	Nucleotides and derivatives	核苷酸及其衍生物	951-77-9	3	265658	189944	302432	170471	114053	141633	270274	246389	231326	C00881	ko00240,ko01100,ko01232,ko02010
MWS20169	269.05	254.02	270.053	C15H10O5	[M-H]-	2,5-dihydroxy-1-methoxy-anthraquinone	2,5-二羟基-1-甲氧基蒽醌	Quinones	醌类	Anthraquinone	蒽醌	-	3	83426.2	79218	81511.7	103325	118399	123446	80304.1	90680	93526.9	-	-
MWSmce232	337.06	163.04	336.063	C19H12O6	[M+H]+	Dicumarol	双香豆素	Lignans and Coumarins	木脂素和香豆素	Coumarins	香豆素	66-76-2	3	447133	456411	445408	479733	485532	407434	531436	454336	485127	C00796	-
pme1474	298.1	136.06	297.09	C11H15N5O3S	[M+H]+	5'-Deoxy-5'-(methylthio)adenosine	5-脱氧-5-甲硫腺苷	Nucleotides and derivatives	核苷酸及其衍生物	Nucleotides and derivatives	核苷酸及其衍生物	2457-80-9	1	1.15684e+07	1.21816e+07	1.16335e+07	1.0447e+07	1.12045e+07	1.12038e+07	1.19741e+07	11013544	1.0219e+07	C00170	ko00270,ko00908,ko01100
pmb0235	323.09	177.05	322.084	C19H14O5	[M+H]+	O-Feruloyl coumarin	阿魏酰香豆素	Lignans and Coumarins	木脂素和香豆素	Coumarins	香豆素	-	3	119358	80564.7	84646.5	115119	119219	148838	108905	110221	95183.9	-	-
pma3101	256.08	124.04	256.082	C11H14NO6+	[M]+	Nicotinate D-ribonucleoside	烟酸核糖核苷	Others	其它类	Vitamin	维生素	17720-18-2	3	6.78962e+06	2.78846e+06	3.84415e+06	9.5661e+06	1.08225e+07	9.83199e+06	9.81951e+06	8.60879e+06	8.55097e+06	C05841	ko00760,ko01100
Lmsp004670	595.17	287.06	594.159	C27H30O15	[M+H]+	Kaempferol-3-O-glucoside-7-O-rhamnoside	山柰酚-3-O-葡萄糖苷-7-O-鼠李糖苷	Flavonoids	黄酮	Flavonols	黄酮醇	2392-95-2	3	221385	162676	170297	240811	289535	233471	221884	213401	248258	-	-
pme0266	201.11	139.11	202.12	C10H18O4	[M-H]-	Sebacic acid	癸二酸	Organic acids	有机酸	Organic acids	有机酸	111-20-6	3	21559.1	22535	24661.1	18034.7	11936.4	16877.9	22007.9	19273.2	22373.7	C08277	-
Wmhp000012	389.14	209.03	390.153	C17H26O10	[M-H]-	Ajugoside	筋骨草苷	Terpenoids	萜类	Monoterpenoids	倍萜	52916-96-8	3	171420	294365	199809	138420	208609	204689	194046	176107	206669	-	-
MWSHY0114	285.08	242.06	284.068	C16H12O5	[M+H]+	Acacetin*	金合欢素*	Flavonoids	黄酮	Flavones	黄酮	480-44-4	1	373262	92497.6	83314.1	1.52288e+06	478077	1.47377e+06	264384	225998	253751	C01470	ko00944
Hmyp008708	285.08	242.06	284.068	C16H12O5	[M+H]+	Izalpinin*	良姜素*	Flavonoids	黄酮	Flavonols	黄酮醇	480-14-8	1	373262	92497.6	83314.1	1.52288e+06	478077	1.47377e+06	264384	225998	253751	-	-
Zblp004068	285.08	242.05	284.068	C16H12O5	[M+H]+	7-Methoxy-3,4'-Dihydroxyflavone	7-甲氧基-3,4'-二羟基黄酮	Flavonoids	黄酮	Flavonols	黄酮醇	-	2	117891	171041	118530	373933	331332	441376	247299	263289	224320	-	-
pmn001375	535.18	373.13	536.189	C26H32O12	[M-H]-	1-Hydroxypinoresinol-1-O-Glucoside	1-羟基松脂醇-1-O-葡萄糖苷	Lignans and Coumarins	木脂素和香豆素	Lignans	木脂素	81495-71-8	3	1.97407e+06	2.00106e+06	1.84388e+06	1.70741e+06	1.68637e+06	1.81657e+06	1.90395e+06	1.62249e+06	1.75448e+06	-	-
mws0183	153.02	109.03	154.027	C7H6O4	[M-H]-	3,4-Dihydroxybenzoic acid (Protocatechuic acid)*	3,4-二羟基苯甲酸; 原儿茶酸*	Phenolic acids	酚酸类	Phenolic acids	酚酸类	99-50-3	3	1.21251e+06	896848	917198	1.11796e+06	985171	971090	911571	1.00817e+06	862059	C00230	ko01100,ko01110
Lmhn001477	311.04	179.04	312.048	C13H12O9	[M-H]-	2-Caffeoyl-L-tartaric acid (Caftaric acid)	咖啡酰酒石酸	Phenolic acids	酚酸类	Phenolic acids	酚酸类	67879-58-7	3	158488	150001	135075	102718	98285.5	120305	117225	136017	120687	-	-
Hmdn001667	463.05	300.99	464.059	C20H16O13	[M-H]-	Ellagic acid-4-O-glucoside	鞣花酸-4-O-葡萄糖苷	Tannins	鞣质	Tannin	鞣质	-	3	1.21045e+06	1.12895e+06	1.10986e+06	798090	845956	825281	1.16589e+06	1.06064e+06	994988	-	-
Zmtn001661	315.11	153.02	316.116	C14H20O8	[M-H]-	Vanilloloside	香草醇苷	Phenolic acids	酚酸类	Phenolic acids	酚酸类	74950-96-2	2	2.18049e+08	1.84405e+08	2.15276e+08	1.93259e+08	2.052e+08	1.9866e+08	1.74612e+08	2.05125e+08	1.89746e+08	-	-
HJN086	449.11	287.06	450.116	C21H22O11	[M-H]-	Eriodictyol-3'-O-glucoside*	圣草酚-3'-O-葡萄糖苷*	Flavonoids	黄酮	Flavanones	二氢黄酮	-	3	959230	642895	698438	1.46604e+06	1.47565e+06	1.25092e+06	1.10179e+06	1.1789e+06	1.00322e+06	-	-
Wafn002874	515.14	323.08	516.148	C22H28O14	[M-H]-	4-O-(4'-O-alpha-D-Glucopyranosyl)caffeoylquinic acid	4-O-(4'-O-α-D-吡喃葡萄糖基)咖啡酰奎尼酸	Phenolic acids	酚酸类	Phenolic acids	酚酸类	1401352-62-2	3	168887	174899	175064	228196	245928	249552	225520	211091	191915	-	-
Lmbp000123	164.07	56.05	163.067	C6H13NO2S	[M+H]+	L-Homomethionine	L-高甲硫氨酸	Amino acids and derivatives	氨基酸及其衍生物	Amino acids and derivatives	氨基酸及其衍生物	25148-30-5	3	5.01113e+06	4.93496e+06	4.79952e+06	1.80518e+06	1.8169e+06	1.74838e+06	2.8284e+06	3.06687e+06	3.32495e+06	C17213	ko00966,ko01110,ko01210
mws0182	151.04	107.05	152.047	C8H8O3	[M-H]-	4-Hydroxyphenylacetic acid*	4-羟基苯乙酸*	Phenolic acids	酚酸类	Phenolic acids	酚酸类	156-38-7	3	1.13858e+06	1.15352e+06	1.13484e+06	1.0356e+06	1.05508e+06	947413	937020	1.09457e+06	981802	C00642	ko00350,ko00360,ko01100
Lmhp001732	263.14	70.06	262.132	C14H18N2O3	[M+H]+	L-Prolyl-L-Phenylalanine	L-脯氨酰-L-苯丙氨酸	Amino acids and derivatives	氨基酸及其衍生物	Amino acids and derivatives	氨基酸及其衍生物	13589-02-1	3	728886	744616	703115	527581	472761	528066	575977	563484	652675	-	-
Hmhp002834	419.1	287.06	419.097	C20H19O10+	[M]+	Cyanidin 3-xyloside	矢车菊素-3-木糖苷	Flavonoids	黄酮	Anthocyanidins	花青素	29761-24-8	3	281552	316668	237475	164587	162544	192859	251821	261148	223038	-	-
pme0008	176.1	113.07	175.096	C6H13N3O3	[M+H]+	L-Citrulline	L-瓜氨酸	Amino acids and derivatives	氨基酸及其衍生物	Amino acids and derivatives	氨基酸及其衍生物	372-75-8	3	422928	394375	434392	369725	351363	324460	414841	379110	446075	C00327	ko00220,ko01100,ko01110,ko01230
Lmhp009769	466.29	325.27	465.286	C22H44NO7P	[M+H]+	LysoPE 17:1	溶血磷脂酰乙醇胺 17:1	Lipids	脂质	LPE	溶血磷脂酰乙醇胺	-	1	385005	122758	278876	688850	522337	207268	369591	320719	371254	-	-
Lmsn002937	493.1	169.01	494.106	C22H22O13	[M-H]-	1-O-Caffeoyl-6-O-galloyl-β-D-glucose	1-O-咖啡酰-6-O-没食子酰-β-D-葡萄糖	Phenolic acids	酚酸类	Phenolic acids	酚酸类	-	3	154221	155971	112237	254928	286275	279199	210553	244058	242301	-	-
mws1014	209.04	149.02	208.037	C10H8O5	[M+H]+	Fraxetin (7,8-Dihydroxy-6-methoxycoumarin)	秦皮素	Lignans and Coumarins	木脂素和香豆素	Coumarins	香豆素	574-84-5	3	1.45143e+06	1.65405e+06	2.89748e+06	1.98196e+06	2.04366e+06	1.97625e+06	1.53079e+06	1.51946e+06	1.75009e+06	C09265	ko00999,ko01110
mws0208	145.051	101.061	146.058	C6H10O4	[M-H]-	Adipic Acid*	己二酸*	Organic acids	有机酸	Organic acids	有机酸	124-04-9	3	1.77995e+06	1.90831e+06	1.80167e+06	1.16429e+06	1.02337e+06	1.22804e+06	1.30089e+06	1.37396e+06	1.16821e+06	C06104	ko01100
Zmhn002032	609.18	447.13	610.19	C28H34O15	[M-H]-	4-O-(6'-O-Glucosylcaffeoylglucosyl)-4-hydroxybenzyl alcohol	4-O-(6'-O-葡萄糖基咖啡酰葡萄糖基)-4-羟基苄醇	Phenolic acids	酚酸类	Phenolic acids	酚酸类	-	3	8.39256e+06	7.45092e+06	7.50261e+06	5.17763e+06	4.57698e+06	4.53615e+06	6.13433e+06	5.99858e+06	5.25736e+06	-	-
Lmyn002403	313.09	101.02	314.1	C14H18O8	[M-H]-	Mandelic acid-β-glucoside	扁桃酸-β-葡萄糖苷	Phenolic acids	酚酸类	Phenolic acids	酚酸类	-	2	1.37019e+06	1.67024e+06	1.85145e+06	1.50277e+06	1.65508e+06	996076	1.30348e+06	1.22311e+06	1.43613e+06	-	-
Lmxp010913	676.45	184.08	675.447	C35H66NO9P	[M+H]+	1-(9Z-Octadecenoyl)-2-(9-oxo-nonanoyl)-sn-glycero-3-phosphocholine	1-(9Z-十八烯酰基)-2-(9-氧-壬酰基)-sn-甘油-3-磷酸胆碱	Lipids	脂质	Glycerol ester	甘油酯	-	1	385311	476473	270803	366294	271800	187321	394465	452253	459265	-	-
pme2117	426.02	158.93	427.029	C10H15N5O10P2	[M-H]-	Adenosine 5'-diphosphate	腺苷-5'-二磷酸	Nucleotides and derivatives	核苷酸及其衍生物	Nucleotides and derivatives	核苷酸及其衍生物	58-64-0	3	1.89197e+06	1.96024e+06	2.10075e+06	2.03087e+06	2.7446e+06	2.17401e+06	1.8365e+06	1.77731e+06	2.07016e+06	C00008	ko00190,ko00195,ko00230,ko00908,ko01100,ko01110,ko01232,ko01240
ML10172161	103	59.01	104.011	C3H4O4	[M-H]-	Hydroxypyruvic acid*	羟基丙酮酸*	Organic acids	有机酸	Organic acids	有机酸	1113-60-6	3	26345.6	13723.7	26526	40990.5	58071.6	52797.4	42393.8	36738	37043.1	C00168	ko00260,ko00630,ko01100,ko01110,ko01200
Hmbn002692	517.16	175.04	518.164	C22H30O14	[M-H]-	6'-O-Feruloyl-D-sucrose	6'-O-阿魏酰-D-蔗糖	Phenolic acids	酚酸类	Phenolic acids	酚酸类	118230-77-6	1	373933	310580	356426	346657	284004	301736	318910	311634	272794	-	-
Lmhn004960	441.08	289.07	442.09	C22H18O10	[M-H]-	7-O-Galloyltricetiflavan	7-O-没食子酰基特利色黄烷	Flavonoids	黄酮	Flavanols	黄烷醇类	-	3	149779	152330	155778	44037.9	66444	49720.2	103071	109412	92756.9	-	-
mws1174	313.07	253.05	314.079	C17H14O6	[M-H]-	3-O-Acetylpinobanksin	3-O-乙酰短叶松黄烷酮	Flavonoids	黄酮	Flavanonols	二氢黄酮醇	52117-69-8	3	22740.3	23042.5	30360.7	16826.9	23818.7	17836.6	20101.5	23361.5	20557.8	C16418	ko00941
pmb2855	307.11	145.06	308.122	C11H20N2O8	[M-H]-	L-Glutamine-O-glycoside	L-谷氨酰胺-O-葡萄糖苷	Amino acids and derivatives	氨基酸及其衍生物	Amino acids and derivatives	氨基酸及其衍生物	-	3	252045	240659	256599	309760	283129	310805	211680	180545	205557	-	-
MWS20192	171.03	107.01	170.022	C7H6O5	[M+H]+	Gallic acid	没食子酸	Phenolic acids	酚酸类	Phenolic acids	酚酸类	149-91-7	3	119515	137132	156126	106314	122632	116297	126956	111546	130850	C01424	ko00999
pme1605	593.15	285.04	594.159	C27H30O15	[M-H]-	Kaempferol-3-O-robinobioside(Biorobin)	山柰酚-3-O-洋槐糖苷	Flavonoids	黄酮	Flavonols	黄酮醇	17297-56-2	3	463509	418027	418180	463674	507405	526599	465055	394025	439401	-	-
Hmsp000364	144.1	98.09	143.095	C7H13NO2	[M+H]+	L-Cyclopentylglycine	环戊基甘氨酸	Amino acids and derivatives	氨基酸及其衍生物	Amino acids and derivatives	氨基酸及其衍生物	2521-84-8	3	624005	586626	620556	919024	969776	971929	729813	698584	818664	-	-
mws1333	341.11	113.02	342.116	C12H22O11	[M-H]-	Melibiose	蜜二糖	Others	其它类	Saccharides	糖类	585-99-9	1	2.62261e+06	3.04854e+06	2.72279e+06	6.08651e+06	7.27013e+06	7.48438e+06	4.54829e+06	4.49263e+06	3.89906e+06	C05402	ko00052,ko01100,ko02010
pme1109	152.06	135.03	151.049	C5H5N5O	[M+H]+	Guanine	鸟嘌呤	Nucleotides and derivatives	核苷酸及其衍生物	Nucleotides and derivatives	核苷酸及其衍生物	73-40-5	1	946774	912569	1.13617e+06	737203	782096	777850	833861	745231	710063	C00242	ko00230,ko01100,ko01232
MWS0205	157.04	97	158.044	C4H6N4O3	[M-H]-	Allantoin	尿囊素	Organic acids	有机酸	Organic acids	有机酸	97-59-6	3	568022	505563	538798	99893.9	234956	164833	337915	365601	309127	C01551	-
Lmmn002274	521.2	359.15	522.21	C26H34O11	[M-H]-	Isolariciresinol-9'-O-glucoside*	异落叶松脂素-9'-O-葡萄糖苷*	Lignans and Coumarins	木脂素和香豆素	Lignans	木脂素	63358-12-3	3	707159	831716	666376	511135	445268	472119	644129	751052	661537	-	-
pme1936	114.07	86.07	113.059	C4H7N3O	[M+H]+	Creatinine	肌酸酐	Organic acids	有机酸	Organic acids	有机酸	60-27-5	3	362642	305542	297806	324871	305885	327858	359714	309399	315164	C00791	ko00330,ko01100
pmb3002	607.17	299	608.174	C28H32O15	[M-H]-	Chrysoeriol-7-O-rutinoside	金圣草黄素-7-O-芸香糖苷	Flavonoids	黄酮	Flavones	黄酮	-	1	1.6723e+06	1.70625e+06	1.58099e+06	1.24505e+06	1.10097e+06	1.2133e+06	1.46681e+06	1.29676e+06	1.25434e+06	-	-
MWS20145	451.12	289.07	450.116	C21H22O11	[M+H]+	Eriodictyol-7-O-glucoside*	圣草酚-7-O-葡萄糖苷*	Flavonoids	黄酮	Flavanones	二氢黄酮	38965-51-4	2	6.16705e+06	3.7961e+06	3.77126e+06	4.8218e+06	4.67154e+06	5.27737e+06	4.66757e+06	3.95768e+06	4.47642e+06	-	-
Lmgn000242	177.04	113.02	178.048	C6H10O6	[M-H]-	4,5,6-Trihydroxy-2-oxohexanoic acid	4,5,6-三羟基-2-氧己酸	Organic acids	有机酸	Organic acids	有机酸	56742-44-0	3	112631	144260	137980	113039	117233	124085	99335.1	111991	117282	C01216	ko00052,ko01100
Zmhp004065	345.1	330.07	344.09	C18H16O7	[M+H]+	7,8-Dihydroxy-5,6,4'-trimethoxyflavone	7,8-二羟基-5,6,4'-三甲氧基黄酮	Flavonoids	黄酮	Flavones	黄酮	-	2	115531	102344	106488	239542	238571	259343	191041	165522	165764	-	-
mws0089	447.09	285.04	448.101	C21H20O11	[M-H]-	Kaempferol-7-O-glucoside	山柰酚-7-O-葡萄糖苷	Flavonoids	黄酮	Flavonols	黄酮醇	16290-07-6	2	586752	500329	1.21275e+06	853133	865403	828560	711488	765778	646193	-	-
HJN083	521.2	359.15	522.21	C26H34O11	[M-H]-	Lariciresinol-4'-O-glucoside	落叶松脂素-4'-O-葡萄糖苷	Lignans and Coumarins	木脂素和香豆素	Lignans	木脂素	143663-00-7	1	396533	415720	357218	453478	459007	496962	401185	464699	404116	-	-
pmb3093	351.07	105.1	352.079	C16H16O9	[M-H]-	Esculetin-7-O-quinic acid	秦皮乙素-7-O-奎宁酸	Lignans and Coumarins	木脂素和香豆素	Coumarins	香豆素	-	3	140006	144119	148989	142002	144107	139487	141134	119877	136920	-	-
Lmmn002164	131.035	87.0452	132.042	C5H8O4	[M-H]-	Monomethyl succinate*	琥珀酸单甲酯*	Organic acids	有机酸	Organic acids	有机酸	3878-55-5	3	208457	201559	190484	230184	226654	228895	192551	198110	225130	-	-
mws0355	441.08	169.01	442.09	C22H18O10	[M-H]-	Catechin gallate*	儿茶素没食子酸酯*	Flavonoids	黄酮	Flavanols	黄烷醇类	130405-40-2	1	282768	292060	283099	82026.1	112135	78871.1	189593	206960	174639	-	-
pmb0681	403.1	367.08	402.095	C20H18O9	[M+H]+	Apigenin-8-C-Arabinoside	芹菜素-8-C-阿拉伯糖苷	Flavonoids	黄酮	Flavones	黄酮	-	2	329561	329575	286551	600216	606320	677305	527244	444594	484004	-	-
Zmzp006857	569.16	331.08	568.158	C29H28O12	[M+H]+	Tricin-4'-O-[β-guaiacyl-(9''-O-acetyl)glycerol]ether	苜蓿素-4'-O-[β-愈创木基-(9''-O-乙酰基)甘油基]醚	Flavonoids	黄酮	Flavones	黄酮	-	3	107984	104333	23966.9	155878	150552	178327	110104	129938	116362	-	-
Lmyp005841	417.12	255.06	416.111	C21H20O9	[M+H]+	Chrysin-7-O-glucoside	白杨素-7-O-葡萄糖苷	Flavonoids	黄酮	Flavones	黄酮	31025-53-3	3	97609.4	128001	81810.4	109633	185990	184218	150619	130457	153034	-	-
MWS1875	143.05	115.05	144.058	C10H8O	[M-H]-	2-Naphthol*	2-萘酚*	Phenolic acids	酚酸类	Phenolic acids	酚酸类	135-19-3	3	61140.3	65689.1	59491.1	55675.5	60460.1	50777.1	58920.8	67931.6	69184.7	C11713	-
pmp001287	120.08	103.05	119.073	C8H9N	[M+H]+	N-Benzylmethylene isomethylamine	N-苯亚甲基异甲胺	Alkaloids	生物碱	Alkaloids	生物碱	-	1	6.16749e+06	5.97656e+06	6.16783e+06	5.08627e+06	5.17745e+06	5.40258e+06	5.66006e+06	4.88838e+06	4.902e+06	-	-
pme2529	163.06	101.02	164.069	C6H12O5	[M-H]-	1,5-Anhydro-D-glucitol	1,5-酐-D-山梨糖醇	Others	其它类	Saccharides	糖类	154-58-5	3	74493.8	150218	148574	134265	110865	130227	140686	118791	134298	C07326	-
pme1137	140.03	94.03	139.027	C6H5NO3	[M+H]+	6-Hydroxynicotinic acid	6-羟基烟酸	Alkaloids	生物碱	Pyridine alkaloids	吡啶类生物碱	5006-66-6	3	780807	828000	765337	418577	561576	547377	692904	600026	597847	C01020	ko00760,ko01100
Zmzn000079	199	78.96	200.009	C4H9O7P	[M-H]-	D-Erythrose-4-phosphate	D-赤藓糖-4-磷酸	Others	其它类	Saccharides	糖类	585-18-2	3	1.94206e+06	1.94178e+06	1.91121e+06	1.62849e+06	1.99607e+06	1.70923e+06	1.69635e+06	1.73261e+06	1.98186e+06	C00279	ko00030,ko00400,ko00710,ko00750,ko01100,ko01110,ko01200,ko01230,ko01240
MWStz324	395.2	367.16	394.189	C23H26N2O4	[M+H]+	Brucine	马钱子碱	Alkaloids	生物碱	Plumerane	吲哚类生物碱	357-57-3	3	22747.1	18133.3	55673.5	60546.2	17785.1	49932.5	78944.6	71301	84795.9	C09084	-
pmn001352	393.12	231.1	394.126	C19H22O9	[M-H]-	6-Hydroxyrumicin-8-O-D-glucoside	6-羟基大黄酸-8-O-D-葡萄糖苷	Quinones	醌类	Anthraquinone	蒽醌	-	1	428194	429978	438991	611272	583579	650665	582909	494589	516455	-	-
Lmgn002091	173.05	93.03	174.053	C7H10O5	[M-H]-	2-Methyl-3-oxoadipic acid*	2-甲基-3-氧代己二酸*	Organic acids	有机酸	Organic acids	有机酸	-	3	513055	260311	444767	578814	604530	507729	532219	446824	496066	C18307	-
Lmnp002448	641.17	479.11	640.164	C28H32O17	[M+H]+	5,7,3',4'-Tetrahydroxy-6-methoxyflavone-8-C-[glucosyl-(1-2)]-glucoside	5,7,3',4'-四羟基-6-甲氧基黄酮-8-C-[葡萄糖基-(1-2)]-葡萄糖苷	Flavonoids	黄酮	Flavones	黄酮	-	3	1.48206e+06	1.60479e+06	1.63742e+06	2.05029e+06	1.59853e+06	1.80886e+06	1.72704e+06	1.77877e+06	2.02805e+06	-	-
Lmpp003930	579.15	271.06	578.142	C30H26O12	[M+H]+	Apigenin-7-O-(6''-p-Coumaryl)glucoside	芹菜素-7-O-(6''-对香豆酰)葡萄糖苷	Flavonoids	黄酮	Flavones	黄酮	-	3	3.44013e+06	2.02875e+06	2.03479e+06	3.90817e+06	4.41644e+06	3.94095e+06	3.04504e+06	3.62199e+06	3.43376e+06	-	-
mws0180	153.019	109.029	154.027	C7H6O4	[M-H]-	2,5-Dihydroxybenzoic acid; Gentisic Acid*	2,5-二羟基苯甲酸; 龙胆酸*	Phenolic acids	酚酸类	Phenolic acids	酚酸类	490-79-9	3	484967	466899	473739	457049	461972	464074	453839	436324	514301	C00628	ko00350,ko01100
mws0236	124.01	79.96	125.015	C2H7NO3S	[M-H]-	2-Aminoethanesulfonic acid	2-氨基乙烷磺酸	Organic acids	有机酸	Organic acids	有机酸	107-35-7	3	144741	161937	146887	250255	220146	238780	196061	165852	190743	C00245	ko00430,ko00920,ko01100,ko02010
Lmcp004624	301.07	258.05	300.063	C16H12O6	[M+H]+	3-Methylkaempferol*	异山柰素*	Flavonoids	黄酮	Flavonols	黄酮醇	1592-70-7	3	93151.1	79032.5	42528.2	190502	136344	230178	137433	162517	158132	C05902	-
Zmdn002049	451.13	289.07	452.132	C21H24O11	[M-H]-	Epicatechin-4'-O-β-D-glucopyranoside	表儿茶素-4'-O-β-D-葡萄糖苷	Flavonoids	黄酮	Flavanols	黄烷醇类	-	3	133137	161138	155447	66919.2	56621.6	92581.9	122740	123905	105506	-	-
MWS2413	130.05	58.03	131.058	C5H9NO3	[M-H]-	N-acetyl-beta-alanine	N-乙酰-β-丙氨酸	Amino acids and derivatives	氨基酸及其衍生物	Amino acids and derivatives	氨基酸及其衍生物	3025-95-4	3	121649	129707	127780	114169	134434	131462	110596	120565	101065	C01073	ko00410
Wmlp000011	363.13	183.1	362.121	C15H22O10	[M+H]+	monomelittoside	单密力特苷	Terpenoids	萜类	Monoterpenoids	倍萜	-	3	64534.6	63356.9	131189	69491.4	75495.3	129745	124930	108377	128196	-	-
Lmyp003025	206.08	146.06	205.074	C11H11NO3	[M+H]+	Coixlactam	薏苡仁内酰胺	Alkaloids	生物碱	Quinoline alkaloids	喹啉类生物碱	-	3	186076	160053	118370	171578	145019	139640	128769	130599	150505	-	-
MWS201455	262.14	84.08	261.132	C10H19N3O5	[M+H]+	Asp-Lys	L-天冬氨酸-L-赖氨酸	Amino acids and derivatives	氨基酸及其衍生物	Amino acids and derivatives	氨基酸及其衍生物	5891-51-0	3	607381	804901	753260	788031	743242	780043	635840	736831	750183	-	-
Hmcp001629	697.16	449.1	696.154	C30H32O19	[M+H]+	Kaempferol-3-O-(6''-Malonyl)glucoside-7-O-Glucoside	山柰酚-3-O-(6''-丙二酰)葡萄糖苷-7-O-葡萄糖苷	Flavonoids	黄酮	Flavonols	黄酮醇	-	3	166824	156329	62761.2	237870	92813.8	274003	175453	209069	188678	-	-
pmb0736	493.134	331.081	492.127	C23H24O12	[M+H]+	Tricin-7-O-Glucoside*	苜蓿素-7-O-葡萄糖苷*	Flavonoids	黄酮	Flavones	黄酮	32769-01-0	3	1.44007e+06	1.18636e+06	1.18245e+06	1.41576e+06	1.45124e+06	1.30932e+06	1.27908e+06	1.43223e+06	1.20529e+06	-	-
Zmyn004943	263.2	59.01	264.209	C17H28O2	[M-H]-	Norlinolenic acid	降亚麻酸	Lipids	脂质	Free fatty acids	游离脂肪酸	-	2	35828.9	31594.7	29942	40529.2	36059.1	36516.1	31614.5	34207.2	37716.1	C16344	ko00592
mws2608	222.1	84.05	221.09	C8H15NO6	[M+H]+	N-Acetyl-D-galactosamine	N-乙酰-D-半乳糖胺	Others	其它类	Saccharides	糖类	1811-31-0	3	239855	377169	246946	288599	294114	284690	251719	268155	299663	C01132	ko00052,ko00520,ko01100,ko01250
Zbsp011022	425.38	191	424.371	C30H48O	[M+H]+	Lup-20(29)-en-3-one (Lupenone)	羽扇豆-20(29)-烯-3-酮 (羽扇豆烯酮)	Terpenoids	萜类	Triterpene	三萜	1617-70-5	2	164391	191006	159064	68511.9	60398.6	56664.7	135940	135418	115751	C16990	-
MWS1872	225.05	105.03	224.047	C14H8O3	[M+H]+	1-Hydroxyanthraquinone	1-羟基蒽醌	Quinones	醌类	Anthraquinone	蒽醌	129-43-1	3	84581.9	85300.6	93230.1	104312	83329.2	111315	108623	91353.8	96707	C02980	-
Hmlp001371	235.11	120.08	234.1	C12H14N2O3	[M+H]+	Cyclo(Tyr-Ala)	环(酪氨酸-丙氨酸)	Amino acids and derivatives	氨基酸及其衍生物	Amino acids and derivatives	氨基酸及其衍生物	21754-26-7	3	112641	88608.8	63599.4	191159	310354	265757	193442	161560	178627	-	-
pma0170	498.26	177.05	497.253	C27H35N3O6	[M+H]+	N',N''-Diferuloylspermidine	N',N''-二阿魏酰亚精胺	Alkaloids	生物碱	Phenolamine	酚胺	-	3	320523	217327	141219	598163	584041	545230	362970	325692	390026	-	-
HJAP057	315.09	282.06	314.079	C17H14O6	[M+H]+	Dihydroxy-dimethoxyflavone*	二羟基二甲氧基黄酮*	Flavonoids	黄酮	Flavones	黄酮	-	3	119473	128448	126580	257477	218411	251494	186312	177427	155997	-	-
NK10253223	168.06	94.06	167.058	C8H9NO3	[M+H]+	2-Amino-3-methoxybenzoic acid	2-氨基-3-甲氧基苯甲酸	Phenolic acids	酚酸类	Phenolic acids	酚酸类	3177-80-8	3	1.75281e+06	2.05751e+06	2.59439e+06	2.00218e+06	2.47085e+06	2.36563e+06	1.93678e+06	2.08106e+06	2.31338e+06	C05831	ko00380
MWSmce274	123.05	93.04	124.052	C7H8O2	[M-H]-	Salicyl Alcohol	水杨醇；邻羟基苄醇	Phenolic acids	酚酸类	Phenolic acids	酚酸类	90-01-7	3	80864.5	81964.4	72760.6	96969	98526.6	80904.9	86481.4	78949.4	94581.8	C02323	-
Lmhp008763	452.28	311.26	451.27	C21H42NO7P	[M+H]+	LysoPE 16:1(2n isomer)	溶血磷脂酰乙醇胺 16:1(2n异构)	Lipids	脂质	LPE	溶血磷脂酰乙醇胺	-	1	963250	1.2567e+06	832827	1.84201e+06	1.66487e+06	1.32388e+06	1.61274e+06	1.74012e+06	1.45181e+06	-	-
pmb0550	449.11	287.06	449.108	C21H21O11+	[M]+	Cyanidin-3-O-glucoside (Kuromanin)*	矢车菊素-3-O-葡萄糖苷*	Flavonoids	黄酮	Anthocyanidins	花青素	47705-70-4	3	649034	495221	701713	642928	617200	573754	630128	714570	602037	C08604	ko00942,ko01110
Lmhp008233	474.26	333.24	473.254	C23H40NO7P	[M+H]+	LysoPE 18:4	溶血磷脂酰乙醇胺 18:4	Lipids	脂质	LPE	溶血磷脂酰乙醇胺	-	3	100217	99196.4	110625	232037	235094	156287	149946	159079	178836	-	-
Lmhp005784	425.21	177.05	424.2	C24H28N2O5	[M+H]+	p-Coumaroylferuloylcadaverine	对香豆酰阿魏酰尸胺	Alkaloids	生物碱	Phenolamine	酚胺	-	3	43315.3	79060.5	49591	263695	282114	294457	198089	221126	184951	-	-
pmn001411	315.11	135.05	316.116	C14H20O8	[M-H]-	Cornoside	梾木苷	Phenolic acids	酚酸类	Phenolic acids	酚酸类	40661-45-8	3	3.91228e+07	4.42421e+07	4.43883e+07	9.79621e+06	1.11077e+07	1.36352e+07	2.1356e+07	2.43808e+07	2.55406e+07	-	-
Lmbn000193	103.004	59.0139	104.011	C3H4O4	[M-H]-	Tartronate semialdehyde*	羟基丙二酸半醛*	Organic acids	有机酸	Organic acids	有机酸	2480-77-5	3	16775.3	15584.3	15315.3	35010	24448.4	30725.6	26794.3	28878.5	32088.4	C01146	ko00053,ko00630,ko01100
Lmmn002260	551.21	389.17	552.221	C27H36O12	[M-H]-	5'-Methoxyisolariciresinol-9'-O-glucoside	5'-甲氧基异落叶松脂醇-9'-O-葡萄糖苷	Lignans and Coumarins	木脂素和香豆素	Lignans	木脂素	-	3	565099	550960	548491	467463	321059	314388	442188	524654	460156	-	-
pmb1312	689.21	331.08	688.2	C33H36O16	[M+H]+	Tricin-4'-O-(guaiacylglycerol)ether-7-O-glucoside	苜蓿素-4'-O-(愈创木酰甘油)醚-7-O-葡萄糖苷	Flavonoids	黄酮	Flavones	黄酮	-	1	2.15088e+07	1.87971e+07	2.03156e+07	2.94103e+07	3.3023e+07	2.80478e+07	2.8128e+07	2.47933e+07	2.36361e+07	-	-
Wafn002319	515.14	323.08	516.148	C22H28O14	[M-H]-	4-O-(3'-O-alpha-D-Glucopyranosyl)caffeoylquinic acid	4-O-(3'-O-α-D-吡喃葡萄糖基)咖啡酰奎尼酸	Phenolic acids	酚酸类	Phenolic acids	酚酸类	1401352-63-3	3	160819	106837	96993.8	235294	217518	256920	198966	199668	169057	-	-
MWSmce675	271.08	108.02	272.09	C12H16O7	[M-H]-	Arbutin	熊果苷	Phenolic acids	酚酸类	Phenolic acids	酚酸类	497-76-7	3	4.67334e+06	4.35566e+06	4.22786e+06	3.34756e+06	3.38472e+06	3.2493e+06	3.9513e+06	3.36386e+06	3.39747e+06	C06186	ko00010
Lmhp008833	494.32	184.07	493.317	C24H48NO7P	[M+H]+	LysoPC 16:1(2n isomer)	溶血磷脂酰胆碱 16:1(2n异构)	Lipids	脂质	LPC	溶血磷脂酰胆碱	-	1	4.26337e+07	3.69494e+07	4.72155e+07	5.39772e+07	6.32194e+07	5.31344e+07	4.78068e+07	5.65597e+07	5.619e+07	-	-
mws4108	353.14	189.09	352.131	C21H20O5	[M+H]+	1-Methoxyphaseollin	1-甲氧基香豆素	Lignans and Coumarins	木脂素和香豆素	Coumarins	香豆素	157226-48-7	3	64579.9	58776.5	55080.9	58832.4	87980.2	58117.6	60459.1	66622.8	55381.2	-	-
MWS201443	234.15	84.08	233.138	C9H19N3O4	[M+H]+	Ser-Lys	L-丝氨酸-L-赖氨酸	Amino acids and derivatives	氨基酸及其衍生物	Amino acids and derivatives	氨基酸及其衍生物	22677-61-8	3	829638	836077	705819	691730	689556	618312	773716	660121	663159	-	-
Zmjp010694	359.11	344.09	358.105	C19H18O7	[M+H]+	5-Hydroxy-3,7,3',4'-tetramethoxyflavone (Retusin)	5-羟基-3,7,3',4'-四甲氧基黄酮	Flavonoids	黄酮	Flavones	黄酮	1245-15-4	2	4811.62	10877.8	16306.3	24024.5	31429.7	32644.3	20911.9	24481.3	20956.9	-	-
mws1336	138.06	120.04	137.048	C7H7NO2	[M+H]+	4-Aminobenzoic acid	4-氨基苯甲酸	Phenolic acids	酚酸类	Phenolic acids	酚酸类	150-13-0	3	975543	964405	942153	737420	666330	716466	791185	757395	902420	C00568	ko00790,ko01100,ko01240
Lafp004533	457.21	209.15	456.199	C22H32O10	[M+H]+	(6R,9R)-3-Oxo-α-ionol-β-D-malonyl-glucoside	(6R,9R)-3-氧代-α-紫罗兰醇-β-D-丙二酰-葡萄糖苷	Terpenoids	萜类	Sesquiterpenoids	倍半萜	-	3	500776	379254	304274	409792	323972	287583	450639	376198	400231	-	-
MWS4354	282.12	150.08	281.112	C11H15N5O4	[M+H]+	N6-methyladenosine	N6-甲基腺苷	Nucleotides and derivatives	核苷酸及其衍生物	Nucleotides and derivatives	核苷酸及其衍生物	1867-73-8	3	1.1801e+06	1.03316e+06	1.28926e+06	1.01009e+06	895815	1.03958e+06	967564	1.13367e+06	1.14987e+06	-	-
Hmmp001310	188.07	118.07	187.063	C11H9NO2	[M+H]+	3-Indoleacrylic acid	3-吲哚丙烯酸	Alkaloids	生物碱	Plumerane	吲哚类生物碱	1204-06-4	1	4.43446e+06	4.26024e+06	4.02462e+06	2.93062e+06	2.80082e+06	2.87896e+06	3.68617e+06	3.39736e+06	3.05735e+06	C21283	-
pmp001285	149.02	65.04	148.016	C8H4O3	[M+H]+	Phthalic anhydride	邻苯二甲酸酐	Phenolic acids	酚酸类	Phenolic acids	酚酸类	85-44-9	1	1.26159e+07	7.70197e+06	6.81832e+06	9.31348e+06	9.75756e+06	1.09789e+07	7.65093e+06	9.07552e+06	8.98698e+06	-	-
Lmyp001815	344.1	136.04	343.09	C14H17NO9	[M+H]+	2,4-Dihydroxy-1,4-benzoxazin-3(4H)-one glucoside (DIBOA glucose)	2,4-二羟基-1,4-苯并噁嗪-3(4H)-酮 葡萄糖苷 (DIBOA glucose)	Alkaloids	生物碱	Alkaloids	生物碱	155835-54-4	3	69660.1	117379	146499	42822.7	93264.3	67510.5	89479.2	81107.7	97791.5	C15772	ko00402,ko01110
pmd0160	454.29	313.27	453.286	C21H44NO7P	[M+H]+	LysoPE 16:0(2n isomer)	溶血磷脂酰乙醇胺 16:0(2n异构)	Lipids	脂质	LPE	溶血磷脂酰乙醇胺	-	3	3.96777e+06	3.80051e+06	4.22558e+06	3.33509e+06	2.76349e+06	3.33148e+06	4.48611e+06	3.74659e+06	4.3433e+06	-	-
MWS201461	288.2	175.12	287.196	C12H25N5O3	[M+H]+	Leu-Arg	L-亮氨酸-L-精氨酸	Amino acids and derivatives	氨基酸及其衍生物	Amino acids and derivatives	氨基酸及其衍生物	26607-15-8	3	304404	244284	299711	1.36104e+06	1.3669e+06	1.31169e+06	912890	966776	1.09364e+06	-	-
MWS0813	128.036	82.0295	129.043	C5H7NO3	[M-H]-	5-Oxoproline	5-氧化脯氨酸	Amino acids and derivatives	氨基酸及其衍生物	Amino acids and derivatives	氨基酸及其衍生物	149-87-1	3	65658.7	60698.8	77755.1	30888.8	31327.5	37822.1	38400.2	44201.7	46122.6	C02237	ko00470,ko01100
Lmhp002153	251.14	147.04	250.132	C13H18N2O3	[M+H]+	N-p-Coumaroylhydroxyputrescine	N-对香豆酰羟基腐胺	Alkaloids	生物碱	Phenolamine	酚胺	-	3	360959	294216	348652	192893	255036	216080	241600	251031	287803	-	-
Zbln003676	385.13	205.05	386.137	C21H22O7	[M-H]-	7-hydroxy-4-methoxyphenanthrene-2-O-glucoside	7-羟基-4-甲氧基菲-2-O-β-D-葡萄糖	Quinones	醌类	PhenAnthraquinones	菲醌	-	2	343916	307261	325781	880266	1.00009e+06	994129	685688	759420	629956	-	-
MWS201483	279.13	120.08	278.127	C14H18N2O4	[M+H]+	Phe-Hyp	L-苯丙氨酸-L-羟脯氨酸	Amino acids and derivatives	氨基酸及其衍生物	Amino acids and derivatives	氨基酸及其衍生物	90965-82-5	3	200075	231911	224951	173707	154730	169714	172356	183302	206827	-	-
Lmhn002629	253.04	121.03	254.043	C11H10O7	[M-H]-	Benzoyltartaric acid	苯甲酰酒石酸	Phenolic acids	酚酸类	Phenolic acids	酚酸类	-	3	252029	236997	216626	234571	314754	278004	245882	246937	208363	-	-
mws1015	339.072	177.019	340.079	C15H16O9	[M-H]-	Esculin (6,7-Dihydroxycoumarin-6-O-glucoside)*	秦皮甲素; 6,7-二羟基香豆素-6-O-葡萄糖苷*	Lignans and Coumarins	木脂素和香豆素	Coumarins	香豆素	531-75-9	3	169331	175659	177240	115037	109249	109009	130834	138493	114879	C09264	-
MWSHY0067	611.16	303.05	610.153	C27H30O16	[M+H]+	Quercetin-3-O-rutinoside (Rutin)*	槲皮素-3-O-芸香糖苷 (芦丁)*	Flavonoids	黄酮	Flavonols	黄酮醇	153-18-4	3	224992	195697	213673	178079	268601	220408	262907	304111	315785	C05625	ko00944,ko01100,ko01110
MWS3020	145.13	86.1	144.126	C7H16N2O	[M+H]+	N-Acetylcadaverine	N-乙酰尸胺	Alkaloids	生物碱	Alkaloids	生物碱	32343-73-0	3	5.62595e+06	5.54667e+06	5.56288e+06	5.20017e+06	6.21732e+06	6.83924e+06	5.18267e+06	4.91989e+06	5.89352e+06	-	-
pme1841	103.12	86.1	102.116	C5H14N2	[M+H]+	Cadaverine	尸胺	Alkaloids	生物碱	Alkaloids	生物碱	462-94-2	3	420732	433677	417727	387869	389960	370640	430465	360521	375353	C01672	ko00310,ko00470,ko00480,ko00960,ko01100,ko01110
MWStz083	197.13	70.07	196.121	C10H16N2O2	[M+H]+	Cyclo(D-Val-L-Pro)	环(D-缬氨酸-L-脯氨酸)	Amino acids and derivatives	氨基酸及其衍生物	Amino acids and derivatives	氨基酸及其衍生物	27483-18-7	3	39035.5	115944	103588	16251.1	43686.6	84008.7	80426.2	67132.8	70595	-	-
MWSHY0048	321.06	153.02	320.053	C15H12O8	[M+H]+	Dihydromyricetin (Ampelopsin)	二氢杨梅素 (蛇葡萄素)	Flavonoids	黄酮	Flavanonols	二氢黄酮醇	27200-12-0	3	1.03572e+06	928502	983074	562967	493654	500323	761602	637141	663728	C02906	ko00941,ko01110
Lmgp002593	123.04	77.04	122.037	C7H6O2	[M+H]+	3-hydroxybenzaldehyde	3-羟基苯甲醛	Phenolic acids	酚酸类	Phenolic acids	酚酸类	100-83-4	1	1.22941e+06	1.24034e+06	1.17394e+06	813191	1.03111e+06	970749	1.12472e+06	1.01622e+06	929790	C03067	-
YC512118	282.28	247.24	281.272	C18H35NO	[M+H]+	Oleamide (9-Octadecenamide)	油酸酰胺 (9-十八碳烯酰胺)	Lipids	脂质	Free fatty acids	游离脂肪酸	301-02-0	1	254900	226381	225040	187114	199911	210643	195272	236028	212162	C19670	-
mws0972	131.07	85.07	132.079	C6H12O3	[M-H]-	6-Hydroxyhexanoic acid	6-羟基己酸	Organic acids	有机酸	Organic acids	有机酸	1191-25-9	3	178522	165137	178340	142083	68855.2	123740	140965	167641	144472	C06103	-
MWSslk140	192.07	56.05	191.062	C7H13NO3S	[M+H]+	N-Acetyl-L-Methionine	N-乙酰-L-蛋氨酸	Amino acids and derivatives	氨基酸及其衍生物	Amino acids and derivatives	氨基酸及其衍生物	65-82-7	3	131864	161644	126226	117230	109992	104809	119826	121091	101509	C02712	-
Lmhp009034	452.28	311.26	451.27	C21H42NO7P	[M+H]+	LysoPE 16:1	溶血磷脂酰乙醇胺 16:1	Lipids	脂质	LPE	溶血磷脂酰乙醇胺	-	2	1.51971e+06	1.3448e+06	1.61219e+06	1.92216e+06	2.49761e+06	3.0571e+06	2.33264e+06	1.95034e+06	2.02772e+06	-	-
Wmcp000011	285.04	257.04	284.032	C15H8O6	[M+H]+	Rheic Acid	大黄酸	Quinones	醌类	Anthraquinone	蒽醌	478-43-3	3	135676	187732	134504	293954	241950	197935	229346	225188	191596	C10401	-
Li512115	515.12	353.09	516.127	C25H24O12	[M-H]-	Isochlorogenic acid B	异绿原酸 B	Phenolic acids	酚酸类	Phenolic acids	酚酸类	14534-61-3	3	95887.2	108286	126104	129043	179287	136524	127268	133116	110244	C10468	-
pmp000479	252.23	196.2	251.225	C16H29NO	[M+H]+	N-Isobutyl-2E,4E-dodedienamide	N-异丁基-2E,4E-十二烯酰胺	Alkaloids	生物碱	Alkaloids	生物碱	-	3	133979	143287	126500	120311	125559	135006	144264	119625	139075	-	-
MWS3149	151.04	107.05	152.047	C8H8O3	[M-H]-	3-Methoxybenzoic acid	3-甲氧基苯甲酸	Phenolic acids	酚酸类	Phenolic acids	酚酸类	586-38-9	3	90303.9	79393.3	89443.3	101236	98667.2	88746.4	73404.8	88500.2	85486.1	-	-
pmb0738	699.19	331.08	698.185	C34H34O16	[M+H]+	Tricin-7-O-(2''-Sinapoyl)glucoside	苜蓿素-7-O-(2''-芥子酰)葡萄糖苷	Flavonoids	黄酮	Flavones	黄酮	-	3	239590	245463	187655	327931	270586	292212	282669	298464	246237	-	-
MWSslk094	593.13	125.03	594.137	C30H26O13	[M-H]-	Proanthocyanidins	原花青素	Tannins	鞣质	Proanthocyanidins	原花青素	20347-71-1	3	39817	34404.5	38541.9	42538.1	48223.2	33480.2	39414.2	47929.8	44586	-	-
pmb0874	478.29	337.27	477.286	C23H44NO7P	[M+H]+	LysoPE 18:2(2n isomer)	溶血磷脂酰乙醇胺 18:2(2n异构)	Lipids	脂质	LPE	溶血磷脂酰乙醇胺	-	1	6.52498e+06	3.34846e+06	4.74647e+06	3.7729e+06	6.21274e+06	5.58764e+06	4.44059e+06	4.29267e+06	5.13765e+06	-	-
Hmbp003234	255.09	163.03	254.079	C12H14O6	[M+H]+	1-O-Caffeoylglycerol	1-O-咖啡酰单甘油	Phenolic acids	酚酸类	Phenolic acids	酚酸类	-	3	119088	100664	148171	96381.3	26722.6	94280.4	116682	128990	106109	-	-
Lmbn004847	179.07	146.04	180.079	C10H12O3	[M-H]-	4-Methoxyphenylpropionic acid	4-甲氧基苯丙酸	Phenolic acids	酚酸类	Phenolic acids	酚酸类	-	3	104515	100688	114850	122613	123501	127908	110259	114289	132085	-	-
pmb3068	337.09	163.04	338.1	C16H18O8	[M-H]-	1-O-p-Coumaroylquinic acid	1-O-对香豆酰奎宁酸	Phenolic acids	酚酸类	Phenolic acids	酚酸类	-	3	668667	645813	688546	2.63095e+06	2.47057e+06	2.3266e+06	1.94853e+06	1.61145e+06	1.72004e+06	-	-
pmb3042	491.12	329.1	492.127	C23H24O12	[M-H]-	Tricin-5-O-Glucoside	苜蓿素-5-O-葡萄糖苷	Flavonoids	黄酮	Flavones	黄酮	32769-00-9	3	746208	698308	866849	990956	679983	868548	924532	766477	810215	-	-
mws4175	175.02	85.03	176.032	C6H8O6	[M-H]-	D-Glucurono-6,3-lactone	D-葡萄糖醛酸-6,3-内酯	Others	其它类	Saccharides	糖类	32449-92-6	3	171929	121435	233389	216018	245991	266256	181674	215063	182931	C02670	ko00053,ko01100
pmb0571	565.16	271.6	564.148	C26H28O14	[M+H]+	Apigenin-7-O-(2''-glucosyl)arabinoside*	芹菜素-7-O-(2''-葡萄糖基)阿拉伯糖苷*	Flavonoids	黄酮	Flavones	黄酮	-	3	566374	653813	625578	821291	461046	841605	546532	634681	661645	-	-
Hmgp003540	775.21	331.08	774.201	C36H38O19	[M+H]+	Tricin-4'-O-(β-guaiacylglycerol)ether-7-O-(6''-malonyl)glucoside	苜蓿素-4'-O-(β-愈创木酰甘油)醚-7-O-(6''-丙二酰)葡萄糖苷	Flavonoids	黄酮	Flavones	黄酮	-	3	135818	154192	107556	229944	155988	186920	155016	132050	130717	-	-
Lmhp008273	438.26	297.24	437.254	C20H40NO7P	[M+H]+	LysoPE 15:1(2n isomer)	溶血磷脂酰乙醇胺 15:1(2n异构)	Lipids	脂质	LPE	溶血磷脂酰乙醇胺	-	2	16063.6	20770.1	27107	28140	43396	24121.3	22811.1	26894.4	27422.4	-	-
Lmbn001364	131.03	87.05	132.042	C5H8O4	[M-H]-	4-Hydroxy-2-Oxopentanoic Acid*	4-羟基-2-氧代戊酸*	Organic acids	有机酸	Organic acids	有机酸	3318-73-8	3	100720	91739.7	85042	72456.5	72375.8	88625.5	85564.9	79151.2	96085.4	C03589	ko00360,ko01100
pmb0484	104.11	60.08	104.107	C5H14NO+	[M]+	Choline	胆碱	Alkaloids	生物碱	Alkaloids	生物碱	62-49-7	3	1.16911e+06	1.19141e+06	1.08181e+06	950711	1.124e+06	1.16885e+06	1.24571e+06	1.1667e+06	1.02337e+06	C00114	ko00260,ko00564,ko01100,ko02010
pme1651	176.07	130.07	175.063	C10H9NO2	[M+H]+	Indole-3-acetic acid (IAA)	吲哚-3-乙酸<植物生长激素>	Alkaloids	生物碱	Plumerane	吲哚类生物碱	87-51-4	3	185130	170201	184810	249835	211998	251703	197612	166895	200191	C00954	ko00380,ko01100,ko04075
mws0601	110.02	66.03	111.032	C5H5NO2	[M-H]-	Pyrrole-2-carboxylic acid	吡咯-2-羧酸	Organic acids	有机酸	Organic acids	有机酸	634-97-9	3	275813	319311	301586	274253	273897	280147	251786	273120	305964	C05942	ko00470
Zmdp000917	160.11	114.04	159.101	C6H13N3O2	[M+H]+	δ-Guanidinovaleric acid	δ-胍基新戊酸	Organic acids	有机酸	Organic acids	有机酸	462-93-1	3	179003	217746	222605	158248	182794	208817	231083	194307	196915	-	-
pme3967	312.13	180.09	311.123	C12H17N5O5	[M+H]+	2-(Dimethylamino)guanosine*	2-(二甲基氨基)鸟苷*	Nucleotides and derivatives	核苷酸及其衍生物	Nucleotides and derivatives	核苷酸及其衍生物	2140-67-2	1	4.88308e+06	5.64798e+06	5.45623e+06	2.64684e+06	2.78792e+06	2.52537e+06	3.70615e+06	4.02572e+06	3.2986e+06	-	-
Haxp007330	179.06	135.01	178.063	C10H10O3	[M+H]+	p-Methoxycinnamic acida	对甲氧基肉桂酸	Others	其它类	Others	其它	-	3	122291	146666	115294	76428.8	176756	123497	128035	106460	110732	-	-
Zmzn000078	168.99	78.96	169.998	C3H7O6P	[M-H]-	Dihydroxyacetone phosphate	磷酸二羟基丙酮	Others	其它类	Saccharides	糖类	57-04-5	3	770104	692476	693864	732777	703595	777244	577603	647004	705554	C00111	ko00010,ko00040,ko00051,ko00052,ko00561,ko00562,ko00564,ko00640,ko00710,ko00760,ko01100,ko01110,ko01200,ko01230
pme0021	166.09	120.08	165.079	C9H11NO2	[M+H]+	L-Phenylalanine	L-苯丙氨酸	Amino acids and derivatives	氨基酸及其衍生物	Amino acids and derivatives	氨基酸及其衍生物	63-91-2	1	2.80138e+06	2.8886e+06	2.82868e+06	2.66229e+06	2.83987e+06	2.80388e+06	2.33434e+06	2.38488e+06	2.78935e+06	C00079	ko00360,ko00400,ko00460,ko00470,ko00940,ko00960,ko00966,ko00970,ko00999,ko01100,ko01110,ko01210,ko01230,ko02010
Lmhp008885	440.28	299.26	439.27	C20H42NO7P	[M+H]+	LysoPE 15:0(2n isomer)	溶血磷脂酰乙醇胺 15:0(2n异构)	Lipids	脂质	LPE	溶血磷脂酰乙醇胺	-	1	4.92658e+06	5.84316e+06	5.16437e+06	8.0454e+06	6.45788e+06	7.4147e+06	6.98681e+06	6.3319e+06	5.72188e+06	-	-
Zmgn001989	123.05	65.04	124.052	C7H8O2	[M-H]-	3-Methylcatechol	3-甲基邻苯二酚	Phenolic acids	酚酸类	Phenolic acids	酚酸类	488-17-5	3	122420	120913	96237.8	102380	100001	94034.5	85167.9	103660	98615.6	C02923	ko01100
MWS1798	113.06	67.05	112.052	C6H8O2	[M+H]+	2,4-Hexadienoic acid	山梨酸	Organic acids	有机酸	Organic acids	有机酸	110-44-1	3	258693	252943	273420	173342	224954	285393	297513	257106	247002	-	-
MWSHY0080	595.17	287.06	594.159	C27H30O15	[M+H]+	Luteolin-7-O-neohesperidoside (Lonicerin)*	木犀草素-7-O-新橘皮糖苷 (忍冬苷)*	Flavonoids	黄酮	Flavones	黄酮	25694-72-8	3	716970	563572	509613	771476	758746	637561	562138	682510	599125	C12630	ko00944
MWSslk254	595.17	287.06	594.159	C27H30O15	[M+H]+	Kaempferol-3-O-glucorhamnoside*	山柰酚-3-O-葡萄糖鼠李糖苷*	Flavonoids	黄酮	Flavonols	黄酮醇	40437-72-7	3	716970	563572	509613	771476	758746	637561	562138	682510	599125	-	-
pme0220	225.15	151.11	224.141	C13H20O3	[M+H]+	Methyl jasmonate	茉莉酸甲酯	Organic acids	有机酸	Organic acids	有机酸	1211-29-6	3	188463	210546	211105	225752	257827	250444	227729	187745	220487	C11512	ko00592,ko01110
MWS5209	235.16	118.09	117.079	C5H11NO2	[2M+H]+	N-Methyl-α-aminoisobutyric acid	N-甲基-α-氨基异丁酸	Amino acids and derivatives	氨基酸及其衍生物	Amino acids and derivatives	氨基酸及其衍生物	2566-34-9	3	1.27719e+06	1.33139e+06	1.46989e+06	783499	835987	793901	1.37128e+06	1.12181e+06	1.28507e+06	-	-
pmc0066	333.06	137.05	332.052	C10H13N4O7P	[M+H]+	2'-Deoxyinosine-5'-monophosphate	2'-脱氧肌苷-5'-单磷酸	Nucleotides and derivatives	核苷酸及其衍生物	Nucleotides and derivatives	核苷酸及其衍生物	3393-18-8	3	7.31544e+06	6.73305e+06	7.63372e+06	4.87606e+06	4.58396e+06	5.25379e+06	6.30405e+06	6.91805e+06	5.65147e+06	C06196	ko00230,ko01232
Lmsn015919	658.85	482.93	659.861	C6H18O24P6	[M-H]-	Phytic acid	植酸	Organic acids	有机酸	Organic acids	有机酸	83-86-3	3	16348.4	14765.8	15758.3	13733	12887.6	12262.1	15956.5	14720.8	13030.2	C01204	ko00562,ko01100,ko04070
Zmhn001446	579.21	417.16	580.216	C28H36O13	[M-H]-	Syringaresinol-4'-O-glucoside	丁香树脂酚-4'-O-葡萄糖苷	Lignans and Coumarins	木脂素和香豆素	Lignans	木脂素	7374-79-0	3	246533	281229	133411	280416	211035	275675	278554	228402	265483	C10890	-
MWS0812	76.0757	58.0723	75.0684	C3H9NO	[M+H]+	Trimethylamine N-Oxide*	氧化三甲胺*	Alkaloids	生物碱	Alkaloids	生物碱	1184-78-7	3	27372.8	16726.7	23437.8	13570.4	28862.4	18636.6	18935.9	23195.6	21639.5	C01104	ko01100
mws1519	595.17	287.06	596.174	C27H32O15	[M-H]-	Eriodictyol-7-O-Rutinoside (Eriocitrin)	圣草次苷	Flavonoids	黄酮	Flavanones	二氢黄酮	13463-28-0	3	486429	411120	383347	444378	422291	413089	428576	364541	443249	C09732	-
Lmgp002501	474.16	312.11	473.153	C20H27NO12	[M+H]+	Dhurrin-6'-O-Glucoside	蜀黍苷-6'-O-葡萄糖苷	Alkaloids	生物碱	Phenolamine	酚胺	-	2	2.64826e+07	2.90146e+07	2.46066e+07	1.7541e+07	1.89308e+07	2.04631e+07	2.16296e+07	2.55591e+07	2.14389e+07	-	-
pmp001119	273.08	213.09	272.068	C15H12O5	[M+H]+	3,5-Dihydroxy-2,4-dimethoxy-9H-fluoren-9-one	3,5-二羟基-2,4-二甲氧基-9H-芴-9-酮	Others	其它类	Ketone compounds	酮类化合物	-	2	23099.6	186222	64726.1	168935	139004	130130	102651	101375	121081	-	-
Lmbp002255	371.1	209.05	370.09	C16H18O10	[M+H]+	Fraxetin-8-O-glucoside (Fraxin)	秦皮苷	Lignans and Coumarins	木脂素和香豆素	Coumarins	香豆素	524-30-1	3	458822	386149	443626	426279	320975	499815	396446	350634	430513	C09266	-
Lmcp002302	312.13	180.09	311.123	C12H17N5O5	[M+H]+	N6-(2-Hydroxyethyl)adenosine*	N6-(2-羟乙基)腺苷*	Nucleotides and derivatives	核苷酸及其衍生物	Nucleotides and derivatives	核苷酸及其衍生物	4338-48-1	1	4.58655e+06	4.24089e+06	4.67099e+06	2.44009e+06	2.31044e+06	2.51526e+06	2.80181e+06	3.29623e+06	3.41321e+06	-	-
Hmmp002121	469.12	317.08	468.069	C23H16O11	[M+H]+	Isorhamnetin-3-O-gallate	异鼠李素-3-O-没食子酸酯	Flavonoids	黄酮	Flavonols	黄酮醇	-	3	90828.5	132026	42077.8	183693	164704	151076	153269	124895	137922	-	-
mws1297	269.1	101.02	270.11	C13H18O6	[M-H]-	Benzyl glucoside	苄基葡萄糖苷	Phenolic acids	酚酸类	Phenolic acids	酚酸类	4304-12-5	3	124662	119977	148767	252598	231440	205443	160730	132712	138652	-	-
Lmhp002764	211.13	70.07	210.137	C11H18N2O2	[M+H]+	Cyclo(Pro-Leu)	环(脯氨酸-亮氨酸)	Amino acids and derivatives	氨基酸及其衍生物	Amino acids and derivatives	氨基酸及其衍生物	5654-86-4	3	102337	104409	103173	122112	84652.6	83302.5	111386	90646.4	101303	-	-
pme1021	177.04	59.01	178.048	C6H10O6	[M-H]-	D-Glucono-1,5-lactone*	D-葡萄糖酸-1,5-内酯*	Others	其它类	Saccharides	糖类	90-80-2	3	265746	229528	243281	197967	189037	212970	241813	199017	209002	C00198	ko00030,ko01100,ko01110,ko01200
MWSmce315	167.99	135.01	166.986	C7H5NS2	[M+H]+	2-Mercaptobenzothiazole	2-巯基苯并噻唑	Alkaloids	生物碱	Alkaloids	生物碱	149-30-4	3	180407	208520	196133	197482	214621	206211	217729	180545	217281	C14437	-
Zmyn003693	267.07	252.04	268.074	C16H12O4	[M-H]-	6-Hydroxy-2'-methoxyflavone	6-羟基-2'-甲氧基黄酮	Flavonoids	黄酮	Flavones	黄酮	61546-59-6	3	52768.8	82075.1	86300.7	81714.2	84450	98789.5	117229	104113	95365.8	C15203	-
Lmhp007840	534.36	184.07	533.348	C27H52NO7P	[M+H]+	LysoPC 19:2	溶血磷脂酰胆碱 19:2	Lipids	脂质	LPC	溶血磷脂酰胆碱	-	3	1.94845e+06	1.93246e+06	1.94636e+06	1.54546e+06	1.939e+06	1.59209e+06	1.35685e+06	1.60105e+06	1.32837e+06	-	-
MWS2910	242.11	126.07	241.106	C10H15N3O4	[M+H]+	5-Methyl-2'-Deoxycytidine	5-甲基-2'-脱氧胞苷	Nucleotides and derivatives	核苷酸及其衍生物	Nucleotides and derivatives	核苷酸及其衍生物	838-07-3	3	329071	220229	361112	249179	265595	250469	311602	282756	252312	C03592	-
mws0005	161.11	144.08	160.1	C10H12N2	[M+H]+	Tryptamine	色胺	Alkaloids	生物碱	Plumerane	吲哚类生物碱	61-54-1	3	1.41925e+06	1.44181e+06	1.46331e+06	1.67238e+06	1.53244e+06	1.82151e+06	1.17155e+06	1.24355e+06	1.43275e+06	C00398	ko00380,ko01100,ko01110
HJN078	549.16	255.06	550.169	C26H30O13	[M-H]-	Pinocembrin-7-O-(2''-O-arabinosyl)glucoside	乔松素-7-O-(2''-O-阿拉伯糖基)葡萄糖苷	Flavonoids	黄酮	Flavanones	二氢黄酮	-	3	79248.3	74022.6	76444.4	107380	111950	97990.4	94418.7	98920.6	80489.5	-	-
pmp000588	549.12	463.12	548.117	C25H24O14	[M+H]+	Diosmetin-7-O-(6''-malonyl)glucoside	香叶木素-7-O-(6''-O-丙二酰)葡萄糖苷	Flavonoids	黄酮	Flavones	黄酮	-	1	729430	682199	779705	967625	1.06459e+06	1.12133e+06	833941	751833	930291	-	-
Cmmn012461	299.2	299.2	300.209	C20H28O2	[M-H]-	Dehydroabietic acid	脱氢松香酸	Terpenoids	萜类	Ditepenoids	二萜	1740-19-8	3	5.79788e+06	4.9944e+06	5.27417e+06	5.23789e+06	5.26139e+06	4.49616e+06	4.59992e+06	5.69343e+06	5.11371e+06	C12078	-
mws0179	367.1	190.9	368.111	C17H20O9	[M-H]-	Chlorogenic acid methyl ester	绿原酸甲酯	Phenolic acids	酚酸类	Phenolic acids	酚酸类	29708-87-0	3	91908.1	92244.6	110628	147216	146716	159666	118990	146120	141050	-	-
Lmnp002413	595.17	449.11	594.159	C27H30O15	[M+H]+	Luteolin-6-C-glucoside-7-O-rhamnoside	木犀草素-6-C-葡萄糖苷-7-O-鼠李糖苷	Flavonoids	黄酮	Flavones	黄酮	-	3	459522	280105	298235	682264	586575	345330	394328	343343	425288	-	-
Zmbp002117	176.07	133.05	175.063	C10H9NO2	[M+H]+	1-Methoxy-3-indolealdehyde	1-甲氧基-3-吲哚醛	Alkaloids	生物碱	Plumerane	吲哚类生物碱	-	3	134495	120528	111447	94974.7	104139	90858.3	91963.5	112701	97255.2	-	-
Zmln002252	223.03	149.03	224.032	C10H8O6	[M-H]-	Sideretin (5,7,8-Trihydroxy-6-methoxycoumarin)	5,7,8-三羟基-6-甲氧基香豆素	Lignans and Coumarins	木脂素和香豆素	Coumarins	香豆素	-	3	1.54895e+06	1.61863e+06	1.34283e+06	2.8474e+06	3.20193e+06	2.93295e+06	2.029e+06	1.82601e+06	1.63673e+06	C22007	ko00999,ko01110
MWS2442	259.02	96.97	260.03	C6H13O9P	[M-H]-	D-Fructose 6-Phosphate*	D-果糖-6-磷酸*	Others	其它类	Saccharides	糖类	643-13-0	1	375983	371629	407083	283231	346928	327582	363390	294295	319314	C00085	ko00052,ko00500,ko00710,ko01100,ko01110,ko01200
mws0866	259.02	96.97	260.03	C6H13O9P	[M-H]-	D-Glucose 6-phosphate*	D-葡萄糖-6-磷酸*	Others	其它类	Saccharides	糖类	56-73-5	1	375983	371629	407083	283231	346928	327582	363390	294295	319314	C00092	ko00500,ko00562,ko01100,ko01110
Lmqp002784	138.06	77.04	137.048	C7H7NO2	[M+H]+	Salicylamide	水杨酰胺	Alkaloids	生物碱	Phenolamine	酚胺	65-45-2	3	1.03233e+06	1.06284e+06	1.02024e+06	858256	801474	774407	958037	771854	868959	-	-
Lmsn002815	593.15	285.04	594.159	C27H30O15	[M-H]-	Kaempferol-3-O-rutinoside(Nicotiflorin)	山柰酚-3-O-芸香糖苷(烟花苷)	Flavonoids	黄酮	Flavonols	黄酮醇	17650-84-9	3	121980	113066	111940	88230.4	133490	119162	105219	103136	85942.9	C21833	ko00944,ko01110
pmp001267	320.29	302.29	319.288	C21H37NO	[M+H]+	2-(Dodecylamino)-3-phenyl-1-propanol	2-十二胺基-3-苯基-1-丙醇	Others	其它类	Alcohol compounds	醇类化合物	-	3	309572	344557	319849	363926	339633	356277	380988	320651	394795	-	-
Hmbp002730	287.06	153.01	286.048	C15H10O6	[M+H]+	Isoscutellarein*	异野黄芩素*	Flavonoids	黄酮	Flavones	黄酮	41440-05-5	1	253278	198459	238436	558768	598776	609033	379025	346006	428473	C10097	-
pmn001587	431.12	269.07	432.127	C18H24O12	[M-H]-	Asperulosidic acid	车叶草苷酸	Terpenoids	萜类	Monoterpenoids	倍萜	25368-11-0	3	198502	186960	209003	200388	222923	184410	206624	215877	174841	-	-
MWS1113	232.15	57.03	231.147	C11H21NO4	[M+H]+	Isobutyryl carnitine	异丁酰肉碱	Alkaloids	生物碱	Alkaloids	生物碱	25518-49-4	2	608379	566169	614429	652932	617110	628370	715235	612487	584274	-	-
MWS2076	110.06	65.04	109.053	C6H7NO	[M+H]+	2-Aminophenol	2-氨基苯酚	Alkaloids	生物碱	Phenolamine	酚胺	95-55-6	3	173243	61643.1	130267	42898.9	85484.7	56014.9	93441.6	77234.5	78607.7	C01987	ko00380,ko01100
Lmtn002565	329.11	167.03	330.095	C14H18O9	[M-H]-	1-O-Vanilloyl-D-Glucose	1-O-香草酰-D-葡萄糖	Phenolic acids	酚酸类	Phenolic acids	酚酸类	-	3	2.41954e+07	2.01973e+07	1.8024e+07	2.2599e+07	2.34674e+07	2.07073e+07	2.46201e+07	1.98852e+07	2.17065e+07	C20470	-
pmp001244	266.14	207.07	266.139	C14H20NO4+	[M]+	Caffeoylcholine	咖啡酰胆碱	Alkaloids	生物碱	Phenolamine	酚胺	87189-10-4	3	234943	130080	152822	270535	317740	234462	231648	212714	263402	-	-
mws0267	105.02	105.02	106.027	C3H6O4	[M-H]-	DL-Glyceric Acid	DL-甘油酸	Organic acids	有机酸	Organic acids	有机酸	473-81-4	3	202098	565747	223143	310966	213555	264676	254694	304227	313975	C00258	ko00030,ko00260,ko00561,ko00630,ko01100,ko01110,ko01200
pme1439	165.05	119.05	164.047	C9H8O3	[M+H]+	p-Coumaric acid	对香豆酸	Phenolic acids	酚酸类	Phenolic acids	酚酸类	501-98-4	1	1.35925e+06	1.30833e+06	1.27054e+06	1.19674e+06	1.11439e+06	1.39331e+06	1.35599e+06	1.1356e+06	1.40259e+06	C00811	ko00130,ko00350,ko00940,ko00950,ko01100,ko01110
MWSslk042	126.05	80.01	125.048	C6H7NO2	[M+H]+	N-Ethylmaleimide (NEM)	N-乙基顺丁烯二酰亚胺	Amino acids and derivatives	氨基酸及其衍生物	Amino acids and derivatives	氨基酸及其衍生物	128-53-0	3	145316	143023	159060	139452	114303	101618	118122	115351	140350	C02441	-
HX1339	147.06	130.03	146.048	C8H6N2O	[M+H]+	4-puinazolinone(ISO1)	4-喹唑酮(ISO1)	Alkaloids	生物碱	Alkaloids	生物碱	-	3	377968	415107	371221	285979	303174	308091	369196	302087	312539	-	-
Zmpn004068	567.17	273.08	568.179	C26H32O14	[M-H]-	Phloretin-2'-O-(6''-O-xylosyl)glucoside	根皮素-2'-O-(6''-O-木糖基)葡萄糖苷	Flavonoids	黄酮	Chalcones	查耳酮	-	3	139394	138541	151721	107749	97722	115353	118246	94715.2	107813	-	-
pme0181	170.092	124.088	169.085	C7H11N3O2	[M+H]+	3-Methyl-L-Histidine*	3-甲基-L-组氨酸*	Amino acids and derivatives	氨基酸及其衍生物	Amino acids and derivatives	氨基酸及其衍生物	368-16-1	3	551329	506615	509308	730755	728514	615215	628091	624047	513627	C01152	ko00340,ko01100
Hmgp002189	463.13	301.07	462.116	C22H22O11	[M+H]+	Hispidulin-7-O-glucoside(Homoplantaginin)*	高车前素-7-O-葡萄糖苷; 高车前苷*	Flavonoids	黄酮	Flavones	黄酮	17680-84-1	1	1.872e+07	1.86669e+07	1.37475e+07	3.02274e+07	2.71617e+07	3.28837e+07	2.60073e+07	2.2e+07	2.12744e+07	C17762	-
MWSmce295	245.07	113.03	244.07	C9H12N2O6	[M+H]+	1-beta-D-Arabinofuranosyluracil	1-β-D-阿糖呋喃脲嘧啶	Nucleotides and derivatives	核苷酸及其衍生物	Nucleotides and derivatives	核苷酸及其衍生物	3083-77-0	3	483359	436255	483873	636515	399684	491311	540460	455873	442868	C16908	-
Hmpn005101	451.12	289.07	452.132	C21H24O11	[M-H]-	Sieboldin	3-羟基根皮苷	Flavonoids	黄酮	Chalcones	查耳酮	18777-73-6	3	200634	211065	179854	255910	226861	204371	211860	257910	216768	-	-
Lmnn002886	477.14	179.03	478.147	C23H26O11	[M-H]-	1'-O-(3,4-Dihydroxyphenethyl)-O-caffeoyl-glucoside	1'-O-(3,4-二羟基苯乙基)-O-咖啡酰基-葡萄糖苷	Phenolic acids	酚酸类	Phenolic acids	酚酸类	-	3	143440	122737	130436	153712	138421	150311	154173	140022	123297	-	-
pme1730	117.02	73.03	118.027	C4H6O4	[M-H]-	D-Erythronolactone	D-赤酮酸内酯	Organic acids	有机酸	Organic acids	有机酸	15667-21-7	3	179093	118536	101854	223167	182188	233065	192973	211673	240503	-	-
MWS20159	271.12	91.05	270.11	C13H18O6	[M+H]+	Phenyl-β-D-glucopyranoside	苄基 β-D-吡喃葡萄糖苷	Phenolic acids	酚酸类	Phenolic acids	酚酸类	-	3	81902.7	114050	114599	132781	126895	147589	126207	135353	108353	-	-
pmb0725	669.18	331.08	668.174	C33H32O15	[M+H]+	Tricin-7-O-(2''-feruloyl)glucoside	苜蓿素-7-O-(2''-阿魏酰)葡萄糖苷	Flavonoids	黄酮	Flavones	黄酮	-	3	103556	63440.9	120785	171539	238114	164994	115425	93468.8	112771	-	-
pme1306	250.05	134.06	249.04	C8H12NO6P	[M+H]+	Pyridoxine-5'-phosphate	吡哆醇-5'-磷酸	Others	其它类	Vitamin	维生素	447-05-2	3	158073	138805	149249	135017	109655	135627	131169	154832	163937	C00627	ko00750,ko01100,ko01240
pmp001141	506.2	145.06	505.195	C25H31NO10	[M+H]+	Cimicifugamide	升麻酰胺	Alkaloids	生物碱	Phenolamine	酚胺	-	3	34172.4	72915	61270	53748.2	44462.1	54576.3	51059.2	41423.4	50404.8	-	-
mws1660	565.16	529.13	564.148	C26H28O14	[M+H]+	Schaftoside	夏佛塔苷	Flavonoids	黄酮	Flavones	黄酮	51938-32-0	1	141677	156159	222623	245627	337881	197490	145603	153236	180074	C10181	-
mws0034	457.08	169.01	458.085	C22H18O11	[M-H]-	Epigallocatechin-3-gallate*	表没食子儿茶素-3-没食子酸酯*	Flavonoids	黄酮	Flavanols	黄烷醇类	989-51-5	1	133549	191195	72315.4	68284.2	66338.3	49685	126261	112176	100642	C09731	-
Lmsp004521	613.12	147.04	612.111	C29H24O15	[M+H]+	1-O-Cinnamoyl-4,6-(S)-HHDP-β-D-glucose	1-O-肉桂酰-4,6-(S)-六羟基二苯甲酰基-β-D-葡萄糖	Phenolic acids	酚酸类	Phenolic acids	酚酸类	-	3	33122.1	34110.1	19045.6	26798.7	10317.2	31290.7	34036.7	34641.1	28018.1	-	-
pmb3045	505.1	329.07	506.106	C23H22O13	[M-H]-	Tricin-7-O-Glucuronide	苜蓿素-7-O-葡萄糖醛酸苷	Flavonoids	黄酮	Flavones	黄酮	-	3	210734	217642	199434	206834	178898	195143	198186	215706	171600	-	-
Wbmp003302	165.09	91.05	164.084	C10H12O2	[M+H]+	Frambinone	羟苯基丁酮	Others	其它类	Ketone compounds	酮类化合物	-	3	345214	349360	222402	1.19333e+06	1.21536e+06	960466	950042	757140	889064	-	-
MWStz087	114.06	70.03	149.024	C5H8ClNO2	[M-Cl]+	3-Chloro-4-hydroxypiperidin-2-one	3-氯-4-羟基哌啶-2-酮	Alkaloids	生物碱	Piperidine alkaloids	哌啶类生物碱	174204-83-2	3	67414.1	55085.2	37746.8	30774.5	37102.3	33728.6	41283.6	51633.2	49105.9	-	-
Lmcn002982	197.05	167	198.053	C9H10O5	[M-H]-	Methyl 3-O-Methyl Gallate	没食子酸甲酯-3-甲醚	Phenolic acids	酚酸类	Phenolic acids	酚酸类	3934-86-9	3	84522.3	99751.9	91349.7	97835.2	91053.1	95208.8	85099.9	79033.1	98617.6	-	-
MWSmce580	137.02	108.02	138.032	C7H6O3	[M-H]-	2,5-Dihydroxybenzaldehyde	2,5-二羟基苯甲醛	Phenolic acids	酚酸类	Phenolic acids	酚酸类	1194-98-5	3	475809	426077	418057	364790	313235	447804	320480	392211	395343	C05585	ko00350,ko01100
Lmyn000160	237.06	87.01	238.069	C8H14O8	[M-H]-	Mucic acid Dimethyl Ester	粘酸二甲酯	Phenolic acids	酚酸类	Phenolic acids	酚酸类	-	3	1.69665e+06	1.81831e+06	1.52504e+06	1.8983e+06	2.15862e+06	1.82127e+06	1.79059e+06	1.66398e+06	2.0769e+06	-	-
mws0289	480.31	339.29	479.301	C23H46NO7P	[M+H]+	LysoPE 18:1	溶血磷脂酰乙醇胺 18:1	Lipids	脂质	LPE	溶血磷脂酰乙醇胺	89576-29-4	3	6.36441e+06	4.61959e+06	5.07731e+06	7.446e+06	6.45455e+06	6.36907e+06	6.51811e+06	5.27813e+06	6.45801e+06	-	-
Zmjp004875	347.07	315.06	346.069	C17H14O8	[M+H]+	5,6,3',4'-Tetrahydroxy-3,7-dimethoxyflavone	5,6,3',4'-四羟基-3,7-二甲氧基黄酮	Flavonoids	黄酮	Flavones	黄酮	-	3	1.31716e+06	1.36453e+06	1.62365e+06	998781	1.18461e+06	1.2269e+06	1.09507e+06	1.38122e+06	1.27575e+06	-	-
pmb3066	481.14	319.2	482.142	C22H26O12	[M-H]-	5-O-p-Coumaroylshikimic acid O-glucoside	5-O-对香豆酰莽草酸-O-葡萄糖苷	Phenolic acids	酚酸类	Phenolic acids	酚酸类	-	3	155781	147459	170537	253669	225796	277617	202182	188544	160429	-	-
Lmbn003970	329.23	211.14	330.241	C18H34O5	[M-H]-	9,12,13-TriHOME; 9(S),12(S),13(S)-Trihydroxy-10(E)-octadecenoic acid	9(S),12(S),13(S)-三羟基-10(E)-十八烯酸	Lipids	脂质	Free fatty acids	游离脂肪酸	97134-11-7	2	1.10719e+06	1.24261e+06	1.05127e+06	613727	668672	836046	974752	969980	788758	C14833	ko00591
Zmzp006906	673.19	331.08	672.184	C36H32O13	[M+H]+	Tricin-4'-O-[β-guaiacyl-(9''-O-p-coumaroyl)glycerol]ether	苜蓿素-4'-O-[β-愈创木基-(9''-O-对香豆酰)甘油基]醚	Flavonoids	黄酮	Flavones	黄酮	-	1	228537	223093	215400	255875	214837	254218	256437	202831	233496	-	-
Hmcp001658	727.17	479.11	726.164	C31H34O20	[M+H]+	Isorhamnetin-3-O-(6''-malonyl)glucoside-7-O-glucoside	异鼠李素-3-O-(6''-丙二酰)葡萄糖苷-7-O-葡萄糖苷	Flavonoids	黄酮	Flavonols	黄酮醇	-	3	93356.4	41789.5	36582.5	129483	76883.2	53694.3	84457.3	79768.6	67063.7	-	-
Wagp001741	429.19	267.14	428.18	C19H28N2O9	[M+H]+	N-(gamma-L-glutamyl)tyramine O-glucoside	N-(γ-L-谷氨酰)酪胺 O-葡萄糖苷	Alkaloids	生物碱	Phenolamine	酚胺	-	1	350688	484241	377960	474838	511720	577807	498379	394082	458601	-	-
mws0572	126.07	109.04	125.059	C5H7N3O	[M+H]+	5-Methylcytosine	5-甲基胞嘧啶	Nucleotides and derivatives	核苷酸及其衍生物	Nucleotides and derivatives	核苷酸及其衍生物	554-01-8	3	383778	462355	364392	131560	149147	210617	324525	266933	266167	C02376	ko00240,ko01100
Lmcp004369	331.08	287.05	330.074	C17H14O7	[M+H]+	Quercetin-3',4'-dimethyl ether	槲皮素-3',4'-二甲醚	Flavonoids	黄酮	Flavonols	黄酮醇	3306-29-4	1	139004	87363.8	125316	146855	128263	95739.8	147184	119600	148266	-	-
mws1179	433.11	271.07	434.121	C21H22O10	[M-H]-	Naringenin-7-O-glucoside (Prunin)	柚皮素-7-O-葡萄糖苷 (樱桃苷)	Flavonoids	黄酮	Flavanones	二氢黄酮	529-55-5	3	613440	612644	499410	922519	691469	907734	701361	631685	797859	C09099	ko00941
pme3154	147.07	59.01	148.074	C6H12O4	[M-H]-	Mevalonic acid	3,5-二羟基-3-甲基戊酸	Organic acids	有机酸	Organic acids	有机酸	150-97-0	3	225458	239711	183245	395709	361258	339360	309093	340884	269005	C00418	ko00900,ko01100,ko01110
Hmsn002948	417.14	109.03	418.147	C18H26O11	[M-H]-	2-Hydroxyphenol-1-O-glucosyl(6→1)rhamnoside	2-间苯二酚-1-O-葡萄糖基(6→1)鼠李糖苷	Phenolic acids	酚酸类	Phenolic acids	酚酸类	-	3	28765.5	23750.3	29436.4	46249.9	33946.9	54242	35866.8	32142.1	40652.1	-	-
Lssp210056	465.1	303.05	464.096	C21H20O12	[M+H]+	Quercetin3-O-galactoside	槲皮素-3-O-半乳糖苷	Flavonoids	黄酮	Other Flavonoids	其它类黄酮	-	3	1.70613e+06	1.73672e+06	1.38416e+06	1.73283e+06	1.5519e+06	1.81821e+06	1.77169e+06	1.41943e+06	1.50135e+06	-	-
Lmrn003000	165.06	103.06	166.063	C9H10O3	[M-H]-	2-Hydroxy-3-phenylpropanoic acid	2-羟基-3-苯基丙酸	Phenolic acids	酚酸类	Phenolic acids	酚酸类	7326-19-4	3	68804.2	70870.2	67768.7	235973	253021	255105	161225	171768	135877	C05607	ko00360,ko00960,ko01100,ko01110
MWS0274	165.06	119.05	166.063	C9H10O3	[M-H]-	DL-3-Phenyllactic acid*	DL-3-苯基乳酸*	Organic acids	有机酸	Organic acids	有机酸	828-01-3	3	190950	190730	219523	326008	330189	370226	283150	242342	307172	-	-
Lmhp010041	528.31	387.29	527.301	C27H46NO7P	[M+H]+	LysoPE 22:5	溶血磷脂酰乙醇胺 22:5	Lipids	脂质	LPE	溶血磷脂酰乙醇胺	-	3	236693	166298	152802	142688	76266.9	90338.9	131519	110208	105919	-	-
Lmfn004065	433.08	300.03	434.085	C20H18O11	[M-H]-	Morin-3-O-arabinoside	桑色素-3-O-阿拉伯糖苷	Flavonoids	黄酮	Flavonols	黄酮醇	-	3	95917.4	103524	93731.7	52788.4	60655.3	43909.5	50873.3	58942.9	46806.3	-	-
mws3109	168.07	123.04	167.058	C8H9NO3	[M+H]+	4-Hydroxy-L-phenylglycine	4-羟基-L-苯甘氨酸	Amino acids and derivatives	氨基酸及其衍生物	Amino acids and derivatives	氨基酸及其衍生物	32462-30-9	3	31561.6	39218.2	28792.3	36071.4	50751.3	58468	32845.2	39767.1	41277.1	-	-
MWSslk197	405.14	165.05	404.132	C17H24O11	[M+H]+	Secoxyloganin	断氧化马钱子苷	Terpenoids	萜类	Sesquiterpenoids	倍半萜	58822-47-2	3	128954	166293	132798	166649	167401	139391	147557	176355	142101	-	-
pmn001710	521.13	359.08	522.137	C24H26O13	[M-H]-	Rosmarinic acid-3'-O-glucoside	迷迭香酸-3'-O-葡萄糖苷	Phenolic acids	酚酸类	Phenolic acids	酚酸类	910028-78-3	2	421012	195645	336249	383510	393258	391770	305901	379523	316968	-	-
Hmln101664	697.24	535.18	698.242	C32H42O17	[M-H]-	Nortrachelogenin-4'-O-gentiobioside	去甲络石苷元-4'-O-龙胆双糖苷	Lignans and Coumarins	木脂素和香豆素	Lignans	木脂素	-	3	1.04018e+06	1.16617e+06	1.05888e+06	1.20405e+06	1.17231e+06	1.13362e+06	1.25319e+06	1.20548e+06	994666	-	-
Lmsp004851	291.09	123.04	290.079	C15H14O6	[M+H]+	3-Hydroxyphloretin	3-羟基根皮素	Flavonoids	黄酮	Chalcones	查耳酮	57765-66-9	3	335540	284179	325742	389840	395652	376977	338145	317141	398036	-	-
Lmrj001341	185.09	70.06	184.085	C8H12N2O3	[M+H]+	Cyclo(Ser-Pro)	环(丝氨酸-脯氨酸)	Amino acids and derivatives	氨基酸及其衍生物	Amino acids and derivatives	氨基酸及其衍生物	-	3	157678	196939	212934	194800	267649	137408	198909	160421	199045	-	-
Cmjn004337	401.14	269.1	402.153	C18H26O10	[M-H]-	Benzyl-(2''-O-xylosyl)glucoside	苄基-(2''-O-木糖基)葡萄糖苷	Phenolic acids	酚酸类	Phenolic acids	酚酸类	-	2	137581	133967	133417	127684	130263	105778	132879	162366	132704	-	-
Jmgn004021	449.11	269.05	450.116	C21H22O11	[M-H]-	6-C-Glucosyl-2-Hydroxynaringenin	6-碳葡萄糖基-2-羟基柚皮素	Flavonoids	黄酮	Flavanones	二氢黄酮	-	3	1.03655e+06	1.03182e+06	1.02185e+06	1.14599e+06	1.19531e+06	1.15393e+06	1.03179e+06	1.29086e+06	1.08821e+06	-	-
MWStz005	182.04	167.02	181.037	C8H7NO4	[M+H]+	2,7-Dihydroxy-1,4-benzoxazin-3(4H)-one (DHBOA)	2,7-二羟基-2H-1,4-苯并恶嗪-3(4H)-酮 (DHBOA)	Alkaloids	生物碱	Alkaloids	生物碱	69804-59-7	3	73107.5	91165.4	135491	214400	236975	214226	128665	160190	133682	-	-
MWS1919	86.01	58.99	84.9986	C3H3NS	[M+H]+	Thiazole	噻唑	Alkaloids	生物碱	Alkaloids	生物碱	288-47-1	3	118001	88740.9	79265.3	119380	149141	155250	155457	151852	123810	C02740	-
MWSslk257	324.06	112.05	323.052	C9H14N3O8P	[M+H]+	Cytidine 5'-monophosphate(Cytidylic acid)	胞苷-5'-单磷酸	Nucleotides and derivatives	核苷酸及其衍生物	Nucleotides and derivatives	核苷酸及其衍生物	63-37-6	3	829415	906468	843767	820833	846695	991945	831510	1.04746e+06	1.01444e+06	C00055	ko00240,ko01100,ko01232
MWS201397	231.13	86.06	230.127	C10H18N2O4	[M+H]+	Hyp-Val	L-羟脯氨酸-L-缬氨酸	Amino acids and derivatives	氨基酸及其衍生物	Amino acids and derivatives	氨基酸及其衍生物	-	3	77427.1	79095.1	72857.5	71997.2	66351.7	119802	115270	117316	93626.2	-	-
pme0057	136.04	118.03	135.035	C4H9NO2S	[M+H]+	L-Homocysteine	L-高半胱氨酸	Amino acids and derivatives	氨基酸及其衍生物	Amino acids and derivatives	氨基酸及其衍生物	6027-13-0	3	31117.2	22287.7	15773	16172.5	48633.5	23513	25475.5	21075.2	20550.3	C00155	ko00270,ko00920,ko01100,ko01110,ko01230
Lmbp007051	313.11	137.06	312.1	C18H16O5	[M+H]+	6-Hydroxy-2-[2-(3'-methoxy-4'-hydroxyphenylethyl)]chromone	6-羟基-2-[2-(3'-甲氧基-4'-羟基苯乙基)]色酮	Others	其它类	Chromone	色酮类	-	3	70782.9	78354.6	68871.9	71405.7	75630.8	79421.5	58467.8	64300.2	50384.1	-	-
Zmgn000173	149.05	75.01	150.053	C5H10O5	[M-H]-	D-Ribose	D-核糖	Others	其它类	Saccharides	糖类	50-69-1	3	73001.3	79259.3	78783.5	67632.4	78365.7	65708	64649.3	51486.5	63328.4	C00121	ko00030,ko01100,ko02010
pme2954	303.05	137.02	302.043	C15H10O7	[M+H]+	Quercetin	槲皮素	Flavonoids	黄酮	Flavonols	黄酮醇	117-39-5	3	87330.1	100413	70519.4	102152	141834	110170	93012.4	115706	96069.3	C00389	ko00941,ko00944,ko01100,ko01110
pmn001367	315.072	153.017	316.079	C13H16O9	[M-H]-	Protocatechuic acid-4-O-glucoside*	原儿茶酸-4-O-葡萄糖苷*	Phenolic acids	酚酸类	Phenolic acids	酚酸类	-	1	482564	550287	579086	614292	637575	646357	428002	456653	539327	-	-
Zmgp004297	281.15	107.05	280.146	C19H20O2	[M+H]+	1-phenyl-7-(4-hydroxyphenyl)-4-ene-3-heptanone	1-苯基-7-(4-羟基苯基)-4-烯-3-庚酮	Others	其它类	Ketone compounds	酮类化合物	-	3	947788	1.02277e+06	996963	966094	780745	860843	758341	694236	881863	-	-
mws1429	223.13	161.1	224.141	C13H20O3	[M-H]-	Vomifoliol	催吐萝芙叶醇	Terpenoids	萜类	Monoterpenoids	倍萜	189351-15-3	3	142285	206006	181865	133366	165207	174041	136125	174255	156176	C04166	-
mws0091	463.09	300.03	464.096	C21H20O12	[M-H]-	Quercetin-3-O-glucoside (Isoquercitrin)	槲皮素-3-O-葡萄糖苷(异槲皮苷)	Flavonoids	黄酮	Flavonols	黄酮醇	482-35-9	3	151468	162006	158001	101256	110009	90555.9	130374	145055	113281	C05623	ko00944,ko01100,ko01110
mws0955	317.21	113.1	318.219	C20H30O3	[M-H]-	12-Oxo-5,8,10,14-eicosatetraenoic acid*	12-氧代-5,8,10,14-二十碳四烯酸*	Lipids	脂质	Free fatty acids	游离脂肪酸	108437-64-5	3	7683.58	14089.5	14648.3	11376.7	15418.3	13732.9	13865.1	17494.4	17068.4	C14807	ko00590
mws0945	317.212	113.098	318.219	C20H30O3	[M-H]-	15-Oxo-5Z,8Z,11Z,13E-eicosatetraenoic acid*	15-羰基-5Z,8Z,11Z,13E-二十碳四烯酸*	Lipids	脂质	Free fatty acids	游离脂肪酸	81416-72-0	3	7683.58	14089.5	14648.3	11376.7	15418.3	13732.9	13865.1	17494.4	17068.4	C04577	ko00590
Lmyp002284	328.1	166.05	327.095	C14H17NO8	[M+H]+	2-Hydroxy-1,4-benzoxazine-3(2H)-one glucoside (HBOA glucoside)	2-羟基-1,4-苯并噁嗪-3(2H)-酮 葡萄糖苷 (HBOA 葡萄糖苷)	Alkaloids	生物碱	Alkaloids	生物碱	27625-86-1	3	127498	215242	191982	176188	133044	230824	156517	199056	170504	-	-
pmb0530	664.12	136.06	663.109	C21H27N7O14P2	[M+H]+	Nicotinic acid adenine dinucleotide	烟酸腺嘌呤二核苷酸	Nucleotides and derivatives	核苷酸及其衍生物	Nucleotides and derivatives	核苷酸及其衍生物	53-84-9	1	6.04477e+06	8.64588e+06	9.27021e+06	6.53503e+06	6.33914e+06	6.91437e+06	3.85942e+06	4.2966e+06	3.34751e+06	C00003	ko00190,ko00730,ko00760,ko01100,ko01240
mws0917	329.07	314.04	330.074	C17H14O7	[M-H]-	3,7-Di-O-methylquercetin	3,7-二-O-甲基槲皮素	Flavonoids	黄酮	Flavonols	黄酮醇	2068-02-2	3	146836	138076	133683	164605	218962	211951	155477	147247	121819	C01265	ko00944,ko01110
mws1292	565.16	409.09	564.148	C26H28O14	[M+H]+	Isoschaftoside	异夏佛塔苷	Flavonoids	黄酮	Flavones	黄酮	52012-29-0	1	8.20074e+06	6.9348e+06	5.84653e+06	9.78377e+06	1.04149e+07	1.05485e+07	1.08312e+07	8.68088e+06	1.0915e+07	-	-
mws0011	371.13	209.08	372.142	C17H24O9	[M-H]-	Syringin	紫丁香苷	Phenolic acids	酚酸类	Phenolic acids	酚酸类	118-34-3	3	955249	539058	628832	419263	575166	612805	672481	865870	772773	C01533	ko00940
Hmgp002327	188.07	118.06	187.063	C11H9O2N	[M+H]+	3-amino-2-naphthoic acid	3-氨基-2-萘甲酸	Alkaloids	生物碱	Alkaloids	生物碱	-	1	4.21208e+06	3.95466e+06	4.14198e+06	2.97884e+06	2.91764e+06	2.93136e+06	3.78449e+06	3.23395e+06	2.96312e+06	-	-
mws0987	161.06	115.05	160.052	C10H8O2	[M+H]+	6-MethylCoumarin	6-甲基香豆素	Lignans and Coumarins	木脂素和香豆素	Coumarins	香豆素	92-48-8	3	158908	146522	134432	209014	168522	157807	157375	175298	136029	-	-
Lymp010503	423.2	269.12	422.194	C22H30O8	[M+H]+	12-O-acetyl-16-hydroxy-Phorbol*	12-O-乙酰基-16-羟基佛波醇*	Terpenoids	萜类	Ditepenoids	二萜	-	3	354362	370756	292536	388900	395342	309055	348257	363885	284856	-	-
pmb0758	491.15	329	490.147	C24H26O11	[M+H]+	Anisic acid-O-feruloyl glucoside	茴香酸-O-阿魏酰葡萄糖苷	Phenolic acids	酚酸类	Phenolic acids	酚酸类	-	3	962130	1.00778e+06	903631	804251	799282	799762	913976	1.17752e+06	1.08163e+06	-	-
mws0875	179.05	76.02	178.041	C5H10N2O3S	[M+H]+	L-Cysteinyl-L-glycine	L-半胱氨酰-L-甘氨酸	Amino acids and derivatives	氨基酸及其衍生物	Amino acids and derivatives	氨基酸及其衍生物	19246-18-5	3	64598.1	107400	103857	322705	284411	425759	246803	195087	205772	C01419	ko00480,ko01100
pme1266	167.06	124.05	166.049	C6H6N4O2	[M+H]+	3-Methylxanthine	3-甲基黄嘌呤	Nucleotides and derivatives	核苷酸及其衍生物	Nucleotides and derivatives	核苷酸及其衍生物	1076-22-8	3	187393	292749	243043	135289	145217	100988	124419	156838	129753	C16357	ko00232,ko01100,ko01110
mws1584	515.12	191.03	516.127	C25H24O12	[M-H]-	1,3-O-Dicaffeoylquinic Acid (Cynarin)	1,3-O-双咖啡酰奎宁酸(洋蓟酸)	Phenolic acids	酚酸类	Phenolic acids	酚酸类	30964-13-7	3	109713	85404	116500	147824	126683	141413	116317	149196	141846	C10445	-
pmb0719	659.2	331.08	658.19	C32H34O15	[M+H]+	Tricin-4'-O-(syringyl alcohol)ether-5-O-glucoside	苜蓿素-4'-O-丁香醇醚-5-O-葡萄糖苷	Flavonoids	黄酮	Flavones	黄酮	-	3	1.95404e+06	2.10472e+06	1.66369e+06	2.53158e+06	2.86013e+06	2.57241e+06	2.18118e+06	2.34106e+06	1.81593e+06	-	-
mws0333	191.12	159.07	190.111	C11H14N2O	[M+H]+	5-Methoxytryptamine	5-甲氧基色胺	Alkaloids	生物碱	Plumerane	吲哚类生物碱	608-07-1	3	94294.3	101357	121690	82101.7	78723.9	63744.7	85198.7	76380.1	98566.7	C05659	ko00380
Lmbp003208	385.12	223.06	384.106	C17H20O10	[M+H]+	Fraxidin-8-O-glucoside	秦皮啶-8-O-葡萄糖苷	Lignans and Coumarins	木脂素和香豆素	Coumarins	香豆素	-	3	694855	385721	498609	813365	730262	733646	817641	630134	733954	-	-
Lmrj002793	277.12	120.08	276.111	C14H16N2O4	[M+H]+	Cyclo(Phe-Glu)	环(苯丙氨酸-谷氨酸)	Amino acids and derivatives	氨基酸及其衍生物	Amino acids and derivatives	氨基酸及其衍生物	-	3	596239	469802	501201	230410	265146	258498	389211	349633	299921	-	-
Hmgp001902	477.14	315.09	476.132	C23H24O11	[M+H]+	Pectolinarigenin-7-O-glucoside	柳穿鱼黄素-7-O-葡萄糖苷	Flavonoids	黄酮	Flavones	黄酮	-	3	833052	788431	822401	902967	867516	825600	910293	795362	703031	-	-
pmb0557	621.11	287.06	621.109	C27H25O17+	[M]+	Cyanidin-3-O-(3'',6''-O-dimalonyl)glucoside	矢车菊素-3-O-(3'',6''-O-二丙二酰)葡萄糖苷	Flavonoids	黄酮	Anthocyanidins	花青素	171828-60-7	3	16771.9	22563	46288.6	209286	228500	230773	134132	165452	132311	C16289	ko00942
mws1167	131	59.01	132.006	C4H4O5	[M-H]-	Oxalacetic acid	草酰乙酸	Organic acids	有机酸	Organic acids	有机酸	328-42-7	3	44590.6	36324.7	45962	27168.1	28106.7	30550	33316.4	29172.9	37838.9	C00036	ko00010,ko00020,ko00250,ko00470,ko00620,ko00630,ko00710,ko00999,ko01100,ko01110,ko01200,ko01210,ko01230,ko01240
mws1068	285.04	151	286.048	C15H10O6	[M-H]-	Kaempferol (3,5,7,4'-Tetrahydroxyflavone)	山柰酚	Flavonoids	黄酮	Flavonols	黄酮醇	520-18-3	3	38423.5	19205	40287.1	65802.3	36831.5	53409.7	41036.7	35950.5	46652.4	C05903	ko00941,ko00944,ko01100,ko01110
MWSHY0061	595.16	287.06	594.159	C27H30O15	[M+H]+	Kaempferol-3-O-neohesperidoside	山柰酚-3-O-新橙皮糖苷	Flavonoids	黄酮	Flavonols	黄酮醇	32602-81-6	3	658512	568248	616254	752053	521419	492783	602897	464195	526114	-	-
Lmyp003301	358.11	178.05	357.106	C15H19NO9	[M+H]+	4-O-Methyl-DIBOA-Glucoside	4-O-甲基-DIBOA-葡萄糖苷	Alkaloids	生物碱	Alkaloids	生物碱	-	3	106606	133753	185693	249408	221005	225434	150479	147507	185432	-	-
Wafn003070	371.1	209.05	372.106	C16H20O10	[M-H]-	Hydroxyferulic acid glucoside	羟基阿魏酸 葡萄糖苷	Phenolic acids	酚酸类	Phenolic acids	酚酸类	-	3	543276	569184	581257	367213	484828	394847	425536	434103	535140	-	-
Hmgp002121	609.18	463.08	608.153	C31H28O13	[M+H]+	Hispidulin-7-O-(6''-O-p-Coumaroyl)Glucoside	高车前素-7-O-(6''-O-对香豆酰)葡萄糖苷	Flavonoids	黄酮	Flavones	黄酮	-	3	3.02073e+06	2.24803e+06	3.40052e+06	3.77412e+06	3.07434e+06	2.77258e+06	2.15148e+06	2.77989e+06	2.64839e+06	-	-
pmp000120	463.12	427.1	462.116	C22H22O11	[M+H]+	Diosmetin-6-C-glucoside	香叶木素-6-C-葡萄糖苷	Flavonoids	黄酮	Flavones	黄酮	-	1	1.592e+06	1.52489e+06	1.43726e+06	1.6067e+06	1.53557e+06	1.44585e+06	1.67442e+06	1.41233e+06	1.30028e+06	-	-
Lmsp003252	641.17	317.07	640.164	C28H32O17	[M+H]+	Isorhamnetin-3-O-sophoroside	异鼠李素-3-O-槐糖苷	Flavonoids	黄酮	Flavonols	黄酮醇	-	3	410775	326078	314966	302644	333929	385542	262342	336642	327734	-	-
Wafp004334	476.2	177.05	475.184	C24H29NO9	[M+H]+	N-Feruloyltyramine 4'-glucoside	N-阿魏酰酪胺 4'-葡萄糖苷	Alkaloids	生物碱	Phenolamine	酚胺	-	3	2.06833e+06	1.95734e+06	1.91008e+06	1.56236e+06	1.77003e+06	1.72255e+06	1.54095e+06	1.51827e+06	1.90644e+06	-	-
pmb3053	523.12	329.2	524.132	C27H24O11	[M-H]-	Tricin-4'-O-eudesmic acid	苜蓿素-4'-O-三甲氧基苯甲酸	Flavonoids	黄酮	Flavones	黄酮	-	3	26183.1	19878.3	26143.4	31013.8	31115.6	36789.5	32305.7	25091.8	27051	-	-
Hmxp007521	315.09	300.06	314.079	C17H14O6	[M+H]+	3',4'-Dihydroxy-7,5'-dimethoxyflavone	3',4'-二羟基-7,5'-二甲氧基黄酮	Flavonoids	黄酮	Flavones	黄酮	-	3	100269	121400	96872.3	208682	197342	200439	154135	118216	142685	-	-
Lmgp003989	499.13	163.04	498.116	C25H22O11	[M+H]+	Dicaffeoylshikimic acid	二咖啡酰基莽草酸	Phenolic acids	酚酸类	Phenolic acids	酚酸类	-	3	41731.4	22147.8	29724.4	21655	36089.6	44045.4	38968.2	45781.7	50941.6	-	-
Lafp002938	481.17	177.05	480.163	C23H28O11	[M+H]+	Evofolin B glucoside	楝叶吴萸素B葡萄糖苷	Phenolic acids	酚酸类	Phenolic acids	酚酸类	-	3	2.38775e+06	3.12151e+06	2.63886e+06	3.77303e+06	3.0146e+06	4.01421e+06	3.37821e+06	2.68365e+06	2.72359e+06	-	-
mws0018	203.22	84.08	202.216	C10H26N4	[M+H]+	Spermine	精胺	Alkaloids	生物碱	Alkaloids	生物碱	71-44-3	3	779518	809249	783595	584977	814279	844015	473398	616195	529332	C00750	ko00330,ko00410,ko00480,ko00770,ko01100,ko01240
Zmdp000976	208.06	119.02	207.056	C7H13NO4S	[M+H]+	S-(2-Carboxypropyl)cysteine	S-(2-羧丙基)半胱氨酸	Amino acids and derivatives	氨基酸及其衍生物	Amino acids and derivatives	氨基酸及其衍生物	6852-42-2	3	54405.8	53218.1	57289.6	91345.2	128113	70978.6	112691	109591	87446.7	-	-
pmp000583	477.1	301.07	476.096	C22H20O12	[M+H]+	Diosmetin-7-O-glucuronide	香叶木素-7-O-葡萄糖醛酸苷	Flavonoids	黄酮	Flavones	黄酮	35110-20-4	3	348149	312141	337227	356308	336104	305236	288633	359594	286634	-	-
MWSmce643	363.18	111.05	364.189	C20H28O6	[M-H]-	Phorbol	佛波醇	Terpenoids	萜类	Ditepenoids	二萜	17673-25-5	3	38791.3	40652.7	47277.8	31619.3	33933.4	35572.5	45834.1	35064.1	42196.5	-	-
MWS201394	283.13	136.08	282.122	C13H18N2O5	[M+H]+	Thr-Tyr	L-苏氨酸-L-酪氨酸	Amino acids and derivatives	氨基酸及其衍生物	Amino acids and derivatives	氨基酸及其衍生物	145295-02-9	3	176137	116644	130196	153199	197304	150765	194177	169833	148465	-	-
zjbp110829	283.1	107.05	282.089	C17H14O4	[M+H]+	6-hydroxy-2-[2-(4-hydroxyphenyl)ethyl]chromone	6-羟基-2-[2-(2-(4-羟苯基)乙基]色酮	Others	其它类	Chromone	色酮类	-	3	194980	215721	211687	85232.4	113125	27396	119191	154125	148940	-	-
MWSmce210	183	67.02	184.001	C7H4O6	[M-H]-	Chelidonic acid	白屈菜酸	Organic acids	有机酸	Organic acids	有机酸	99-32-1	3	631053	768856	557820	784811	673321	759847	661166	539484	518818	C08476	-
Zmsp001834	169.05	65	168.042	C8H8O4	[M+H]+	2,6-Dimethoxy-1,4-benzoquinone	2,6-二甲氧基-1,4-苯醌	Quinones	醌类	Quinones	醌类	530-55-2	3	1.83731e+06	1.89664e+06	1.22495e+06	871551	1.18228e+06	965814	1.1188e+06	1.45757e+06	1.38025e+06	C10331	-
MWS201424	246.15	86.1	245.138	C10H19N3O4	[M+H]+	Ile-Asn	L-异亮氨酸-L-天冬酰胺	Amino acids and derivatives	氨基酸及其衍生物	Amino acids and derivatives	氨基酸及其衍生物	59652-59-4	3	74680.5	70943	94068.4	160447	153070	170165	161709	127700	130500	-	-
mws1358	109.03	81.03	110.037	C6H6O2	[M-H]-	Pyrocatechol	邻苯二酚;儿茶酚	Phenolic acids	酚酸类	Phenolic acids	酚酸类	120-80-9	3	77679.9	50503.8	66554.1	49276.2	57547.8	64047.6	53161.9	68867.3	66558	C00090	ko01100
Wmzn000227	145.06	109.04	146.058	C6H10O4	[M-H]-	2,2-Dimethylsuccinic acid	2,2-二甲基琥珀酸	Organic acids	有机酸	Organic acids	有机酸	597-43-3	3	341456	353225	348014	178491	194695	212866	263925	285976	341797	-	-
MWStz104	182.08	124.05	181.074	C9H11NO3	[M+H]+	3,4-Dimethoxybenzamide	3,4-二甲氧基苯甲酰胺	Alkaloids	生物碱	Phenolamine	酚胺	1521-41-1	3	149178	163507	171870	144618	97368.2	129272	141403	125454	164124	-	-
Lmfn004093	435.13	315.09	436.137	C21H24O10	[M-H]-	Phloretin-4'-O-glucoside (Trilobatin)	根皮素-4'-O-葡萄糖苷	Flavonoids	黄酮	Chalcones	查耳酮	4192-90-9	3	153158	168065	201673	296618	263611	279131	168798	217853	180585	-	-
mws1089	421.08	241.01	422.082	C12H23O14P	[M-H]-	Sucrose-6-phosphate	蔗糖-6-磷酸	Others	其它类	Saccharides	糖类	-	3	197428	306795	171467	166601	144430	196053	189883	155547	204090	-	-
pmb2789	309.21	209.05	310.214	C18H30O4	[M-H]-	13S-Hydroperoxy-6Z,9Z,11E-octadecatrienoic acid	13-氢过氧化-6Z,9Z,11E-十八碳三烯酸	Lipids	脂质	Free fatty acids	游离脂肪酸	121107-97-9	3	134768	150292	145496	94397	101501	117297	136274	103544	120012	-	-
Ymjm000140	369.11	177.05	368.111	C17H20O9	[M+H]+	3-O-Caffeoylquinic acid methyl ester	3-O-咖啡酰奎尼酸甲酯	Phenolic acids	酚酸类	Phenolic acids	酚酸类	123483-19-2	1	883336	1.00048e+06	854901	1.91903e+06	1.27664e+06	2.25093e+06	2.02668e+06	2.03952e+06	1.58533e+06	-	-
pmb0962	235.17	118.09	234.158	C10H22N2O4	[M+H]+	L-Lysine-Butanoic Acid	L-赖氨酸丁酸酯	Amino acids and derivatives	氨基酸及其衍生物	Amino acids and derivatives	氨基酸及其衍生物	80407-71-2	3	1.3202e+06	1.6133e+06	1.50819e+06	862432	747317	897104	1.55202e+06	1.48074e+06	1.18746e+06	-	-
Lmyp002912	196.06	150.06	195.053	C9H9NO4	[M+H]+	2-Hydroxy-7-methoxy-1,4-benzoxazin-3(2H)-one (HMBOA)	2-羟基-7-甲氧基-1,4-苯并噁嗪-3(2H)-酮 (HMBOA)	Alkaloids	生物碱	Alkaloids	生物碱	17359-53-4	3	115139	242215	328001	67059.3	262873	380426	204486	246220	269633	-	-
MWS201415	231.1	70.07	230.09	C9H14N2O5	[M+H]+	Pro-Asp	L-脯氨酸-L-天冬氨酸	Amino acids and derivatives	氨基酸及其衍生物	Amino acids and derivatives	氨基酸及其衍生物	85227-98-1	3	947071	697470	851836	1.01977e+06	929360	989708	923159	1.09499e+06	837520	-	-
MWStz063	170.15	152.14	169.147	C10H19NO	[M+H]+	2-Ethyl-2,6,6-trimethylpiperidin-4-one	2-乙基-2,6,6-三甲基派啶-4-酮	Alkaloids	生物碱	Piperidine alkaloids	哌啶类生物碱	133568-79-3	3	1.25184e+06	1.29839e+06	1.14305e+06	994382	962882	1.11055e+06	1.01093e+06	1.27038e+06	1.0061e+06	-	-
MWSmce536	125.02	79.02	126.032	C6H6O3	[M-H]-	Methyl 2-furoate	糠酸甲酯	Organic acids	有机酸	Organic acids	有机酸	611-13-2	3	200135	208214	227229	311406	144471	129828	341858	260777	324284	-	-
pmp000236	565.16	367.1	564.148	C26H28O14	[M+H]+	Isovitexin-8-O-xyloside	异牡荆素-8-O-木糖苷	Flavonoids	黄酮	Flavones	黄酮	-	3	445420	579919	493059	530750	673908	815396	567491	687010	529319	-	-
Hmbn005456	399.11	163.04	400.116	C21H20O8	[M-H]-	1-O-Caffeoyl-3-O-p-coumaroylglycerol*	1-O-咖啡酰-3-O-对香豆酰甘油*	Phenolic acids	酚酸类	Phenolic acids	酚酸类	-	2	278952	225443	243821	541798	621653	487490	333465	360132	433942	-	-
Zmbn006408	399.11	163.04	400.116	C21H20O8	[M-H]-	1-O-p-Hydroxycinnamoyl-3-O-caffeoylglycerol*	1-O-对羟基肉桂酰基-3-O-咖啡酰甘油*	Phenolic acids	酚酸类	Phenolic acids	酚酸类	-	2	278952	225443	243821	541798	621653	487490	333465	360132	433942	-	-
Lmlp005236	451.12	289.08	450.116	C21H22O11	[M+H]+	Dihydrokaempferol-3-O-glucoside*	二氢山柰酚-3-O-葡萄糖苷*	Flavonoids	黄酮	Flavanonols	二氢黄酮醇	1049-08-8	2	4.1629e+06	5.09529e+06	2.83163e+06	5.44001e+06	4.62027e+06	5.70808e+06	5.9238e+06	4.65454e+06	4.74567e+06	-	-
mws1641	165.04	120.02	164.033	C6H4N4O2	[M+H]+	Lumazine	2,4-二氧四氢蝶啶	Nucleotides and derivatives	核苷酸及其衍生物	Nucleotides and derivatives	核苷酸及其衍生物	487-21-8	3	445271	467394	465834	395583	312488	376619	325793	344550	421060	C03212	-
pmb0069	122.06	105.03	121.053	C7H7NO	[M+H]+	Benzamide	苯甲酰胺	Phenolic acids	酚酸类	Phenolic acids	酚酸类	55-21-0	3	739781	736613	780453	574322	574065	586036	669446	592524	780493	C09815	-
Lmsp008443	333.1	167.03	332.09	C17H16O7	[M+H]+	3,3',5-Trihydroxy-4',7-dimethoxyflavanone	3,3',5-三羟基-4',7-二甲氧基黄烷酮	Flavonoids	黄酮	Flavanones	二氢黄酮	-	3	76610.1	97867.7	51416.4	22906.5	124409	54163.7	49156	61273.4	64522.1	-	-
MWS201481	281.1	104.05	280.092	C10H20N2O3S2	[M+H]+	Met-Met	L-蛋氨酸-L-蛋氨酸	Amino acids and derivatives	氨基酸及其衍生物	Amino acids and derivatives	氨基酸及其衍生物	7349-78-2	3	102068	127811	118388	153174	140944	133283	95701.7	126410	117182	-	-
Hmlp005624	285.08	270.05	284.068	C16H12O5	[M+H]+	3',7-dihydroxy-4'-methoxyflavone	3',7-二羟基-4'-甲氧基黄酮	Flavonoids	黄酮	Flavones	黄酮	-	3	102968	102515	51271.9	87710.3	55835.6	112310	92007.2	116817	93061.8	-	-
pme0264	243.1	127.05	242.09	C10H14N2O5	[M+H]+	Thymidine	胸苷	Nucleotides and derivatives	核苷酸及其衍生物	Nucleotides and derivatives	核苷酸及其衍生物	50-89-5	3	287990	307406	411972	190006	257727	260839	234452	310637	273105	C00214	ko00240,ko01100,ko01232
MWS1840	102.13	58.07	101.12	C6H15N	[M+H]+	Triethylamine	三乙胺	Alkaloids	生物碱	Alkaloids	生物碱	121-44-8	3	210611	158061	167497	186445	191122	187863	144094	188105	182693	C14691	-
pme0195	120.01	74.01	121.02	C3H7NO2S	[M-H]-	L-Cysteine	L-半胱氨酸	Amino acids and derivatives	氨基酸及其衍生物	Amino acids and derivatives	氨基酸及其衍生物	52-90-4	3	2488.92	1235.79	2478.91	4926.03	2223.85	6747.28	2915.82	2322.91	3048.91	C00097	ko00260,ko00270,ko00430,ko00460,ko00470,ko00480,ko00730,ko00770,ko00920,ko00970,ko01100,ko01110,ko01200,ko01230,ko01240,ko04122
pme1119	269.09	137.05	268.081	C10H12N4O5	[M+H]+	Inosine	肌苷	Nucleotides and derivatives	核苷酸及其衍生物	Nucleotides and derivatives	核苷酸及其衍生物	58-63-9	3	42214.4	111723	42423.4	109359	156901	200228	139108	116258	106110	C00294	ko00230,ko01100,ko01232,ko02010
MWSmce254	141.05	126.03	140.047	C7H8O3	[M+H]+	Ethyl maltol	乙基麦芽酚	Phenolic acids	酚酸类	Phenolic acids	酚酸类	4940-11-8	3	30108.6	52677.8	35884.3	49074.1	8041.97	6874.12	43463.9	32690.5	38714.1	C20362	-
mws0943	151.05	71.01	152.059	C7H8N2O2	[M-H]-	1,4-Dihydro-1-Methyl-4-oxo-3-pyridinecarboxamide	1,4-二氢-1-甲基-4-氧代-3-吡啶甲酰胺	Alkaloids	生物碱	Pyridine alkaloids	吡啶类生物碱	769-49-3	3	33157.8	31275.5	34338.7	41828.6	34246.1	32646.4	38052.7	49614.3	40695.3	C05843	ko00760,ko01100
pmb3079	300.05	96.97	301.056	C8H16NO9P	[M-H]-	N-Acetyl-D-glucosamine-1-phosphate	N-乙酰-D-葡萄糖胺-1-磷酸	Others	其它类	Saccharides	糖类	6866-69-9	2	573979	541374	406260	286360	230058	214400	503678	412514	386308	C04256	-
MWS201242	308.11	188.07	307.099	C14H17N3O3S	[M+H]+	Cys-Trp	L-半胱氨酸-L-色氨酸	Amino acids and derivatives	氨基酸及其衍生物	Amino acids and derivatives	氨基酸及其衍生物	-	3	149655	142676	149755	185833	129316	154118	184532	155286	139440	-	-
Lmhp009802	504.31	363.29	503.301	C25H46NO7P	[M+H]+	LysoPE 20:3(2n isomer)	溶血磷脂酰乙醇胺 20:3(2n异构)	Lipids	脂质	LPE	溶血磷脂酰乙醇胺	-	3	52013.3	47814.6	21772.7	89983.8	74297.9	86332	50599.4	59590.7	44892.3	-	-
MWS5165	203.09	129.05	202.084	C9H14O5	[M+H]+	Methyloxalacetic Acid Diethyl Ester	甲基草酰乙酸二乙酯	Organic acids	有机酸	Organic acids	有机酸	759-65-9	3	104411	130405	123787	159456	74139.3	67912.8	120675	90834.8	113378	C07056	-
Lmyp003026	212.06	110.06	211.048	C9H9NO5	[M+H]+	2,4-Dihydroxy-7-methoxy-1,4-benzoxazin-3(4H)-one (DIMBOA)	2,4-二羟基-7-甲氧基-1,4-苯并噁嗪-3(4H)-酮 (DIMBOA)	Alkaloids	生物碱	Alkaloids	生物碱	15893-52-4	3	176993	187231	201205	154665	112009	112329	178191	133328	157212	C04720	-
NK10256198	285.04	257.05	286.048	C15H10O6	[M-H]-	3,5,7,2'-Tetrahydroxyflavone; Datiscetin	3,5,7,2'-四羟基黄酮; 橡精	Flavonoids	黄酮	Flavones	黄酮	480-15-9	3	33675.7	64688.1	32621.7	58716	62752	47617.7	52993.6	53856.8	41167	C10036	-
pmp000575	447.13	285.1	446.121	C22H22O10	[M+H]+	Acacetin-7-O-glucoside (Tilianin)	金合欢素-7-O-葡萄糖苷 (煅树素)	Flavonoids	黄酮	Flavones	黄酮	4291-60-5	3	200585	218136	230332	403594	396979	406305	254878	260154	327388	-	-
MWStz050	356.15	338.14	355.142	C20H21NO5	[M+H]+	1,2-Methylenedioxy-3,10,11-trimethoxynoraporphine	1,2-亚甲二氧基-3,10,11-三甲氧基去甲阿朴啡	Alkaloids	生物碱	Aporphine alkaloids	阿朴啡型生物碱	14050-90-9	3	298144	265562	198716	406007	414417	390900	141847	189346	174428	-	-
mws0847	150.08	133.05	149.07	C6H7N5	[M+H]+	1-Methyladenine	1-甲基腺嘌呤	Nucleotides and derivatives	核苷酸及其衍生物	Nucleotides and derivatives	核苷酸及其衍生物	5142-22-3	3	285624	222608	196991	159153	188148	151642	167239	223224	191854	C02216	-
MWStz054	152.11	91.06	151.1	C9H13NO	[M+H]+	2,4,6,6-Tetramethyl-3(6H)-pyridinone	2,4,6,6-四甲基-3(6H)-吡啶酮	Alkaloids	生物碱	Pyridine alkaloids	吡啶类生物碱	203524-64-5	3	138707	135798	122986	146339	161169	125304	117053	126532	153944	-	-
Lmbp002592	611.16	287.05	610.153	C27H30O16	[M+H]+	Kaempferol-3,7-O-diglucoside	山柰酚-3,7-O-双葡萄糖苷	Flavonoids	黄酮	Flavonols	黄酮醇	25615-14-9	3	342607	358413	399093	585130	436767	476060	437285	447605	340526	-	-
Lmqp000873	101.02	55.02	100.016	C4H4O3	[M+H]+	Succinic anhydride	琥珀酸酐	Organic acids	有机酸	Organic acids	有机酸	108-30-5	3	739424	415239	341589	890892	372463	674890	784335	671291	587531	C19524	-
Hmqp006656	335.26	335.26	334.251	C21H34O3	[M+H]+	12-Hydroxyhydromethylabietate	12-羟基氢化松香酸甲酯	Terpenoids	萜类	Ditepenoids	二萜	-	2	1.53678e+06	1.72614e+06	2.13304e+06	1.53768e+06	2.41999e+06	2.03955e+06	1.40212e+06	1.8797e+06	1.69425e+06	-	-
Lmsp004798	613.12	147.04	612.111	C29H24O15	[M+H]+	3-O-Cinnamoyl-4,6-(S)-HHDP-β-D-glucose	3-O-肉桂酰-4,6-(S)-六羟基二苯甲酰基-β-D-葡萄糖	Phenolic acids	酚酸类	Phenolic acids	酚酸类	-	3	27508.7	14693.9	28173.2	20840.2	22388.3	27076.5	18239.7	22657.5	24360.7	-	-
MWS1834	125.06	83.05	124.052	C7H8O2	[M+H]+	2-Acetyl-5-methylfuran	2-乙酰基-5-甲基呋喃	Others	其它类	Others	其它	1193-79-9	3	71876	74253.6	127480	90082.7	87857.6	65205.7	92534.7	112324	124036	-	-
pmn001528	625.05	169	626.054	C28H18O17	[M-H]-	Tetragallic Acid(3''-O-galloyl-4''-O-galloyl-4-O-galloyl-galloyl acid)	四没食子酸	Phenolic acids	酚酸类	Phenolic acids	酚酸类	-	3	18070.6	16573.8	21861.8	26304.4	20793.9	22171.8	17914.4	22595.8	17537	-	-
pma6389	345.1	177.05	344.09	C18H16O7	[M+H]+	Ayanin (3',5-Dihydroxy-3,4',7-Trimethoxyflavone)	阿亚黄素 (3',5-二羟基-3,4',7-三甲氧基黄酮)	Flavonoids	黄酮	Flavones	黄酮	572-32-7	3	9.81561e+06	9.99287e+06	9.45868e+06	9.6891e+06	1.05332e+07	1.05009e+07	1.01474e+07	9.64315e+06	7.62741e+06	C04444	ko00944,ko01110
Lmgp004959	639.19	331.08	638.185	C29H34O16	[M+H]+	Tricin-7-O-neohesperidoside*	苜蓿素-7-O-新橙皮糖苷*	Flavonoids	黄酮	Flavones	黄酮	53766-40-8	1	1.01159e+07	1.13016e+07	1.12159e+07	1.11569e+07	1.13073e+07	5.69285e+06	1.20123e+07	9.43799e+06	9.38749e+06	-	-
Zmhn002508	471.15	309.1	472.158	C21H28O12	[M-H]-	4-p-Cumaroyl-rhamnosyl-(1→6)-D-glucose	4-对香豆酰鼠李糖基-(1→6)-D-葡萄糖	Phenolic acids	酚酸类	Phenolic acids	酚酸类	-	3	138979	71283.6	105720	87818.9	121832	109238	135458	145732	108895	-	-
Wbmn005986	651.23	651.23	652.237	C31H40O15	[M-H]-	Isomartynoside	异地黄苷	Phenolic acids	酚酸类	Phenolic acids	酚酸类	94410-22-7	3	6.21811e+06	5.83883e+06	5.46582e+06	6.82723e+06	6.25629e+06	6.60121e+06	5.29003e+06	4.94965e+06	6.50608e+06	-	-
pmn001382	515.12	353.09	516.127	C25H24O12	[M-H]-	Isochlorogenic acid A	异绿原酸 A	Phenolic acids	酚酸类	Phenolic acids	酚酸类	2450-53-5	3	113146	101292	90380.8	113035	154692	198315	121804	160142	130219	-	-
pmn001384	515.12	353.09	516.127	C25H24O12	[M-H]-	Isochlorogenic acid C	异绿原酸 C	Phenolic acids	酚酸类	Phenolic acids	酚酸类	57378-72-0	3	113146	101292	90380.8	113035	154692	198315	121804	160142	130219	-	-
MWS2673	339.25	121.1	338.246	C20H34O4	[M+H]+	5,6-DiHETrE[(±)5,6-dihydroxy-8Z,11Z,14Z-eicosatrienoic acid]	5,6-二羟基-8Z,11Z,14Z-二十碳三烯酸	Lipids	脂质	Free fatty acids	游离脂肪酸	213382-49-1	3	577489	404341	431714	771764	737571	662797	609070	537891	452751	C14772	ko00590,ko01100
Hmcp005697	425.37	191.18	424.37	C30H48O	[M+H]+	Olean-13(18)-en-3-one (δ-Amyrenone)	齐墩果-13(18)-烯-3-酮 (δ-香树脂酮)	Terpenoids	萜类	Triterpene	三萜	20248-08-2	3	185152	177913	200835	75878.7	77523.5	63765.9	139672	126575	103848	-	-
mws0655	246.02	96.97	247.025	C8H10NO6P	[M-H]-	Pyridoxal-5'-phosphate	吡哆醛-5'-磷酸	Others	其它类	Vitamin	维生素	54-47-7	3	900243	625868	584594	718060	745947	812471	826091	627093	815613	C00018	ko00730,ko00750,ko01100,ko01240
Lmtn003096	523.22	361.14	524.226	C26H36O11	[M-H]-	Secoisolariciresinol 4-O-glucoside	开环异落叶松脂酚-4-O-葡萄糖苷	Lignans and Coumarins	木脂素和香豆素	Lignans	木脂素	-	3	188779	193625	255380	287711	161371	237741	195676	242624	263342	-	-
pma0948	138.09	120.08	137.084	C8H11NO	[M+H]+	Phenylethanolamine	苯基乙醇胺	Alkaloids	生物碱	Alkaloids	生物碱	7568-93-6	3	486952	317416	749417	451293	602214	546119	463501	626763	560654	C02735	-
mws0976	243.06	153.03	244.07	C9H12N2O6	[M-H]-	β-Pseudouridine	β-假尿苷	Nucleotides and derivatives	核苷酸及其衍生物	Nucleotides and derivatives	核苷酸及其衍生物	1445-07-4	3	333743	203559	230020	233959	247486	263276	246220	198815	268335	C02067	ko00240,ko01100
MWSmce177	221.09	133.03	222.089	C12H14O4	[M-H]-	Ethyl ferulate	阿魏酸乙酯	Phenolic acids	酚酸类	Phenolic acids	酚酸类	4046-02-0	3	34494.5	31881	25658.9	27589.9	34588.3	35733.7	26979.2	36230.5	30462.7	-	-
Lmmp003487	639.12	287.05	638.112	C27H26O18	[M+H]+	Luteolin-7-O-glucuronide-(2→1)-glucuronide	木犀草素-7-O-葡萄糖醛酸苷(2→1)-葡萄糖醛酸苷	Flavonoids	黄酮	Flavones	黄酮	-	3	5044.04	42582.7	26273.1	351008	361845	289188	187376	139877	156190	-	-
Lmtp002642	565.16	457.11	564.148	C26H28O14	[M+H]+	Apigenin-8-C-(2''-glucosyl)arabinoside	芹菜素-8-C-(2''-葡萄糖基)阿拉伯糖苷	Flavonoids	黄酮	Flavones	黄酮	-	1	7.6925e+06	1.02127e+07	1.46836e+07	1.77217e+07	1.44786e+07	1.86386e+07	2.21681e+07	1.63967e+07	1.91196e+07	-	-
MWS5206	181.05	135.04	182.058	C9H10O4	[M-H]-	4-Hydroxyphenyllactic Acid*	4-羟苯基乳酸*	Phenolic acids	酚酸类	Phenolic acids	酚酸类	306-23-0	3	75921.3	67239	119314	303932	330918	287504	222576	246386	181942	C03672	-
Latp011219	149.1	121.06	148.088	C10H12O	[M+H]+	3,5-Dimethyl-2,3-dihydrobenzofuran	3,5-二甲基-5-甲基-2,3-二氢苯并呋喃	Others	其它类	Others	其它	-	3	4.15155e+06	7.03199e+06	5.63951e+06	3.96374e+06	6.27315e+06	5.55987e+06	6.34561e+06	4.68788e+06	5.81061e+06	-	-
MWS201466	302.15	188.07	301.143	C16H19N3O3	[M+H]+	Pro-Trp	L-脯氨酸-L-色氨酸	Amino acids and derivatives	氨基酸及其衍生物	Amino acids and derivatives	氨基酸及其衍生物	35310-39-5	3	107221	116079	146199	78484	72761.5	80136.3	82018.2	110697	103397	-	-
MWSHY0174	291.086	139.04	290.079	C15H14O6	[M+H]+	Epicatechin	表儿茶素	Flavonoids	黄酮	Flavanols	黄烷醇类	490-46-0	3	133012	108603	70715.7	22807.4	48657.5	58915.6	68822.7	50672.7	60545	C09727	ko00941,ko01100,ko01110
MWSmce581	137.03	91.02	138.032	C7H6O3	[M-H]-	2,4-Dihydroxybenzaldehyde	2,4-二羟基苯甲醛	Others	其它类	Aldehyde compounds	醛类化合物	95-01-2	3	94546.4	96488.2	94173.7	84293.8	88557.5	73498.1	78639.1	97535.3	106625	-	-
Lhhp102922	371.15	167.07	370.142	C21H22O6	[M+H]+	Fargesin*	辛夷脂素*	Lignans and Coumarins	木脂素和香豆素	Lignans	木脂素	31008-19-2	3	415729	383371	361866	598122	742778	690526	506329	465057	620698	C16957	-
MWStz201	241.1	223.09	240.09	C14H12N2O2	[M+H]+	β-Carboline-1-propanoic acid	β-咔啉-1-丙酸	Alkaloids	生物碱	Plumerane	吲哚类生物碱	89915-39-9	3	124117	125461	145113	154233	135053	60525.4	157112	140815	115496	-	-
Sazp004372	371.15	167.07	370.142	C21H22O6	[M+H]+	Bursehernin*	裂榄脂素*	Lignans and Coumarins	木脂素和香豆素	Lignans	木脂素	-	3	497479	350204	819843	585878	674515	1.30317e+06	976271	727023	936886	-	-
HJAP051	227.13	181.09	226.12	C12H18O4	[M+H]+	3-(3,4,5-Trimethoxyphenyl)propan-1-ol	3-(3,4,5-三甲氧基苯基)丙-1-醇	Phenolic acids	酚酸类	Phenolic acids	酚酸类	-	3	242338	202466	265955	151323	180469	126120	188544	181260	140467	-	-
Hmln001836	651.16	489.12	652.164	C29H32O17	[M-H]-	Kaempferol-3-O-(6''-Acetyl)glucosyl-(1→3)-Galactoside	山柰酚-3-O-(6''-乙酰)葡萄糖基-(1→3)-半乳糖苷	Flavonoids	黄酮	Flavonols	黄酮醇	-	3	153830	169517	132751	133723	141497	133216	134687	166139	124712	-	-
Lmtp003948	481.13	319.05	480.127	C22H24O12	[M+H]+	3',5',5,7-Tetrahydroxy-4'-methoxyflavanone-3'-O-glucoside	3',5',5,7-四羟基-4'-甲氧基黄烷酮-3'-O-葡萄糖苷	Flavonoids	黄酮	Flavones	黄酮	-	3	1.19223e+06	872066	2.32591e+06	691142	813369	1.78414e+06	1.48235e+06	1.26397e+06	1.09292e+06	-	-
mws1550	162.06	73.01	161.051	C6H11NO2S	[M+H]+	S-Allyl-L-cysteine	S-烯丙基-L-半胱氨酸	Amino acids and derivatives	氨基酸及其衍生物	Amino acids and derivatives	氨基酸及其衍生物	21593-77-1	3	80679.8	34137.6	80843.5	138240	94363.8	53546.9	87130.8	111772	117378	C16759	-
Hmgn002038	637.18	475.14	638.185	C29H34O16	[M-H]-	β-Oxoacteoside	β-氧化毛蕊花糖苷	Phenolic acids	酚酸类	Phenolic acids	酚酸类	-	3	122347	247767	197101	88879.7	106072	161145	116467	106649	142736	-	-
MWSmce572	148.08	103.06	147.068	C9H9NO	[M+H]+	(E)-Cinnamamide	肉桂酰胺	Alkaloids	生物碱	Alkaloids	生物碱	22031-64-7	3	74669.4	68201.9	73964.3	90450.1	66412.3	85171.2	68085.9	75101.2	91409.5	-	-
ML10198895	88.04	88.04	89.0477	C3H7NO2	[M-H]-	N-Methylglycine	N-甲基甘氨酸	Amino acids and derivatives	氨基酸及其衍生物	Amino acids and derivatives	氨基酸及其衍生物	107-97-1	3	27456.1	26391.5	23576.5	27653.2	25621.6	23175.4	21207.6	27230.2	28597.5	C00213	ko00260,ko00330,ko01100
Lmzn001925	239.09	195.1	240.1	C12H16O5	[M-H]-	3,4'-Dihydroxy-3'-methoxybenzenepentanoic acid	3,4'-二羟基-3'-甲氧基苯戊酸	Phenolic acids	酚酸类	Phenolic acids	酚酸类	-	3	24588.4	112564	73724.6	92130.5	83389.4	67349.4	66968	84672.8	90819.4	-	-
MWS4525	166.07	124.05	165.065	C6H7N5O	[M+H]+	6-O-methylguanine	6-O-甲基鸟嘌呤	Nucleotides and derivatives	核苷酸及其衍生物	Nucleotides and derivatives	核苷酸及其衍生物	20535-83-5	1	3.26787e+06	2.52335e+06	3.09408e+06	2.39748e+06	1.8319e+06	1.80697e+06	2.56285e+06	2.68888e+06	1.99112e+06	-	-
pmb0713	655.19	331.08	654.18	C29H34O17	[M+H]+	Tricin-7-O-(2''-O-glucosyl)glucoside	苜蓿素-7-O-(2''-O-葡萄糖基)葡萄糖苷	Flavonoids	黄酮	Flavones	黄酮	-	3	1.28259e+06	1.52538e+06	879035	1.75977e+06	1.41676e+06	1.24189e+06	1.41772e+06	1.74359e+06	1.30097e+06	-	-
pme2996	161.02	117.03	162.032	C9H6O3	[M-H]-	4-Hydroxycoumarin	4-羟基香豆素	Lignans and Coumarins	木脂素和香豆素	Coumarins	香豆素	1076-38-6	3	475845	530418	584084	358818	507315	454162	441033	483089	353146	C20414	-
MWSHY0167	291.09	139.04	290.079	C15H14O6	[M+H]+	Catechin*	儿茶素*	Flavonoids	黄酮	Flavanols	黄烷醇类	154-23-4	3	77159	43008.8	69016.3	66782.1	77464.8	60588.4	68023.1	57799.8	79084.1	C06562	ko00941,ko01110
Wbtp003341	291.09	139.04	290.079	C15H14O6	[M+H]+	(3,5-dihydroxyphenyl)-(4-hydroxy-2,6-dimethoxyphenyl)methanone*	(3,5-二羟基苯基)-(4-羟基-2,6-二甲氧基苯基)甲酮*	Others	其它类	Ketone compounds	酮类化合物	-	3	77159	43008.8	69016.3	66782.1	77464.8	60588.4	68023.1	57799.8	79084.1	-	-
MWSHY0064	625.17	317.07	624.169	C28H32O16	[M+H]+	Isorhamnetin-3-O-neohesperidoside*	异鼠李素-3-O-新橙皮糖苷*	Flavonoids	黄酮	Flavonols	黄酮醇	55033-90-4	3	155895	71296	83478	89042.1	142730	113191	79488	106438	85399.1	-	-
mws1078	138.06	92.05	137.048	C7H7NO2	[M+H]+	Anthranilic Acid	邻氨基苯甲酸	Phenolic acids	酚酸类	Phenolic acids	酚酸类	118-92-3	3	97509.7	92305.9	74648.4	102001	128385	72372.8	61905.1	82309.3	82536.7	C00108	ko00380,ko00400,ko01100,ko01110,ko01230
Xmzp009846	576.36	184.07	575.311	C32H41N5O5	[M+H]+	α-Ergocryptine	麦角克碱	Alkaloids	生物碱	Plumerane	吲哚类生物碱	511-09-1	3	198377	252323	194454	116916	58071.3	160272	115966	159342	144494	C07545	-
Lmrj002244	195.11	70.06	194.106	C10H14N2O2	[M+H]+	Cyclo(Pro-Pro)	环(脯氨酸-脯氨酸)	Amino acids and derivatives	氨基酸及其衍生物	Amino acids and derivatives	氨基酸及其衍生物	6708-06-1	3	136061	123276	132364	83127.3	73718	81757.8	122756	100374	90619.2	-	-
Lmbn002739	163.04	119.05	164.047	C9H8O3	[M-H]-	3-Hydroxycinnamic Acid	3-羟基肉桂酸	Phenolic acids	酚酸类	Phenolic acids	酚酸类	14755-02-3	3	1.40284e+06	1.77626e+06	1.28013e+06	1.46189e+06	1.6093e+06	1.94492e+06	1.62173e+06	2.00436e+06	1.48473e+06	C12621	ko00360,ko01100
Lmmp002963	625.18	317.06	624.169	C28H32O16	[M+H]+	6-C-Methylquercetin-3-O-rutinoside	6-C-甲基槲皮素-3-O-芸香糖苷	Flavonoids	黄酮	Flavonols	黄酮醇	-	3	274367	249950	294341	269733	283753	232441	250931	206404	284700	-	-
pmp000013	507.15	345.09	506.142	C24H26O12	[M+H]+	Eupatilin-7-O-glucoside	异泽兰黄素-7-O-葡萄糖苷	Flavonoids	黄酮	Flavones	黄酮	-	3	57673.8	129402	124914	200695	220641	146652	146562	127117	174410	-	-
Lmpp003611	655.17	331.08	655.166	C32H31O15+	[M]+	Malvidin-3-O-(6''-O-caffeoyl)glucoside	锦葵色素-3-O-(6''-O-咖啡酰)葡萄糖苷	Flavonoids	黄酮	Anthocyanidins	花青素	-	3	1.34979e+06	1.14015e+06	1.08975e+06	1.23641e+06	1.47199e+06	1.23193e+06	1.0688e+06	934958	1.2813e+06	-	-
Zmjp004852	509.13	347.08	508.122	C23H24O13	[M+H]+	5,6,3',4'-Tetrahydroxy-3,7-dimethoxyflavone-6-O-glucoside	5,6,3',4'-四羟基-3,7-二甲氧基黄酮-6-O-葡萄糖苷	Flavonoids	黄酮	Flavones	黄酮	-	3	818936	731604	746986	603962	689785	791188	778187	696147	948869	-	-
MWSmce498	579.17	271.07	578.164	C27H30O14	[M+H]+	Apigenin-7-O-neohesperidoside (Rhoifolin)	芹菜素-7-O-新橙皮糖苷 (野漆树苷)	Flavonoids	黄酮	Flavones	黄酮	17306-46-6	1	2.21396e+06	2.50597e+06	2.99561e+06	4.13175e+06	4.29944e+06	5.00015e+06	3.26242e+06	3.19402e+06	2.41171e+06	C12627	ko00944
mws1506	639.19	161.02	640.2	C29H36O16	[M-H]-	Plantamajoside	大车前苷	Phenolic acids	酚酸类	Phenolic acids	酚酸类	104777-68-6	3	100480	69786.3	76774.5	126532	87239.9	96869.7	78297.8	75923.4	100586	C10485	-
Hmgp003641	593.18	447.13	592.179	C28H32O14	[M+H]+	Chrysoeriol-6-C-rhamnoside-7-O-rhamnoside	金圣草黄素-6-C-鼠李糖苷-7-O-鼠李糖苷	Flavonoids	黄酮	Flavones	黄酮	-	3	258461	219885	216878	370887	357712	435570	323742	270053	373702	-	-
mws0982	126.1	68.05	125.095	C6H11N3	[M+H]+	1-Methylhistamine	1-甲基组胺	Alkaloids	生物碱	Alkaloids	生物碱	501-75-7	3	93741.3	83661.5	69421.6	83112.5	65934.6	65717.1	107774	101130	78204.6	C05127	ko00340,ko01100
MWS3031	204.11	159.09	203.106	C11H13N3O	[M+H]+	L-Tryptophanamide	L-色氨酸酰胺	Amino acids and derivatives	氨基酸及其衍生物	Amino acids and derivatives	氨基酸及其衍生物	20696-57-5	3	232561	150675	150150	88808.5	165834	120500	155144	185061	134023	C00977	-
MWSmce184	219.06	173.03	218.058	C12H10O4	[M+H]+	Ethyl 3-coumarincarboxylate	香豆素-3-羧酸乙酯	Lignans and Coumarins	木脂素和香豆素	Coumarins	香豆素	1846-76-0	3	181704	186232	153607	145291	139335	166307	139535	133218	179229	-	-
mws0193	190.12	84.08	189.111	C7H15N3O3	[M+H]+	L-Homocitrulline	L-高瓜氨酸	Amino acids and derivatives	氨基酸及其衍生物	Amino acids and derivatives	氨基酸及其衍生物	1190-49-4	3	1.22311e+06	1.07064e+06	1.21078e+06	947846	1.02212e+06	1.03468e+06	1.24292e+06	1.1053e+06	886489	C02427	-
Lmhp010514	506.32	365.31	505.317	C25H48NO7P	[M+H]+	LysoPE 20:2(2n isomer)	溶血磷脂酰乙醇胺 20:2(2n异构)	Lipids	脂质	LPE	溶血磷脂酰乙醇胺	-	1	60580.5	114761	126310	242424	97152.9	224322	154799	200849	149933	-	-
Hmmn004152	595.17	459.11	596.174	C27H32O15	[M-H]-	Neoeriocitrin	新北美圣草苷	Flavonoids	黄酮	Flavones	黄酮	13241-32-2	3	94837.3	80053.2	84832.2	100750	92439.6	101178	80871.4	113436	100595	C09805	-
mws0981	178.04	136.02	179.044	C6H5N5O2	[M-H]-	Isoxanthopterin	异黄蝶呤	Nucleotides and derivatives	核苷酸及其衍生物	Nucleotides and derivatives	核苷酸及其衍生物	529-69-1	3	28655.3	20613	23074.4	25302	18144.8	21892.3	20384.9	15964.9	15011.7	C03975	-
Lmmp003091	611.16	303.05	610.153	C27H30O16	[M+H]+	Quercetin-3-O-(4''-O-glucosyl)rhamnoside*	槲皮素-3-O-(4''-O-葡萄糖基)鼠李糖苷*	Flavonoids	黄酮	Flavonols	黄酮醇	59262-54-3	3	200771	245862	218178	226217	209122	208822	280081	212907	210606	C17563	-
Lmhn002321	461.07	167.04	462.08	C21H18O12	[M-H]-	Vnilloylcaffeoyltartaric acid	香草酰咖啡酰酒石酸	Phenolic acids	酚酸类	Phenolic acids	酚酸类	-	3	155399	133978	124938	199703	188980	201329	174168	136566	191940	-	-
MWS201464	294.18	84.08	293.174	C15H23N3O3	[M+H]+	Lys-Phe	L-赖氨酸-L-苯丙氨酸	Amino acids and derivatives	氨基酸及其衍生物	Amino acids and derivatives	氨基酸及其衍生物	6235-35-4	3	75609.4	53861.6	52464.2	53611.8	63760.2	73317.2	66513.3	79812.1	56982.5	-	-
Lmcp001538	181.07	138.07	180.065	C7H8N4O2	[M+H]+	Theobromine	可可碱	Alkaloids	生物碱	Alkaloids	生物碱	83-67-0	3	322752	303240	285929	273172	235650	200904	194808	272234	224941	C07480	ko00232,ko01100,ko01110
Lmnp102580	565.16	433.11	564.148	C26H28O14	[M+H]+	Apigenin-6-C-(2''-xylosyl)glucoside	芹菜素-6-C-(2''-木糖基)葡萄糖苷	Flavonoids	黄酮	Flavones	黄酮	-	3	846896	729280	555863	172732	1.01922e+06	1.00664e+06	921088	970998	696127	-	-
Wagp002074	325.19	163.13	324.178	C14H28O8	[M+H]+	3-(1-hydroxyethyl)-4-methylpentane-1,4-diol O-Glucoside	3-(1-羟乙基)-4-甲基戊烷-1,4-二醇 O-葡萄糖苷	Others	其它类	Others	其它	-	3	65064.4	169334	148261	63017.3	66261.5	161698	126730	164009	120898	-	-
Hmqp001042	237.13	98.97	236.126	C10H20O6	[M+H]+	Butyl beta-D-glucoside	丁基-葡萄糖苷	Others	其它类	Saccharides	糖类	5391-18-4	3	171006	138312	156692	130370	136912	128697	100773	142231	120028	-	-
mws0805	308.1	87.01	309.106	C11H19NO9	[M-H]-	N-Acetylneuraminic acid	N-乙酰神经氨酸	Amino acids and derivatives	氨基酸及其衍生物	Amino acids and derivatives	氨基酸及其衍生物	131-48-6	3	28837.3	27710.4	19206.3	40084.5	24232.8	39022.2	36054.1	25927.8	28951.4	C00270	ko00520,ko01100,ko01250
mws4085	223.06	193.02	224.069	C11H12O5	[M-H]-	Sinapic acid	芥子酸	Phenolic acids	酚酸类	Phenolic acids	酚酸类	530-59-6	1	399426	1.02329e+06	791890	439870	400074	491752	471785	342599	467641	C00482	ko00940,ko01100,ko01110
Zmjp003179	581.15	449.11	580.143	C26H28O15	[M+H]+	Orientin-2''-O-xyloside	荭草素-2''-O-木糖苷	Flavonoids	黄酮	Flavones	黄酮	-	3	109053	141129	116929	59694.8	148905	111979	94552.9	132710	108869	-	-
Sadp006908	415.14	177.06	414.131	C22H22O8	[M+H]+	3-P-Coumaroyl-1-Feruloylglycerol	3-P-香豆酰-1-阿魏酰甘油	Phenolic acids	酚酸类	Phenolic acids	酚酸类	-	1	237625	116401	190606	319789	857999	947363	431952	322130	325117	-	-
Zmyn000083	338.99	78.96	339.996	C6H14O12P2	[M-H]-	D-Glucose 1,6-bisphosphate	D-葡萄糖-1,6-二磷酸	Others	其它类	Saccharides	糖类	10139-18-1	3	241703	216262	232941	241505	285708	267252	173677	201256	244996	C01231	ko00500,ko01100
pmb0296	357.3	265.25	356.293	C21H40O4	[M+H]+	1-Oleoyl-Sn-Glycerol	单酰甘油酯(18:1)	Lipids	脂质	Glycerol ester	甘油酯	129784-87-8	3	81621.2	151121	90263.1	140448	79513.8	81744.6	111958	136739	96725.7	-	-
MWSmce301	191.03	173.02	190.027	C10H6O4	[M+H]+	Coumarin-3-carboxylic Acid	香豆素-3-羧酸	Lignans and Coumarins	木脂素和香豆素	Coumarins	香豆素	531-81-7	3	29058.4	70283.2	80650	20980.4	26585.4	102759	74076.3	62706.1	51870.9	-	-
pme0166	167.06	110.03	166.049	C6H6N4O2	[M+H]+	1-Methylxanthine	1-甲基黄嘌呤	Nucleotides and derivatives	核苷酸及其衍生物	Nucleotides and derivatives	核苷酸及其衍生物	6136-37-4	3	134134	139298	149231	98593.3	61966.8	98732.8	133825	146366	102576	C16358	ko00232,ko01100,ko01110
MWSslk117	163.04	69	162.032	C9H6O3	[M+H]+	7-Hydroxy-4-chromone	7-羟基-4-色酮	Others	其它类	Chromone	色酮类	59887-89-7	3	989538	712757	1.13039e+06	1.4461e+06	1.10637e+06	1.3423e+06	1.05576e+06	1.43763e+06	1.08718e+06	-	-
Zahn005516	195.07	150.03	196.074	C10H12O4	[M-H]-	3,4,5-trimethoxybenzaldehyde	3,4,5-三甲氧基苯甲醛	Phenolic acids	酚酸类	Phenolic acids	酚酸类	86-81-7	3	144773	159513	151820	69251.3	232428	243879	74184	106409	90763.9	-	-
pmb0751	321.1	147.04	320.09	C16H16O7	[M+H]+	Trans-5-O-(p-Coumaroyl)shikimate	反式-5-O-对香豆酰莽草酸	Phenolic acids	酚酸类	Phenolic acids	酚酸类	-	3	129457	321028	101219	351049	162324	355499	280271	248887	195083	C02947	ko00940,ko00941,ko00945,ko01100,ko01110
Zmgp003492	373.12	105.03	372.121	C20H20O7	[M+H]+	8-Hydroxy-α-conidendrin	8-羟基-α-铁杉脂素	Lignans and Coumarins	木脂素和香豆素	Lignans	木脂素	-	2	368405	176931	262482	417156	325316	228093	354571	301044	247140	-	-
Lmbp003825	325.09	163.04	324.084	C15H16O8	[M+H]+	Skimmin (7-Hydroxycoumarin-7-O-glucoside)	茵芋苷	Lignans and Coumarins	木脂素和香豆素	Coumarins	香豆素	93-39-0	3	1.55317e+06	1.50119e+06	1.59543e+06	1.63356e+06	1.5665e+06	1.13916e+06	1.11725e+06	1.54074e+06	1.57257e+06	-	-
Lmbn002644	119.05	93.03	120.058	C8H8O	[M-H]-	4-Methylbenzaldehyde*	4-甲基苯甲醛*	Others	其它类	Aldehyde compounds	醛类化合物	104-87-0	2	613224	705234	563582	637325	703456	720056	604181	806302	591854	C06758	ko01100
MWSmce308	197.05	124.02	198.053	C9H10O5	[M-H]-	Gallic Acid Ethyl Ester; Ethyl gallate	没食子酸乙酯	Phenolic acids	酚酸类	Phenolic acids	酚酸类	831-61-8	3	21446.5	33527.9	20857.5	31444.6	24030.5	26825.3	17587.7	23286.7	25295.4	-	-
Wmhp000055	169.05	65.04	168.042	C8H8O4	[M+H]+	2,5-Dimethoxybenzoquinone	2,5-二甲氧基苯醌	Quinones	醌类	Quinones	醌类	3117-03-1	3	1.70463e+06	2.01049e+06	1.39168e+06	758179	956732	987662	1.10862e+06	1.57563e+06	1.51991e+06	-	-
pmp001257	272.22	254.21	271.215	C15H29NO3	[M+H]+	Tridecanoylglycine	十三烷酰甘氨酸	Amino acids and derivatives	氨基酸及其衍生物	Amino acids and derivatives	氨基酸及其衍生物	-	3	127034	166417	110131	203970	64043.8	151568	110045	158837	129950	-	-
pmb2586	593.13	285.6	594.137	C30H26O13	[M-H]-	Gallocatechin-(4α→8)-catechin	没食子儿茶素-(4α→8)-儿茶素	Flavonoids	黄酮	Flavanols	黄烷醇类	-	3	74567.5	41149.1	56418.3	66652.5	61698	71890.1	44625.8	49529.3	63423.3	-	-
pme3732	244.09	112.05	243.085	C9H13N3O5	[M+H]+	Cytidine	胞苷	Nucleotides and derivatives	核苷酸及其衍生物	Nucleotides and derivatives	核苷酸及其衍生物	65-46-3	3	2.76315e+06	2.88258e+06	2.64956e+06	2.50822e+06	2.38724e+06	2.87568e+06	2.60558e+06	2.09557e+06	3.05665e+06	C00475	ko00240,ko01100,ko01232,ko02010
Lmhp008440	438.26	297.24	437.254	C20H40NO7P	[M+H]+	LysoPE 15:1	溶血磷脂酰乙醇胺 15:1	Lipids	脂质	LPE	溶血磷脂酰乙醇胺	-	2	66693.9	82961.3	84799.8	52628.2	83133	68834.5	74645.4	84124.4	57601	-	-
Wbtp004798	301.07	286.05	300.063	C16H12O6	[M+H]+	8,11-dimethoxy-2h-[1,3]dioxolo[4,5-b]xanthen-10-one	8,11-二甲氧基-2h-[1,3]二氧基[4,5-b]-10-蒽酮	Flavonoids	黄酮	Other Flavonoids	其它类黄酮	-	3	1.30428e+06	1.0393e+06	851482	2.12987e+06	2.02094e+06	1.57057e+06	1.28472e+06	1.25652e+06	1.73013e+06	-	-
MWS20966	206.1	116.07	205.088	C7H15N3O2S	[M+H]+	S-methyl-L-thiocitrulline	S-甲基-L-硫代瓜氨酸	Amino acids and derivatives	氨基酸及其衍生物	Amino acids and derivatives	氨基酸及其衍生物	209589-59-3	3	144524	137000	114941	128638	83746	118873	117839	151967	107002	-	-
Zmjp003463	565.16	433.11	564.148	C26H28O14	[M+H]+	Vitexin-2''-O-xyloside	牡荆素-2''-O-木糖苷	Flavonoids	黄酮	Flavones	黄酮	-	3	3.44002e+06	3.34492e+06	3.05789e+06	3.74571e+06	4.00719e+06	5.99796e+06	5.31955e+06	4.24927e+06	3.69408e+06	-	-
Zmcp003989	595.16	287.05	594.159	C27H30O15	[M+H]+	Kaempferol-3-O-rhamnosyl(1→2)glucoside	山柰酚-3-O-鼠李糖基(1→2)葡萄糖苷	Flavonoids	黄酮	Flavonols	黄酮醇	-	3	648387	614060	550100	837984	490974	735003	504170	450141	643658	-	-
Zmgn000216	125	78.96	126.008	C2H7O4P	[M-H]-	2-Hydroxyethylphosphonic acid	2-羟基乙基膦酸	Organic acids	有机酸	Organic acids	有机酸	22987-21-9	3	137788	130887	101944	98760.4	128154	95490.4	94245.9	136850	111470	C06451	ko00440,ko01100,ko01110
pmb0629	463.12	313.07	462.116	C22H22O11	[M+H]+	Chrysoeriol-6-C-glucoside (Isoscoparin)	金圣草黄素-6-C-葡萄糖苷 (异金雀花素)	Flavonoids	黄酮	Flavones	黄酮	20013-23-4	2	326457	467402	469767	320799	331018	337409	429843	297448	410189	C05990	-
mws1595	163.06	59.01	164.069	C6H12O5	[M-H]-	D-Fucose*	D-岩藻糖*	Others	其它类	Saccharides	糖类	3615-37-0	3	19378.5	23533.7	24696.2	14670	13235.2	21442.5	17018.4	15447.6	11622.9	C01018	-
pmb0744	435.11	331.08	434.1	C24H18O8	[M+H]+	Tricin-4'-O-Benzoic Acid	苜蓿素-4'-O-苯甲酸	Flavonoids	黄酮	Flavones	黄酮	-	3	113154	137676	125528	153962	171394	154382	134775	91866.7	121176	-	-
Lmmp004808	859.19	331.08	858.186	C39H38O22	[M+H]+	Tricin-7-O-[(2''-Feruloyl)glucuronyl](2→1)glucuronide	苜蓿素-7-O-[(2''-阿魏酰)葡萄糖醛酸基](2→1)葡萄糖醛酸苷	Flavonoids	黄酮	Flavones	黄酮	-	3	9	9	9	9	5102.29	20829.1	5199.57	3783.96	3813.48	-	-
MWStz255	245.128	120.083	244.121	C14H16N2O2	[M+H]+	Cyclo(Pro-Phe)	环(脯氨酸-苯丙氨酸)	Amino acids and derivatives	氨基酸及其衍生物	Amino acids and derivatives	氨基酸及其衍生物	3705-26-8	3	37496.8	58364	45772.5	28775.2	33125.3	47214.7	43371.2	38833.7	29449.7	C11847	-
pme1373	306.05	110.04	307.057	C9H14N3O7P	[M-H]-	2'-Deoxycytidine-5'-monophosphate	2'-脱氧胞苷-5'-单磷酸	Nucleotides and derivatives	核苷酸及其衍生物	Nucleotides and derivatives	核苷酸及其衍生物	1032-65-1	3	72645.6	62889.8	60196	68160.9	72037.9	55615.1	52455.4	48794.4	69137	C00239	ko00240,ko01100,ko01232
mws0009	179.07	91.06	178.063	C10H10O3	[M+H]+	Coniferaldehyde	松柏醛	Phenolic acids	酚酸类	Phenolic acids	酚酸类	20649-42-7	2	273366	186931	280420	246047	330696	248391	247214	287384	359547	C02666	ko00940,ko01100,ko01110
MWSHY0118	343.12	282.09	342.11	C19H18O6	[M+H]+	5,6,7,4'-Tetramethoxyflavone	5,6,7,4'-四甲氧基黄酮	Flavonoids	黄酮	Flavones	黄酮	1168-42-9	3	162174	124761	164986	168770	152842	196200	105961	138790	156304	C14472	-
MWS201408	263.09	136.04	262.08	C9H14N2O7	[M+H]+	Asp-Glu	L-天冬氨酸-L-谷氨酸	Amino acids and derivatives	氨基酸及其衍生物	Amino acids and derivatives	氨基酸及其衍生物	6157-06-8	3	139810	110219	93079.8	110830	77356.5	84760.1	86377.8	89784.3	61810.5	-	-
MWSslk078	241.05	121.03	240.042	C14H8O4	[M+H]+	2,6-Dihydroxyanthraquinone	2,6-二羟基蒽醌	Quinones	醌类	Anthraquinone	蒽醌	84-60-6	3	70550.5	93318	84615.3	93917.5	59508.5	85067.8	77254.9	91350.1	113147	C14267	-
pmb0786	180.09	163.06	179.079	C6H13NO5	[M+H]+	D-Glucosamine	D-氨基葡萄糖	Others	其它类	Saccharides	糖类	3416-24-8	3	286486	177338	310166	180304	335339	548071	430670	299385	331780	C00329	ko00520,ko01100,ko01250
pme2761	161.01	73.03	162.016	C5H6O6	[M-H]-	4-Hydroxy-2-oxoglutaric acid	4-羟基-2-酮戊二酸	Organic acids	有机酸	Organic acids	有机酸	1187-99-1	3	80660.3	72649.8	99661.2	97284	91671.6	64131.7	54571.9	80829.2	67635.8	C01127	ko00630,ko01100
Wafn001957	371.06	209.03	372.069	C15H16O11	[M-H]-	2-O-Caffeoylglucaric Acid	2-O-咖啡酰葡萄糖二酸	Phenolic acids	酚酸类	Phenolic acids	酚酸类	-	1	990693	684991	593685	736524	677981	653788	541392	756169	791591	C03062	-
Lmsn003778	493.1	169.01	494.106	C22H22O13	[M-H]-	1-O-Caffeoyl-4-O-galloyl-β-D-glucose	1-O-咖啡酰-4-O-没食子酰-β-D-葡萄糖	Phenolic acids	酚酸类	Phenolic acids	酚酸类	-	3	65210.1	85872	97263.2	39265.9	57256.6	50454.4	75525.4	61691.6	51127.7	-	-
pme0120	118.09	101.06	117.079	C5H11NO2	[M+H]+	5-Aminovaleric acid	5-氨基戊酸	Organic acids	有机酸	Organic acids	有机酸	660-88-8	3	307726	223734	273836	203759	258872	352469	338640	227585	294838	C00431	ko00310,ko00330,ko00470,ko01100
MWSmce467	149.06	108.02	150.068	C9H10O2	[M-H]-	4-Allylcatechol	4-烯丙基儿茶酚	Phenolic acids	酚酸类	Phenolic acids	酚酸类	1126-61-0	3	18259.9	14395	11255.5	10974.6	11481.3	17572.3	15092.9	10559.4	15240	-	-
Smhp004476	565.15	433.11	564.148	C26H28O14	[M+H]+	Isovitexin-2''-O-xyloside*	异牡荆素-2''-O-木糖苷*	Flavonoids	黄酮	Flavones	黄酮	-	3	451626	840596	628125	851280	967503	754618	740052	665593	497706	-	-
Lmqp008175	163.08	103.05	162.068	C10H10O2	[M+H]+	Methyl Cinnamate	肉桂酸甲酯	Phenolic acids	酚酸类	Phenolic acids	酚酸类	103-26-4	3	341654	330754	326835	523420	476837	512232	365753	406938	273627	C06358	-
MWS201451	255.15	156.08	254.138	C11H18N4O3	[M+H]+	Val-His	L-缬氨酸-L-组氨酸	Amino acids and derivatives	氨基酸及其衍生物	Amino acids and derivatives	氨基酸及其衍生物	13589-07-6	3	49005.7	76054.7	28907	84228.8	112337	80603.8	61395.8	91829.9	82978.3	-	-
MWSmce016	138.05	78.03	137.048	C7H7NO2	[M+H]+	Nicotinic Acid Methyl Ester(Methyl Nicotinate)	烟酸甲酯	Alkaloids	生物碱	Pyridine alkaloids	吡啶类生物碱	93-60-7	3	129237	122156	127380	224323	207006	251801	148692	163686	215545	-	-
pme0368	579.17	271.04	578.164	C27H30O14	[M+H]+	Apigenin-7-O-rutinoside (Isorhoifolin)	芹菜素-7-O-芸香糖苷 (异野漆树苷)	Flavonoids	黄酮	Flavones	黄酮	552-57-8	1	2.8245e+06	3.82174e+06	2.2163e+06	3.54311e+06	3.92469e+06	4.38936e+06	2.57977e+06	3.88979e+06	3.33053e+06	-	-
pmb0739	659.2	331.08	658.19	C32H34O15	[M+H]+	Tricin-4'-O-(syringyl alcohol)ether-7-O-glucoside	苜蓿素-4'-O-丁香醇醚-7-O-葡萄糖苷	Flavonoids	黄酮	Flavones	黄酮	-	1	736530	708484	649762	1.10816e+06	1.22994e+06	1.2394e+06	828698	901643	1.20244e+06	-	-
pmn001583	609.15	300.03	610.153	C27H30O16	[M-H]-	Quercetin-3-O-robinobioside	槲皮素-3-O-洋槐糖苷	Flavonoids	黄酮	Flavonols	黄酮醇	52525-35-6	3	72488.8	67049.9	71136.9	49218.9	45614.8	48094.8	44453.2	65716.9	50817.7	-	-
MWS2085	117.09	89.06	116.084	C6H12O2	[M+H]+	Ethyl isobutyrate*	异丁酸乙酯*	Organic acids	有机酸	Organic acids	有机酸	97-62-1	3	159241	98177.4	105387	108718	141834	88848.6	134850	101018	154022	-	-
mws1521	285.1	121.03	286.105	C13H18O7	[M-H]-	Salicin	水杨苷	Phenolic acids	酚酸类	Phenolic acids	酚酸类	138-52-3	3	39271.1	53138.5	56369	32615.4	39374.3	26367	37517.2	46417.7	30532.3	C01451	ko00010
Lmsp004301	451.12	289.07	450.116	C21H22O11	[M+H]+	3',5,5',7-Tetrahydroxyflavanone-7-O-glucoside	3',5,5',7-四羟基黄烷酮-7-O-β-D-葡萄糖苷	Flavonoids	黄酮	Flavanones	二氢黄酮	-	2	6.00386e+06	3.63262e+06	4.02901e+06	5.04163e+06	5.13176e+06	5.78581e+06	4.85562e+06	3.35528e+06	3.52875e+06	-	-
MA10039492	173.01	71.03	174.016	C6H6O6	[M-H]-	Dehydroascorbic acid	脱氢抗坏血酸	Others	其它类	Vitamin	维生素	490-83-5	3	89502.1	74963.2	58826.9	87559.1	88056.7	83849.6	77040.9	72122.8	105108	C05422	ko00053,ko00480,ko01100
Lmtp002942	535.14	499.12	534.137	C25H26O13	[M+H]+	Apigenin-6,8-di-C-arabinoside*	芹菜素-6,8-二-C-阿拉伯糖苷*	Flavonoids	黄酮	Flavones	黄酮	-	3	296406	243034	333831	396094	313310	273681	246473	223947	330471	-	-
Lmtp002822	535.14	499.12	534.137	C25H26O13	[M+H]+	Apigenin-6-C-arabinoside-8-C-xyloside*	芹菜素-6-C-阿拉伯糖苷-8-C-木糖苷*	Flavonoids	黄酮	Flavones	黄酮	-	3	296406	243034	333831	396094	313310	273681	246473	223947	330471	-	-
Hmgp003086	639.192	331.081	638.185	C29H34O16	[M+H]+	Tricin-7-O-rutinoside*	苜蓿素-7-O-芸香糖苷*	Flavonoids	黄酮	Flavones	黄酮	-	1	8.88355e+06	1.37638e+07	8.72125e+06	6.93643e+06	8.79527e+06	9.11657e+06	11599977	1.02638e+07	7.54106e+06	-	-
MWSslk066	169.05	65.04	168.042	C8H8O4	[M+H]+	3-Hydroxy-4-methoxybenzoic acid; Isovanillic Acid	3-羟基-4-甲氧基苯甲酸; 异香草酸	Phenolic acids	酚酸类	Phenolic acids	酚酸类	645-08-9	3	484476	482900	459933	387039	335958	330548	323967	281046	422131	-	-
MWSmce362	133.05	87.01	132.042	C5H8O4	[M+H]+	3-Ethoxy-3-oxopropanoic acid	丙二酸单乙酯	Organic acids	有机酸	Organic acids	有机酸	1071-46-1	3	130941	54328.4	141106	98099.3	74081.9	111442	91823.2	68362.9	105333	-	-
Zmdp000446	265.09	119.02	264.078	C9H16N2O5S	[M+H]+	γ-L-Glutamyl-S-methyl-L-cysteine	γ-L-谷氨酰胺-S-甲基-L-半胱氨酸	Amino acids and derivatives	氨基酸及其衍生物	Amino acids and derivatives	氨基酸及其衍生物	-	3	35664.9	30466.9	7989.73	73834.3	47139.2	72349.1	33732.5	27507.8	42053.6	-	-
MWS4285	89.02	71.02	90.0317	C3H6O3	[M-H]-	L-Lactic Acid	L-乳酸	Organic acids	有机酸	Organic acids	有机酸	79-33-4	3	21578.5	18949.5	21463.6	5070.63	8036.37	3043.98	20639.3	14232.9	21565.7	C00186	ko00010,ko00051,ko00620,ko00640,ko01100,ko01110
Zmxp004503	655.18	331.06	654.18	C29H34O17	[M+H]+	Tricin-5,7-O-diglucoside	苜蓿素-5,7-O-二葡萄糖苷	Flavonoids	黄酮	Flavones	黄酮	-	3	1.6401e+06	1.0606e+06	1.19206e+06	1.42228e+06	2.0866e+06	1.22586e+06	1.50512e+06	2.08491e+06	1.43775e+06	-	-
Lmgp004784	275.09	139.04	274.084	C15H14O5	[M+H]+	Apiferol	4,4',5,7-四羟基黄烷	Flavonoids	黄酮	Flavones	黄酮	55167-29-8	3	42077.9	10102.3	27928	22749.8	46233.6	26456.9	14938.5	11305.5	9954.62	-	-
pmb3041	521.09	329.2	522.101	C23H22O14	[M-H]-	Tricin-7-O-saccharic acid	苜蓿素-7-O-葡萄糖二酸苷	Flavonoids	黄酮	Flavones	黄酮	-	3	250623	252348	224912	297925	306961	296351	348122	231709	263977	-	-
MWSslk148	611.16	303.06	664.185	C27H36O19	[M-3H2O+H]+	Rutin Trihydrate	芦丁三水合物	Flavonoids	黄酮	Flavanols	黄烷醇类	207671-50-9	3	315633	64839.1	289414	365737	451925	278502	500822	342494	520759	-	-
Lmdp004892	535.11	287.05	534.101	C24H22O14	[M+H]+	Kaempferol-3-O-(6''-malonyl)galactoside*	山柰酚-3-O-(6''-丙二酰)半乳糖苷*	Flavonoids	黄酮	Flavonols	黄酮醇	-	1	1.31738e+06	4.12198e+06	1.00204e+06	1.81109e+06	1.95635e+06	1.84181e+06	1.10305e+06	1.58807e+06	1.69134e+06	-	-
HJAP058	345.1	284.07	344.126	C19H20O6	[M+H]+	5,6,7,4'-Tetramethoxyflavanone	5,6,7,4'-四甲氧基黄烷酮	Flavonoids	黄酮	Flavanones	二氢黄酮	2569-77-9	3	93902.9	66963.7	63026.2	94055.7	134313	112600	126055	97482.1	151717	C15118	-
pmb2657	289.12	131.08	290.123	C10H18N4O6	[M-H]-	Argininosuccinic acid	精氨基琥珀酸	Organic acids	有机酸	Organic acids	有机酸	2387-71-5	3	60576.9	66523.4	71220.3	74240.9	38251.5	42040.3	65710.1	73291	47120	C03406	ko00220,ko00250,ko01100,ko01110,ko01230
pme1210	150.06	61.01	149.051	C5H11NO2S	[M+H]+	L-Methionine	L-甲硫氨酸	Amino acids and derivatives	氨基酸及其衍生物	Amino acids and derivatives	氨基酸及其衍生物	63-68-3	1	7.01266e+06	7.56877e+06	1.02591e+07	4.00498e+06	6.82131e+06	6.97547e+06	5.76207e+06	5.47702e+06	8.04703e+06	C00073	ko00270,ko00470,ko00966,ko00970,ko00999,ko01100,ko01110,ko01210,ko01230,ko01240
Lmgp000796	150.06	61.01	149.048	C8H7NO2	[M+H]+	4-Hydroxymandelonitrile	4-羟基扁桃腈	Alkaloids	生物碱	Phenolamine	酚胺	13093-65-7	1	7.01266e+06	7.56877e+06	1.02591e+07	4.00498e+06	6.82131e+06	6.97547e+06	5.76207e+06	5.47702e+06	8.04703e+06	C00650	-
MWSmce613	489.12	264.04	488.107	C14H26N4O11P2	[M+H]+	Citicoline	胞磷胆碱	Nucleotides and derivatives	核苷酸及其衍生物	Nucleotides and derivatives	核苷酸及其衍生物	987-78-0	3	52802.7	60286.7	67595.1	51046.5	59514.3	58308.3	63818.2	40781.4	56716.6	C00307	ko00564,ko01100
MWS201388	246.11	141.07	245.101	C9H15N3O5	[M+H]+	Asn-Hyp	L-天冬酰胺-L-羟脯氨酸	Amino acids and derivatives	氨基酸及其衍生物	Amino acids and derivatives	氨基酸及其衍生物	844640-50-2	3	110708	105311	158595	142860	127654	161238	136398	182317	120257	-	-
Lshp011103	462.31	338.19	461.304	C29H39N3O2	[M+H]+	Echinulin	海胆灵	Alkaloids	生物碱	Plumerane	吲哚类生物碱	1859-87-6	1	25628.3	49750.5	20089	7362.36	6778.97	4705.74	14933.1	19900.9	13096.4	-	-
Zmhn002334	355.1	193.05	356.111	C16H20O9	[M-H]-	6-O-Feruloyl-β-D-glucose	6-O-阿魏酰-D-葡萄糖	Phenolic acids	酚酸类	Phenolic acids	酚酸类	137887-25-3	3	494839	274833	564150	599154	761602	747014	682888	443698	525633	-	-
mws0924	145.05	101.06	146.058	C6H10O4	[M-H]-	2-Methylglutaric acid*	2-甲基戊二酸*	Organic acids	有机酸	Organic acids	有机酸	617-62-9	3	1.29327e+06	1.93492e+06	1.33739e+06	1.14443e+06	794285	1.16782e+06	1.36908e+06	947350	1.47683e+06	-	-
mws2103	243.07	159.05	244.074	C14H12O4	[M-H]-	Piceatannol	白皮杉醇	Others	其它类	Stilbene	茋类	10083-24-6	3	45269	55891.2	35451.4	41796.4	45704.9	58371.1	39259.4	33397.7	51337	C05901	ko00945
Smgp004575	465.1	303.05	464.096	C21H20O12	[M+H]+	Quercetin-5-O-β-D-glucoside	槲皮素-5-O-β-D-葡萄糖苷	Flavonoids	黄酮	Flavonols	黄酮醇	-	3	9	9	9	1.46981e+06	2.46974e+06	1.04218e+06	1.52034e+06	1.30786e+06	964492	-	-
MWSHY0162	627.16	303.06	626.148	C27H30O17	[M+H]+	Quercetin-3-O-sophoroside (Baimaside)	槲皮素-3-O-槐糖苷(白麻苷)	Flavonoids	黄酮	Flavonols	黄酮醇	18609-17-1	3	317540	306860	418850	310965	393818	286172	296935	417425	282122	C12667	ko00944,ko01110
pme2758	162.04	144.03	163.048	C5H9NO5	[M-H]-	4-Hydroxy-L-glutamic acid	4-羟基-L-谷氨酸	Amino acids and derivatives	氨基酸及其衍生物	Amino acids and derivatives	氨基酸及其衍生物	3913-68-6	3	116091	83554.6	41922.7	86265.5	123863	99121.5	87539.2	124848	138215	C03079	-
pmf0314	289.25	157.16	290.261	C20H34O	[M-H]-	cis-Abienol	顺式泛醇	Terpenoids	萜类	Ditepenoids	二萜	17990-16-8	3	20169.3	25829.5	24246.4	23467.1	24137.7	17099.9	15262	20209	24247.1	-	-
Cmhp005227	339.11	177.05	338.1	C16H18O8	[M+H]+	4,8-Dihydroxy Naphthol-1-O-glucoside	4,8-二羟基萘酚-1-O-葡萄糖苷	Quinones	醌类	Quinones	醌类	-	2	1.70362e+06	2.69902e+06	2.60152e+06	2.74797e+06	2.89595e+06	4.67515e+06	2.48455e+06	2.20563e+06	3.39174e+06	-	-
Lmhp009187	440.28	299.26	439.27	C20H42NO7P	[M+H]+	LysoPE 15:0	溶血磷脂酰乙醇胺 15:0	Lipids	脂质	LPE	溶血磷脂酰乙醇胺	-	1	4.95222e+06	5.08729e+06	5.25515e+06	8.02695e+06	8.03011e+06	6.77439e+06	5.96208e+06	5.23389e+06	8.08489e+06	-	-
Cmzn005251	433.11	271.06	434.121	C21H22O10	[M-H]-	6-O-Caffeoylarbutin	6-O-咖啡酰熊果苷	Phenolic acids	酚酸类	Phenolic acids	酚酸类	136172-60-6	2	1.34985e+06	2.07253e+06	1.28803e+06	1.23493e+06	1.10208e+06	797999	1.25888e+06	1.27009e+06	1.84816e+06	-	-
Zalp003488	369.12	177.06	368.111	C17H20O9	[M+H]+	4-O-Caffeoylquinic acid methyl ester*	4-O-咖啡酰奎宁酸甲酯*	Phenolic acids	酚酸类	Phenolic acids	酚酸类	123372-74-7	1	1.3228e+06	834916	2.57897e+06	2.09258e+06	2.05289e+06	2.2194e+06	1.26937e+06	2.03754e+06	1.82027e+06	-	-
Zalp003512	369.12	177.06	368.111	C17H20O9	[M+H]+	methyl 5-caffeoylquinate*	5-咖啡酰奎宁酸甲酯*	Phenolic acids	酚酸类	Phenolic acids	酚酸类	-	1	1.3228e+06	834916	2.57897e+06	2.09258e+06	2.05289e+06	2.2194e+06	1.26937e+06	2.03754e+06	1.82027e+06	-	-
MWSslk136	623.2	315.1	622.19	C29H34O15	[M+H]+	Pectolinarin	大蓟苷	Flavonoids	黄酮	Flavones	黄酮	28978-02-1	3	223792	291614	186313	241877	231069	285273	311681	203913	224255	-	-
mws0221	241.03	151.98	240.024	C6H12N2O4S2	[M+H]+	L-Cystine	L-胱氨酸	Amino acids and derivatives	氨基酸及其衍生物	Amino acids and derivatives	氨基酸及其衍生物	56-89-3	3	59435.1	10399.5	90227.1	33736.9	65356.4	54060.2	93255.3	65225.8	105041	C00491	ko00270,ko01100,ko02010
pmb2654	460.15	117.9	461.153	C19H27NO12	[M-H]-	Anthranilate-1-O-Sophoroside	邻氨基苯甲酸-1-O-槐糖苷	Phenolic acids	酚酸类	Phenolic acids	酚酸类	-	3	44129.4	44153.2	61509.2	190188	318608	202281	99531.6	61784.4	88457	-	-
pmp000394	551.18	419.13	550.169	C26H30O13	[M+H]+	Naringenin-7-O-(2''-O-apiosyl)glucoside	柚皮素-7-O-(2''-O-芹糖基)葡萄糖苷	Flavonoids	黄酮	Flavanones	二氢黄酮	-	3	61940.4	93212.4	112332	61286.9	51720.3	12536.5	96472.9	67273.2	108554	-	-
pmn001370	681.24	519.19	682.247	C32H42O16	[M-H]-	Pinoresinol-4,4'-O-di-O-glucoside	松脂醇-4,4'-O-二-O-葡萄糖苷	Lignans and Coumarins	木脂素和香豆素	Lignans	木脂素	63902-38-5	3	48093.4	51949.4	47825.7	65848.2	25420.1	107211	47358.8	66010.1	76614	-	-
Lskp211385	357.13	307.09	356.126	C20H20O6	[M+H]+	(-)-dihydrosesamin	双氢芝麻脂素	Lignans and Coumarins	木脂素和香豆素	Lignans	木脂素	-	3	128314	113878	145998	227051	191061	171555	198818	123138	161739	-	-
pmp000239	595.13	505.09	594.122	C26H26O16	[M+H]+	Luteolin-6-C-(5''-glucuronyl)xyloside	木犀草素-6-C-(5''-葡萄糖酸基)木糖苷	Flavonoids	黄酮	Flavones	黄酮	-	3	431766	603556	487083	642215	539571	665654	460900	641936	748243	-	-
Zmcp002666	627.14	303.05	626.148	C27H30O17	[M+H]+	Quercetin-3,7-Di-O-glucoside	槲皮素-3,7-二-O-葡萄糖苷	Flavonoids	黄酮	Flavonols	黄酮醇	-	3	33100.6	76296.1	58131.1	65543.7	99603.8	33240.2	79660.3	50610	78504.1	-	-
mws1526	359.13	197.08	358.126	C16H22O9	[M+H]+	Sweroside	獐牙菜苷	Terpenoids	萜类	Monoterpenoids	倍萜	14215-86-2	3	635893	627389	249711	9	9	9	710068	472111	757850	C17071	-
Zmxp003107	611.16	287.06	610.153	C27H30O16	[M+H]+	Luteolin-7,3'-di-O-glucoside	木犀草素-7,3'-O-二葡萄糖苷	Flavonoids	黄酮	Flavones	黄酮	52187-80-1	3	123046	55080.1	188138	280675	75118	132188	248439	239402	155434	-	-
pme2596	184.06	148.04	183.053	C8H9NO4	[M+H]+	4-Pyridoxic acid	4-吡哆酸	Others	其它类	Vitamin	维生素	82-82-6	3	1.18957e+06	1.41978e+06	1.24397e+06	1.46242e+06	1.56901e+06	1.50171e+06	1.06272e+06	1.73254e+06	1.40453e+06	C00847	ko00750,ko01100
Lmsp008392	315.09	272.07	314.079	C17H14O6	[M+H]+	4',5-Dihydroxy-3',5'-dimethoxyflavone	4',5-二羟基-3',5'-二甲氧基黄酮	Flavonoids	黄酮	Flavones	黄酮	-	1	45203.5	62394.3	45597.9	56571.2	62361.1	54939.3	59163.9	54902.6	36377.2	-	-
pmb1650	279.23	149.13	278.225	C18H30O2	[M+H]+	Octadeca-11E,13E,15Z-trienoic acid	十八碳-9E,13E,15Z-三烯酸	Lipids	脂质	Free fatty acids	游离脂肪酸	25575-00-2	3	2.98935e+07	4.06001e+07	4.54291e+07	4.39282e+07	4.03398e+07	3.93211e+07	4.62517e+07	5.13621e+07	3.12948e+07	-	-
Lmhp012042	355.28	263.24	354.277	C21H38O4	[M+H]+	2-Linoleoylglycerol	2-亚油酰甘油酯	Lipids	脂质	Glycerol ester	甘油酯	3443-82-1	1	37038.5	32722.7	43142.8	28647.5	40969.3	59636.5	50201.5	66209.4	41010.9	-	-
Zmhn002301	325.093	163.039	326.1	C15H18O8	[M-H]-	p-Coumaric acid-4-O-glucoside	对香豆酸-4-O-葡萄糖苷	Phenolic acids	酚酸类	Phenolic acids	酚酸类	117405-48-8	3	7.61612e+06	8.28192e+06	6.39744e+06	5.26082e+06	6.65891e+06	6.37422e+06	6.68455e+06	8.34206e+06	5.06683e+06	C06739	-
MWS2050	76.08	58.07	75.0684	C3H9NO	[M+H]+	1-Aminopropan-2-ol*	DL-1-氨基-2-丙醇; 异丙醇胺*	Alkaloids	生物碱	Alkaloids	生物碱	78-96-6	3	25726	20808	18834.3	16509.4	9760.75	13813.2	22899.8	14564.1	23430.8	C05771	-
Smpn011792	471.35	471.34	472.355	C30H48O4	[M-H]-	2,3-Dihydroxy-12-ursen-28-oic acid*	2,3-二羟基-12-熊果烯-28-酸*	Terpenoids	萜类	Triterpene	三萜	-	3	179905	212566	231919	205824	212462	239825	224696	336862	225095	-	-
Lmhp008589	476.28	335.26	475.27	C23H42NO7P	[M+H]+	LysoPE 18:3(2n isomer)	溶血磷脂酰乙醇胺 18:3(2n异构)	Lipids	脂质	LPE	溶血磷脂酰乙醇胺	-	1	3.16783e+06	3.02359e+06	3.12803e+06	5.94882e+06	4.55633e+06	4.80492e+06	4.94727e+06	4.46048e+06	7.00466e+06	-	-
pme3163	289.03	96.97	290.04	C7H15O10P	[M-H]-	D-Sedoheptuiose 7-phosphate	D-景天庚酮糖 7-磷酸	Others	其它类	Saccharides	糖类	2646-35-7	3	977256	961313	229529	250123	301760	492204	447322	275519	335585	-	-
Wagp001908	427.21	177.05	426.2	C20H30N2O8	[M+H]+	N-Feruloylputrescine N-glucoside	N-阿魏酰腐胺 N-葡萄糖苷	Alkaloids	生物碱	Phenolamine	酚胺	-	3	92165.9	88268	110762	41599.1	36133.1	44398.1	115048	76527.1	76713.6	-	-
Zmxp004480	625.18	301.07	624.169	C28H32O16	[M+H]+	Chrysoeriol-7-O-gentiobioside	金圣草黄素-7-O-龙胆双糖苷	Flavonoids	黄酮	Flavones	黄酮	-	3	215992	388993	304439	553297	467411	185871	363278	440446	261853	-	-
Lmhp005872	455.22	177.05	454.21	C25H30N2O6	[M+H]+	Diferuloylcadaverine	二阿魏酰尸胺	Alkaloids	生物碱	Phenolamine	酚胺	-	3	8706.57	52652.3	17778.2	9	9	9	24268.5	40569.2	36922.7	-	-
pmb2228	538.39	184.07	537.379	C27H56NO7P	[M+H]+	LysoPC 19:0	溶血磷脂酰胆碱 19:0	Lipids	脂质	LPC	溶血磷脂酰胆碱	108273-88-7	3	426524	282752	268511	279827	253304	195584	212262	213094	321417	-	-
Lmqp003432	227.16	121.1	226.157	C13H22O3	[M+H]+	6,9-Dihydroxy-7-megastigmen-3-one	6,9-二羟基-7-巨豆烯-3-酮	Terpenoids	萜类	Sesquiterpenoids	倍半萜	-	3	741265	493670	751873	616252	509424	510998	493993	546243	782199	-	-
mws1073	595.17	457.13	594.159	C27H30O15	[M+H]+	Apigenin-6,8-di-C-glucoside (Vicenin-2)	芹菜素-6,8-二-C-葡萄糖苷 (新西兰牡荆苷 II)	Flavonoids	黄酮	Flavones	黄酮	23666-13-9	3	1.13765e+06	596842	1.39268e+06	1.70844e+06	1.42786e+06	1.34605e+06	1.09084e+06	1.47536e+06	900967	C10195	-
Lmhp009890	546.36	184.07	545.348	C28H52NO7P	[M+H]+	LysoPC 20:3	溶血磷脂酰胆碱 20:3	Lipids	脂质	LPC	溶血磷脂酰胆碱	1199257-41-4	1	1.09983e+06	1.14431e+06	1.11185e+06	2.33557e+06	2.4342e+06	2.40114e+06	1.74879e+06	1.73093e+06	1.06692e+06	-	-
Hmyp002315	303.04	257.04	302.043	C15H10O7	[M+H]+	3,5,7,4'-Tetrahydroxy-Coumaronochromone	3,5,7,4'-四羟基香豆色原酮	Others	其它类	Chromone	色酮类	-	3	621115	373118	435325	108221	335025	435305	489671	405953	287977	-	-
MWS1734	153.05	109.06	152.047	C8H8O3	[M+H]+	Anisic acid; 4-Methoxybenzoic acid	茴香酸; 对甲氧基苯甲酸	Phenolic acids	酚酸类	Phenolic acids	酚酸类	100-09-4	3	74949.8	81999	64732.8	82906.8	51292.5	61814.7	76847.4	48182.5	53309.3	C02519	-
MWSmce574	153.06	138.03	154.063	C8H10O3	[M-H]-	3,5-Dimethoxyphenol	3,5-二甲氧基苯酚	Phenolic acids	酚酸类	Phenolic acids	酚酸类	500-99-2	3	33573.6	40249.7	41528.8	31836.7	38369.7	25012.1	33356	39702	23268.4	-	-
pme3827	198.08	152.07	197.069	C9H11NO4	[M+H]+	3,4-Dihydroxy-L-phenylalanine (L-Dopa)	3,4-二羟基-L-苯丙氨酸 (左旋多巴)	Amino acids and derivatives	氨基酸及其衍生物	Amino acids and derivatives	氨基酸及其衍生物	59-92-7	3	1.86901e+06	1.42238e+06	1.86539e+06	1.20962e+06	1.6718e+06	1.28276e+06	1.24432e+06	2.12366e+06	1.75648e+06	C00355	ko00350,ko00950,ko00965,ko01100,ko01110
pme0500	503.16	323.1	504.169	C18H32O16	[M-H]-	D-Melezitose	D-松三糖	Others	其它类	Saccharides	糖类	597-12-6	3	43958.2	44797.5	48933.7	41272.3	19193.9	61627.3	39495.2	23297.5	30904.3	C08243	-
pme0183	152.06	135.03	151.049	C5H5N5O	[M+H]+	Isoguanine	异鸟嘌呤	Nucleotides and derivatives	核苷酸及其衍生物	Nucleotides and derivatives	核苷酸及其衍生物	3373-53-3	3	2.21211e+06	9.37744e+06	3.95927e+06	8.97877e+06	3.44711e+06	6.268e+06	5.25631e+06	6.75737e+06	8.88525e+06	-	-
Hmgp003664	417.12	381.1	416.111	C21H20O9	[M+H]+	Apigenin-6-C-rhamnoside	芹菜素-6-C-鼠李糖苷	Flavonoids	黄酮	Flavones	黄酮	-	3	40750.1	56241.6	30656.6	57155.9	113809	67574.3	80595.3	136155	103227	-	-
pmp000240	609.14	489.1	608.138	C27H28O16	[M+H]+	Apigenin-6-C-(2''-glucuronyl)glucoside	芹菜素-6-C-(2''-葡萄糖醛酸基)葡萄糖苷	Flavonoids	黄酮	Flavones	黄酮	-	3	124367	130990	112749	154000	112213	75961.6	64499.7	110974	88161	-	-
MWS201387	289.16	175.12	288.155	C10H20N6O4	[M+H]+	Asn-Arg	L-天冬酰胺-L-精氨酸	Amino acids and derivatives	氨基酸及其衍生物	Amino acids and derivatives	氨基酸及其衍生物	2478-01-5	3	68091.4	33239	63629.6	92045.1	79967.8	121729	83129.4	59327.7	102688	-	-
Lssp210384	577.13	287.06	576.127	C30H24O12	[M+H]+	2α,3α-epoxy-5,7,3',4'-tetrahydroxyflavan-(4b→8)-epicatechin	2a,3a-环氧-5,7,3',4'-四羟基黄烷-(4b→8)-表儿茶素	Others	其它类	Others	其它	-	3	41528.6	16184.5	25060.6	27817.1	17947.2	11854.9	12352.3	7266.94	11775.1	-	-
Zahp007439	177.05	149.02	176.047	C10H8O3	[M+H]+	3,4-Methylenedioxycinnamaldehyde	3,4-亚甲基二氧肉桂醛	Others	其它类	Aldehyde compounds	醛类化合物	58095-77-5	3	530864	665081	602261	901614	870688	893546	456636	762385	764127	-	-
pma0791	521.13	273.08	520.122	C24H24O13	[M+H]+	Naringenin-7-O-(6''-malonyl)glucoside	柚皮素-7-O-(6''-丙二酰)葡萄糖苷	Flavonoids	黄酮	Flavanones	二氢黄酮	-	3	2.42816e+06	2.93015e+06	3.58916e+06	3.9005e+06	2.48064e+06	3.19852e+06	3.95853e+06	2.55635e+06	2.5538e+06	-	-
Lmcp004693	301.07	258.05	300.063	C16H12O6	[M+H]+	Kaempferide (3,5,7-Trihydroxy-4'-methoxyflavone)*	山柰素*	Flavonoids	黄酮	Flavonols	黄酮醇	491-54-3	3	63540.2	198461	32653.7	199106	134405	141159	253915	190265	148657	C10098	ko00944
Lmhp008801	476.28	335.26	475.27	C23H42NO7P	[M+H]+	LysoPE 18:3	溶血磷脂酰乙醇胺 18:3	Lipids	脂质	LPE	溶血磷脂酰乙醇胺	-	1	3.55531e+07	1.71615e+07	4.33724e+07	8.2426e+07	5.89394e+07	4.8984e+07	6.02929e+07	4.40201e+07	35624190	-	-
Zmkp000654	305.11	143.06	304.102	C10H16O7N4	[M+H]+	Vicine	蚕豆苷	Alkaloids	生物碱	Alkaloids	生物碱	152-93-2	3	196217	160825	173432	352966	415535	334969	364181	263857	215857	C08437	-
Lmyp008437	279.16	149.02	278.152	C16H22O4	[M+H]+	Dibutyl terephthalate	对苯二甲酸二丁酯	Phenolic acids	酚酸类	Phenolic acids	酚酸类	1962-75-0	3	795804	404250	212594	291096	253132	217326	446884	303220	274002	-	-
mws1035	741.22	433.11	740.216	C33H40O19	[M+H]+	Kaempferol-3-O-robinoside-7-O-rhamnoside (Robinin)	山柰酚-3-O-刺槐糖苷-7-O-鼠李糖苷 (刺槐苷)	Flavonoids	黄酮	Flavonols	黄酮醇	301-19-9	3	165542	82874	182373	122067	99960.7	209786	114119	185390	196969	C10178	-
ML10180524	244.09	112.05	243.085	C9H13N3O5	[M+H]+	Cytarabine	胞嘧啶阿拉伯糖苷	Nucleotides and derivatives	核苷酸及其衍生物	Nucleotides and derivatives	核苷酸及其衍生物	147-94-4	3	215073	269202	74467	174294	41093.9	66183.1	240746	138761	224117	C02961	-
MWS201430	251.11	104.05	250.099	C9H18N2O4S	[M+H]+	Met-Thr	L-蛋氨酸-L-苏氨酸	Amino acids and derivatives	氨基酸及其衍生物	Amino acids and derivatives	氨基酸及其衍生物	40883-16-7	3	14929.6	27460.2	21280.8	26467.1	31065.4	31973	27007.2	18848	16208.9	-	-
pme1712	275.12	145.1	276.132	C11H20N2O6	[M-H]-	L-Saccharopine	L-酵母氨酸	Amino acids and derivatives	氨基酸及其衍生物	Amino acids and derivatives	氨基酸及其衍生物	997-68-2	3	34464	29907.5	29879.1	13440.8	38018.2	28821.7	17762.4	29554.1	30618.7	C00449	ko00300,ko00310,ko01100,ko01110,ko01230
mws2523	421.08	241.01	422.082	C12H23O14P	[M-H]-	Trehalose 6-phosphate	海藻糖-6-磷酸	Others	其它类	Saccharides	糖类	4484-88-2	3	98980.2	281098	153345	275678	426432	368994	417743	235231	336249	C00689	ko00500,ko01100,ko01110
Lmmp003903	491.12	287.05	490.111	C23H22O12	[M+H]+	Kaempferol-3-O-(2''-O-acetyl)glucoside	山柰酚-3-O-(2''-O-乙酰)葡萄糖苷	Flavonoids	黄酮	Flavonols	黄酮醇	-	3	184546	193470	95192.3	197603	226956	187694	159781	235151	140998	-	-
pmp000087	269.1	177.05	268.095	C13H16O6	[M+H]+	2-Feruloyl-sn-glycerol	2-阿魏酰-sn-甘油	Phenolic acids	酚酸类	Phenolic acids	酚酸类	-	3	115882	119017	192813	160709	139530	89511.2	113293	87052	152253	-	-
Wbmn009702	487.34	487.34	488.35	C30H48O5	[M-H]-	2,3,23-Trihydroxyurs-12-en-28-oic acid	2,3,23-三羟基熊果烷-12-烯-28-酸	Terpenoids	萜类	Triterpene	三萜	-	1	556555	579047	173043	155438	166386	134889	167565	98654.1	170836	-	-
MWSslk118	227.07	136.04	226.059	C9H10N2O5	[M+H]+	2,2'-Cyclouridine	2,2'-环尿苷	Alkaloids	生物碱	Alkaloids	生物碱	3736-77-4	3	205157	133972	200931	214779	172962	216059	133786	240114	194574	-	-
mws0984	236.08	164.06	237.086	C9H11N5O3	[M-H]-	L-Sepiapterin	L-墨喋呤	Nucleotides and derivatives	核苷酸及其衍生物	Nucleotides and derivatives	核苷酸及其衍生物	17094-01-8	3	82900.1	89216.7	108323	80272.8	93313	62832.8	78185.8	97388.2	135984	C00835	ko00790,ko01100
Wbtn006715	301.04	151	302.043	C15H10O7	[M-H]-	1,2,4,5,8-pentahydroxy-6-methylanthracene-9,10-dione	1,2,4,5,8-五羟基-6-甲基蒽-9,10-二酮	Flavonoids	黄酮	Other Flavonoids	其它类黄酮	-	3	207432	257871	126293	182944	209402	172109	182507	102076	167911	-	-
Lmmn002179	313.09	107.05	314.1	C14H18O8	[M-H]-	Methyl salicylate-2-O-glucoside	水杨酸甲酯-2-O-葡萄糖苷	Phenolic acids	酚酸类	Phenolic acids	酚酸类	10019-60-0	2	3.8671e+06	7.88455e+06	6.08072e+06	3.39621e+06	7.84241e+06	4.0404e+06	6.8133e+06	4.39809e+06	4.18784e+06	-	-
Lmxp011770	279.159	149.023	278.152	C16H22O4	[M+H]+	Diisobutyl phthalate	邻苯二甲酸二异丁酯	Phenolic acids	酚酸类	Phenolic acids	酚酸类	84-69-5	3	1.06972e+07	1.34446e+07	2.1418e+07	2.29264e+07	3.54473e+07	2.75908e+07	2.19928e+07	2.94721e+07	1.65478e+07	C15205	-
pmb0752	369.12	177.05	368.111	C17H20O9	[M+H]+	3-O-Feruloylquinic acid*	3-O-阿魏酰奎宁酸*	Phenolic acids	酚酸类	Phenolic acids	酚酸类	1899-29-2	1	1.05023e+06	836450	1.55261e+06	2.0345e+06	4.58769e+06	2.42716e+06	1.39813e+06	2.23158e+06	2.53428e+06	C02572	-
Lmbn004790	209.08	179.03	210.089	C11H14O4	[M-H]-	Methyl 3-(3-hydroxy-4-methoxyphenyl)propanoate*	3-羟基-4-甲氧基苯丙酸甲酯*	Phenolic acids	酚酸类	Phenolic acids	酚酸类	129150-61-4	3	89752.4	80208.5	94256.9	219554	165658	205991	213244	117819	165361	-	-
mws0944	305.25	59.01	306.256	C20H34O2	[M-H]-	5(Z),8(Z),11(Z)-Eicosatrienoic acid	5,8,11-二十碳三烯酸	Lipids	脂质	Free fatty acids	游离脂肪酸	20590-32-3	3	18871.2	62678.1	131877	58351.4	34555.4	35188	43894.4	38088.8	65057.4	C21938	-
pmb0464	458.15	116.03	457.143	C16H27NO14	[M+H]+	L-Aspartic acid-O-diglucoside	L-天冬氨酸-O-二葡萄糖苷	Amino acids and derivatives	氨基酸及其衍生物	Amino acids and derivatives	氨基酸及其衍生物	-	3	133287	85348.6	102208	113067	236197	203454	164301	120513	217336	-	-
Lmbn006210	305.249	59.0136	306.256	C20H34O2	[M-H]-	Dihomo-gamma-linolenic acid; (8Z,11Z,14Z)-Icosatrienoic acid*	二高-γ-亚麻酸;(8Z,11Z,14Z)-二十碳三烯酸*	Lipids	脂质	Free fatty acids	游离脂肪酸	1783-84-2	2	60396.7	62037.2	47532.4	41954.9	41430.1	39937.6	76228.6	42939.9	74398.2	C03242	ko00591,ko01040,ko01100
MWSmce668	505.99	158.93	506.996	C10H16N5O13P3	[M-H]-	ATP; Adenosine 5'-Triphosphate	腺嘌呤核苷三磷酸	Nucleotides and derivatives	核苷酸及其衍生物	Nucleotides and derivatives	核苷酸及其衍生物	56-65-5	3	75808.2	101529	98082.3	172918	173562	173396	50083.3	86261.9	89365.5	C00002	ko00190,ko00195,ko00230,ko00908,ko01100,ko01110,ko01232,ko01240
MWSslk093	173.04	92.05	172.031	C6H8N2O2S	[M+H]+	2-Aminobenzenesulfonamide	2-氨基苯磺酰胺	Alkaloids	生物碱	Alkaloids	生物碱	3306-62-5	3	4056.27	1770.12	1737.63	7319.08	8450.33	6150.95	4301.94	6399.51	7903.16	-	-
Lmtn003598	367.14	205.08	368.147	C18H24O8	[M-H]-	3-Prenyl-4-O-glucosyloxy-4-hydroxybenzoic acid	3-异戊烯基-4-O-葡萄糖氧基-4-羟基苯甲酸	Phenolic acids	酚酸类	Phenolic acids	酚酸类	-	3	74534	180211	430086	633289	493240	418438	216814	389384	284756	-	-
Lmhp008924	532.34	184.07	531.332	C27H50NO7P	[M+H]+	LysoPC 19:3	溶血磷脂酰胆碱 19:3	Lipids	脂质	LPC	溶血磷脂酰胆碱	-	3	137807	142403	138524	148359	140441	294288	60837.3	109923	81638	-	-
Zmdp000441	178.05	88.04	177.046	C6H11NO3S	[M+H]+	3-(Allylsulphinyl)-L-alanine	3-(烯丙基亚砜基)-L-丙氨酸	Amino acids and derivatives	氨基酸及其衍生物	Amino acids and derivatives	氨基酸及其衍生物	17795-26-5	3	95470.1	68211.7	87439.1	63693.3	44195.8	62850.6	113371	61478.7	92511.5	-	-
pma0795	551.1	303.05	550.096	C24H22O15	[M+H]+	Tricetin-5-O-(6''-malonyl)glucoside	五羟黄酮-5-O-(6''-丙二酰)葡萄糖苷	Flavonoids	黄酮	Flavones	黄酮	-	3	1.72606e+06	1.67337e+06	1.11486e+06	1.63754e+06	2.48873e+06	1.68057e+06	1.2462e+06	706160	1.25093e+06	-	-
MWS201470	306.16	175.12	305.152	C11H23N5O3S	[M+H]+	Met-Arg	L-蛋氨酸-L-精氨酸	Amino acids and derivatives	氨基酸及其衍生物	Amino acids and derivatives	氨基酸及其衍生物	60461-10-1	3	51448.2	48689.3	48256.3	65237.3	73925.8	92516.6	72956.6	69225.6	40224.7	-	-
Lmmp002013	267.17	179.07	266.163	C14H22N2O3	[M+H]+	Dihydroferuloylputrescine	二氢阿魏酰腐胺	Alkaloids	生物碱	Phenolamine	酚胺	-	3	89871.8	37043.9	64144.5	74759.3	27598.8	20295.2	44770.3	77501.3	81013.5	-	-
Hmbp001276	169.05	65.03	168.042	C8H8O4	[M+H]+	Gallacetophenone	没食子苯乙酮	Phenolic acids	酚酸类	Phenolic acids	酚酸类	528-21-2	3	1.09952e+06	1.82523e+06	1.18904e+06	1.69668e+06	1.04061e+06	1.16506e+06	1.12888e+06	1.12835e+06	1.82419e+06	-	-
Lmmn000214	487.17	341.11	488.174	C18H32O15	[M-H]-	Solatriose	茄三糖	Others	其它类	Saccharides	糖类	528-40-5	3	12609	18902.3	9493.54	13950.1	15413.3	22963.9	11144.2	17643.4	10663.1	-	-
mws0620	175.12	144.08	174.116	C11H14N2	[M+H]+	N-Methyltryptamine	N-甲基色胺	Alkaloids	生物碱	Plumerane	吲哚类生物碱	61-49-4	3	79722.4	58444.1	77993.6	82867.4	100575	107271	41189.4	59182.9	76088.5	C06213	ko00380,ko01100
pme2890	269.06	136.04	268.055	C8H16N2O4S2	[M+H]+	L-Homocystine	L-高胱氨酸	Amino acids and derivatives	氨基酸及其衍生物	Amino acids and derivatives	氨基酸及其衍生物	626-72-2	3	90273.5	43245.1	78627.9	88987.2	103023	103968	59025.1	72168.2	104743	C01817	ko00270
Lmsn004322	503.12	179.03	504.127	C24H24O12	[M-H]-	1,6-Di-O-caffeoyl-β-D-glucose*	1,6-二-O-咖啡酰-β-D-葡萄糖*	Phenolic acids	酚酸类	Phenolic acids	酚酸类	-	3	305940	288119	262788	234063	186422	392313	335627	178459	315959	-	-
mws1401	175.11	84.04	174.1	C7H14N2O3	[M+H]+	L-Theanine	L-茶氨酸	Amino acids and derivatives	氨基酸及其衍生物	Amino acids and derivatives	氨基酸及其衍生物	3081-61-6	3	249582	262930	248513	130726	343561	171074	207114	179871	319584	C01047	-
pmb0856	480.31	339.29	479.301	C23H46NO7P	[M+H]+	LysoPE 18:1(2n isomer)	溶血磷脂酰乙醇胺 18:1(2n异构)	Lipids	脂质	LPE	溶血磷脂酰乙醇胺	-	3	5.4869e+06	2.43646e+06	4.20392e+06	9.26447e+06	4.71405e+06	4.97432e+06	3.85939e+06	4.22945e+06	6.77814e+06	-	-
pmb0603	625.18	301.6	624.169	C28H32O16	[M+H]+	Chrysoeriol-7,4'-di-O-glucoside*	金圣草黄素-7,4'-二-O-葡萄糖苷*	Flavonoids	黄酮	Flavones	黄酮	-	3	83787.3	56419.9	34583.5	36585.5	108615	121822	47676	93354.3	83963.8	-	-
MWS2010	451.11	163.05	226.059	C9H10N2O5	[2M-H]-	3-nitro-L-tyrosine	3-硝基-L-酪氨酸	Amino acids and derivatives	氨基酸及其衍生物	Amino acids and derivatives	氨基酸及其衍生物	621-44-3	3	44918.6	49351.5	38102.9	24902.9	22822.9	21881.9	35492.3	36481.1	19051.4	-	-
MWSmce160	231.1	175.04	230.094	C14H14O3	[M+H]+	Demethylsuberosin	7-去甲基软木花椒素	Lignans and Coumarins	木脂素和香豆素	Coumarins	香豆素	21422-04-8	3	221316	92894.3	117911	19766.7	148107	86880.7	89053.7	142572	80397.1	C18083	ko00999,ko01110
Lmsn004970	503.12	179.04	504.127	C24H24O12	[M-H]-	3,6-Di-O-caffeoyl glucose*	3,6-二-O-咖啡酰葡萄糖*	Phenolic acids	酚酸类	Phenolic acids	酚酸类	-	3	200641	264967	140994	271447	315738	178301	171053	173863	293635	-	-
Hmyp009454	221.19	119.08	220.183	C15H24O	[M+H]+	Nootkatol	圆柚醇	Terpenoids	萜类	Sesquiterpenoids	倍半萜	50763-67-2	3	340066	162604	164844	351880	322564	171759	163000	329799	289090	-	-
Hmcp001578	641.17	479.11	640.164	C28H32O17	[M+H]+	Isorhamnetin-3,7-O-diglucoside	异鼠李素-3,7-O-二葡萄糖苷	Flavonoids	黄酮	Flavonols	黄酮醇	6758-51-6	3	621914	487105	339143	563688	538559	529892	620687	414365	324997	-	-
pmb0636	581.15	431.3	580.143	C26H28O15	[M+H]+	Orientin-7-O-arabinoside	荭草素-7-O-阿拉伯糖苷	Flavonoids	黄酮	Flavones	黄酮	-	3	68153.4	46998	67856.4	105012	62905.9	45293.1	96058.4	60230.5	52199.9	-	-
Zmcn003729	535.18	373.13	536.189	C26H32O12	[M-H]-	1-Hydroxypinoresinol-4'-O-Glucoside	1-羟基松脂醇-4'-O-葡萄糖苷	Lignans and Coumarins	木脂素和香豆素	Lignans	木脂素	-	3	433562	697609	955499	888816	822215	534360	747483	522949	1.04053e+06	-	-
Lmhp010040	504.31	363.29	503.301	C25H46NO7P	[M+H]+	LysoPE 20:3	溶血磷脂酰乙醇胺 20:3	Lipids	脂质	LPE	溶血磷脂酰乙醇胺	-	3	22105.9	24477.7	19308.6	62609.6	75029.4	63226.8	18731.4	36480.7	37192.1	-	-
Lmhp010757	506.32	365.31	505.317	C25H48NO7P	[M+H]+	LysoPE 20:2	溶血磷脂酰乙醇胺 20:2	Lipids	脂质	LPE	溶血磷脂酰乙醇胺	-	2	245386	204357	165795	264139	275583	227894	122280	211805	251980	-	-
pmb0631	581.15	515.4	580.143	C26H28O15	[M+H]+	Orientin-6-C-arabinoside	荭草素-6-C-阿拉伯糖苷	Flavonoids	黄酮	Flavones	黄酮	-	3	132779	194353	175143	185255	147655	232403	176272	170917	87795.1	-	-
Lmbp007453	283.1	177.05	282.089	C17H14O4	[M+H]+	6,8-Dihydroxy-2-(2-phenylethyl)chromone	6,8-二羟基-2-(2-苯乙基)色酮	Others	其它类	Chromone	色酮类	-	3	133229	110911	78303.4	85873.4	111818	88050.9	94395.1	58699.9	49894.9	-	-
HX1361	177.05	89.04	176.047	C10H8O3	[M+H]+	7-Methoxycoumarin	7-甲氧基香豆素	Lignans and Coumarins	木脂素和香豆素	Coumarins	香豆素	531-59-9	1	6.51605e+06	5.36658e+06	5.3588e+06	5.66005e+06	3.19666e+06	5.3077e+06	1.08424e+07	5.60618e+06	6.94633e+06	C09268	-
MWS0700	254.09	206.07	253.081	C9H11N5O4	[M+H]+	Neopterin	新蝶呤	Alkaloids	生物碱	Alkaloids	生物碱	2009-64-5	3	20551.3	26484	6673.95	41572.1	24397.1	25222.5	31346.2	15268.9	29934.6	C05926	ko00790
pmp001214	310.16	251.09	310.165	C16H24NO5+	[M]+	Sinapine	芥子碱	Alkaloids	生物碱	Phenolamine	酚胺	18696-26-9	3	104636	140283	81431	65052	54981	100075	93618.8	85599	44928.4	C00933	ko00940,ko01110
Hmcp002316	449.11	317.06	448.101	C21H20O11	[M+H]+	Isorhamnetin-3-O-arabinoside	异鼠李素-3-O-阿拉伯糖苷	Flavonoids	黄酮	Flavonols	黄酮醇	-	3	226670	212101	331394	211275	173866	321058	174414	245158	353749	-	-
Lmmp002995	713.15	303.06	712.149	C30H32O20	[M+H]+	Quercetin-7-O-(2''-malonyl)glucosyl-5-O-glucoside	槲皮素-7-O-(2''-丙二酰)葡萄糖苷-5-O-葡萄糖苷	Flavonoids	黄酮	Flavonols	黄酮醇	-	3	50486.5	66369.8	47945.6	51661.5	9	128651	49505.6	89053.9	51329.4	-	-
MWSslk097	195.06	163.04	194.058	C10H10O4	[M+H]+	Dimethyl phthalate	邻苯二甲酸二甲酯	Phenolic acids	酚酸类	Phenolic acids	酚酸类	131-11-3	3	8.89645e+06	7.43872e+06	6.00785e+06	8.34984e+06	8.2978e+06	7.89262e+06	4.39129e+06	9.29999e+06	8.58328e+06	C11233	-
MWS20194	149.06	103.06	148.052	C9H8O2	[M+H]+	Cinnamic acid	肉桂酸	Phenolic acids	酚酸类	Phenolic acids	酚酸类	140-10-3	3	256331	152116	142780	181054	143286	103032	83482.3	176413	169476	C00423	ko00130,ko00360,ko00940,ko00999,ko01100,ko01110
pmb2999	461.11	299.1	462.116	C22H22O11	[M-H]-	Chrysoeriol-5-O-glucoside	金圣草黄素-5-O-葡萄糖苷	Flavonoids	黄酮	Flavones	黄酮	-	3	353486	644597	674139	704922	763833	707736	362053	762396	747065	-	-
Hmmn003964	359.13	197.08	360.142	C16H24O9	[M-H]-	7-Deoxyloganic acid	7-脱氧马钱苷酸	Terpenoids	萜类	Monoterpenoids	倍萜	22487-36-1	3	417495	534159	422724	593165	766760	669266	558210	689490	314509	C11636	ko00902,ko01110
pmn001477	435.09	345	436.101	C20H20O11	[M-H]-	4-C-Glucose-1,3,6-trihydroxy-7-methoxyxanthone	4-C-葡萄糖-1,3,6-三羟基-7-甲氧基氧杂蒽酮	Flavonoids	黄酮	Other Flavonoids	其它类黄酮	-	3	49609.3	43353.4	54154	21084.5	13007	10757.1	25829.1	14796.1	32487.1	-	-
mad1424	427.05	295.05	426.043	C17H14O13	[M+H]+	Ditartaroyl-hydroxycoumarin	二酒石酰-羟基香豆素	Lignans and Coumarins	木脂素和香豆素	Coumarins	香豆素	-	3	1.90852e+06	1.53569e+06	1.32641e+06	1.18599e+06	1.47132e+06	1.03416e+06	1.76969e+06	1.26304e+06	809413	-	-
MWS1933	194.08	119.05	193.074	C10H11NO3	[M+H]+	N-(2-Methylbenzoyl)glycine	N-(邻甲苯酰)甘氨酸	Amino acids and derivatives	氨基酸及其衍生物	Amino acids and derivatives	氨基酸及其衍生物	42013-20-7	3	25379.7	93987.2	21956	42576	34952.4	73571.1	44201.3	76625.1	39684.9	-	-
MWSslk100	170.1	93.06	169.089	C12H11N	[M+H]+	Diphenylamine	二苯胺	Alkaloids	生物碱	Alkaloids	生物碱	122-39-4	3	99668.3	113336	79883.3	84615.5	78092.4	79977.5	100464	84193.3	44226.8	C11016	-
MWS201439	303.15	156.08	302.138	C15H18N4O3	[M+H]+	Phe-His	L-苯丙氨酸-L-组氨酸	Amino acids and derivatives	氨基酸及其衍生物	Amino acids and derivatives	氨基酸及其衍生物	16874-81-0	3	52972.3	76822.2	60829.4	124934	119731	120628	121351	53492	106757	-	-
pmd0143	552.4	184.07	551.395	C28H58NO7P	[M+H]+	LysoPC 20:0	溶血磷脂酰胆碱 20:0	Lipids	脂质	LPC	溶血磷脂酰胆碱	108341-80-6	3	59164.6	170096	50084.6	133841	160190	52895.7	96763.3	137215	61733.2	-	-
Zmhn001703	331.07	169.02	332.074	C13H16O10	[M-H]-	5-O-Galloyl-D-hamamelose*	5-O-没食子酰-D-金缕梅糖*	Phenolic acids	酚酸类	Phenolic acids	酚酸类	-	1	3.81776e+06	1.98627e+06	5.98116e+06	3.17873e+06	2.01887e+06	3.06633e+06	4.78322e+06	2.25262e+06	5.05945e+06	-	-
mws4173	207.07	192.04	206.058	C11H10O4	[M+H]+	5,7-Dimethoxycoumarin (Limettin)(Citropten)	5,7-二甲氧基香豆素 (柠檬内酯)(柠檬油素)	Lignans and Coumarins	木脂素和香豆素	Coumarins	香豆素	487-06-9	3	68802.6	201709	203150	19458.1	143136	36115.8	225906	171753	98589.6	-	-
pmb0468	178.05	161.03	177.046	C6H11NO3S	[M+H]+	N-Formyl-L-Methionine	N-甲酰-L-蛋氨酸	Amino acids and derivatives	氨基酸及其衍生物	Amino acids and derivatives	氨基酸及其衍生物	4289-98-9	3	267307	167175	101048	306747	280742	357803	340083	151962	335006	C03145	ko00270
mws2628	118.09	87.05	117.079	C5H11NO2	[M+H]+	N-Methyl-4-aminobutyric acid	N-甲基-4-氨基丁酸	Organic acids	有机酸	Organic acids	有机酸	1119-48-8	3	5084.23	15894.6	4431.79	10445.5	5465.2	4432.01	4391.13	7829.15	3993.62	C15987	ko00760,ko01100
pmb0716	655.19	331.08	654.18	C29H34O17	[M+H]+	Tricin-4'-O-glucoside-7-O-glucoside	苜蓿素-4'-O-葡萄糖苷-7-O-葡萄糖苷	Flavonoids	黄酮	Flavones	黄酮	-	3	1.52716e+06	577793	637619	816939	1.10511e+06	726189	1.6907e+06	836922	975367	-	-
pmb3081	289	97	290.004	C6H11PO11	[M-H]-	Glucarate O-Phosphoric acid	磷酸葡萄糖酸	Others	其它类	Saccharides	糖类	-	3	484679	452836	600410	572814	667686	453778	502017	429266	874067	-	-
pmb2799	295.23	195.14	296.235	C18H32O3	[M-H]-	12,13-Epoxy-9-Octadecenoic Acid	12,13-环氧-9-十八碳烯酸	Lipids	脂质	Free fatty acids	游离脂肪酸	6799-85-5	3	545512	684355	793381	459444	378351	470399	707730	514856	1.12891e+06	C14826	ko00591,ko01100
mws5028	136.04	80.06	135.032	C7H5NO2	[M+H]+	2-Benzoxazolinone	2-苯并唑啉酮	Alkaloids	生物碱	Alkaloids	生物碱	59-49-4	3	60394.6	22140.1	81413.2	54636.5	70429.2	123798	29611.1	70673.5	54311.2	-	-
HX1129	451.12	289.07	450.116	C21H22O11	[M+H]+	Isoastilbin	异落新妇苷	Others	其它类	Stilbene	茋类	-	3	1.46133e+06	2.4285e+06	2.28152e+06	2.6588e+06	2.53613e+06	3.28824e+06	4.37103e+06	2.42349e+06	2.17622e+06	-	-
Zmpn003698	305.25	59.01	306.256	C20H34O2	[M-H]-	11,14,17-Eicosatrienoic acid*	11,14,17-二十碳三烯酸*	Lipids	脂质	Free fatty acids	游离脂肪酸	17046-59-2	2	38859.9	25354.4	55713.1	56426.8	51571.1	48940.4	25255.1	41391.7	19023.2	C16522	ko01040
MWS3165	212.09	149.06	229.095	C10H15NO5	[M+H]+	3-Methoxy-L-Tyrosine	3-O-甲基-酪氨酸	Amino acids and derivatives	氨基酸及其衍生物	Amino acids and derivatives	氨基酸及其衍生物	200630-46-2	3	24185.5	25248.2	18253.9	18634.5	33247.3	17345.8	36531.7	28351.9	15115	-	-
Hmjp002999	625.18	317.06	624.169	C28H32O16	[M+H]+	Isorhamnetin-3-O-rutinoside (Narcissin)	异鼠李素-3-O-芸香糖苷 (水仙苷)	Flavonoids	黄酮	Flavonols	黄酮醇	604-80-8	3	51670.2	56791.5	152865	30635.5	66697.4	96998.5	44620	74390.2	106455	-	-
MWSHY0165	449.14	287.1	448.137	C22H24O10	[M+H]+	Isosakuranetin-7-O-glucoside (Isosakuranin)	异樱花素-7-O-葡萄糖苷 (异野樱黄苷)	Flavonoids	黄酮	Flavonols	黄酮醇	491-69-0	3	171584	270693	205377	9	9	9	149553	340126	210314	-	-
Zbdp002220	333.12	171.06	332.111	C14H20O9	[M+H]+	2,6-Dimethoxypydroquinone-1-O-glucoside	2,6-二甲氧基对苯二酚-1-O-葡萄糖苷	Flavonoids	黄酮	Other Flavonoids	其它类黄酮	-	3	268828	176399	255038	107066	238620	239596	112776	283091	262341	-	-
Wbmp002503	279.16	149.02	278.152	C16H22O4	[M+H]+	Dibutyl phthalate	邻苯二甲酸二丁酯	Organic acids	有机酸	Organic acids	有机酸	84-74-2	3	1.36968e+06	975734	798289	1.03875e+06	1.07995e+06	1.00806e+06	1.51054e+06	597410	1.11845e+06	C14214	-
HJAP010	551.14	497.1	550.132	C25H26O14	[M+H]+	Luteolin-6,8-di-C-arabinoside	木犀草素-6,8-C-二阿拉伯糖苷	Flavonoids	黄酮	Flavones	黄酮	-	3	24079.4	57348.8	36685.5	62447.2	31612.1	57306.4	61036.1	73541.1	28337.6	-	-
pme2060	204.12	136.06	203.117	C10H13N5	[M+H]+	N6-Isopentenyladenine	N6-异戊烯腺嘌呤	Nucleotides and derivatives	核苷酸及其衍生物	Nucleotides and derivatives	核苷酸及其衍生物	2365-40-4	3	29340.7	40637.6	24902.4	28684.9	34832.4	41914.4	24637.6	45936.9	21544	C04083	ko00908,ko01110,ko04075
mws0639	153.02	109.03	154.027	C7H6O4	[M-H]-	2,3-Dihydroxybenzoic Acid*	2,3-二羟基苯甲酸*	Phenolic acids	酚酸类	Phenolic acids	酚酸类	303-38-8	3	1.0242e+06	987565	1.02428e+06	1.03284e+06	984728	1.03893e+06	925944	1.00711e+06	1.93383e+06	C00196	ko01110
MWS5173	112.05	70.03	111.043	C4H5N3O	[M+H]+	Isocytosine	异胞嘧啶	Nucleotides and derivatives	核苷酸及其衍生物	Nucleotides and derivatives	核苷酸及其衍生物	108-53-2	3	487750	363858	230333	491714	537361	501947	190159	453398	497368	-	-
MWSmce587	183.06	165.06	182.058	C9H10O4	[M+H]+	2,6-Dimethoxybenzoic acid	2,6-二甲氧基苯甲酸	Phenolic acids	酚酸类	Phenolic acids	酚酸类	1466-76-8	3	76867	96794.9	87374.5	58032.6	50495.7	50684.2	53529.2	26185.8	26710.4	-	-
Lmzp002365	465.14	303.09	464.132	C22H24O11	[M+H]+	Hesperetin-7-O-glucoside	橙皮素-7-O-葡萄糖苷	Flavonoids	黄酮	Flavanones	二氢黄酮	31712-49-9	2	9	9	9	1.69282e+06	925113	1.99957e+06	1.78499e+06	1.85424e+06	696514	C16422	ko00941
MWS201405	319.14	110.07	318.133	C15H18N4O4	[M+H]+	His-Tyr	L-组氨酸-L-酪氨酸	Amino acids and derivatives	氨基酸及其衍生物	Amino acids and derivatives	氨基酸及其衍生物	35979-00-1	3	102573	116922	125933	146101	144191	136239	102218	148617	56455.6	-	-
MWSHY0142	617.11	315.07	616.106	C28H24O16	[M+H]+	Quercetin-3-O-(2''-O-galloyl)galactoside	槲皮素-3-O-(2''-O-没食子酰)半乳糖苷	Flavonoids	黄酮	Flavonols	黄酮醇	53209-27-1	3	14742.3	28223	29485.4	26107.4	20693.4	20630.6	7767.46	10794	18761	-	-
Cmsp004086	303.09	229.08	302.079	C16H14O6	[M+H]+	Dihydrokaempferide	二氢山柰素	Flavonoids	黄酮	Flavanonols	二氢黄酮醇	137225-59-3	3	164819	113470	159224	282027	67121.6	100310	119810	162940	59277.8	-	-
HJN110	455.36	455.36	456.36	C30H48O3	[M-H]-	3-Hydroxylup-20(29)-en-28-oic acid (Betulinic acid)*	3-羟基羽扇豆-20(29)-烯-28-酸 (白桦脂酸)*	Terpenoids	萜类	Triterpene	三萜	472-15-1	1	229492	590703	309388	403468	335399	708395	255508	344165	609624	C08619	-
Zbzp012689	279.23	149.02	278.225	C18H30O2	[M+H]+	methyl-8,11,14-heptadecatrienoate	8,11,14-十七碳三烯酸甲酯	Lipids	脂质	Free fatty acids	游离脂肪酸	-	2	522246	741631	834144	475397	637550	383389	1.04224e+06	1.59885e+06	610418	-	-
MWSmce001	181.05	107.05	180.042	C9H8O4	[M+H]+	5-Acetylsalicylic acid	5-乙酰基水杨酸	Phenolic acids	酚酸类	Phenolic acids	酚酸类	13110-96-8	3	178512	191867	417343	581321	483456	429886	197135	558258	496086	-	-
pme2617	166.05	102.06	165.046	C5H11NO3S	[M+H]+	L-Methionine Sulfoxide	蛋氨酸亚砜	Amino acids and derivatives	氨基酸及其衍生物	Amino acids and derivatives	氨基酸及其衍生物	3226-65-1	3	911959	201607	713077	270985	365669	272673	749807	273583	745842	C02989	ko00270,ko01100
Zmhp002714	301.07	286.05	300.063	C16H12O6	[M+H]+	5,6,7-Tetrahydroxy-8-methoxyflavone*	5,6,7-三羟基-8-甲氧基黄酮*	Flavonoids	黄酮	Flavones	黄酮	-	3	401214	52898.5	239960	127601	259118	189224	460986	284820	175861	-	-
Zmhp002814	301.07	286.05	300.063	C16H12O6	[M+H]+	5,7,8-Tetrahydroxy-6-methoxyflavone*	5,7,8-三羟基-6-甲氧基黄酮*	Flavonoids	黄酮	Flavones	黄酮	-	3	401214	52898.5	239960	127601	259118	189224	460986	284820	175861	-	-
MWS04491	114.05	68.05	113.048	C5H7NO2	[M+H]+	3,4-Dehydro-DL-proline	3,4-脱氢-DL-脯氨酸	Amino acids and derivatives	氨基酸及其衍生物	Amino acids and derivatives	氨基酸及其衍生物	3395-35-5	3	129698	138178	139888	9	72357.7	83154.3	102502	123397	42615.7	-	-
MWSmce598	829.28	325.11	828.275	C30H52O26	[M+H]+	Maltopentaose	麦芽五糖	Others	其它类	Saccharides	糖类	34620-76-3	3	7012.83	32291.5	19370.2	4128.58	3136.51	7262.3	4291.59	12667.3	10281.7	-	-
Lmrj002087	247.13	86.09	246.122	C10H18N2O5	[M+H]+	L-Isoleucyl-L-Aspartate	L-异亮氨酰-L-天冬氨酸	Amino acids and derivatives	氨基酸及其衍生物	Amino acids and derivatives	氨基酸及其衍生物	-	3	2.28267e+06	2.21895e+06	2.02019e+06	1.87841e+06	2.14017e+06	1.99817e+06	992329	2.14796e+06	1.00224e+06	-	-
MWSmce113	199.09	122.03	198.089	C10H14O4	[M+H]+	Guaifenesin	愈创木酚甘油醚	Others	其它类	Saccharides	糖类	93-14-1	3	2521.81	2442.91	3417.24	4906.81	9	3554.59	2024.09	5953.32	4254.6	-	-
Zmxp002867	625.17	301.07	624.169	C28H32O16	[M+H]+	Chrysoeriol-5,7-di-O-glucoside	金圣草黄素-5,7-二-O-葡萄糖苷	Flavonoids	黄酮	Flavones	黄酮	-	3	223986	358636	436530	395892	430099	393725	147945	425520	450011	-	-
Lmgp004217	609.18	445.11	608.174	C28H32O15	[M+H]+	Diosmetin-8-C-(2''-O-rhamnosyl)glucoside	香叶木素-8-C-(2''-O-鼠李糖基)葡萄糖苷	Flavonoids	黄酮	Flavones	黄酮	98891-92-0	3	22649	27453.2	45711.9	37252	20477.6	9717.97	13122.9	40601.8	29815.5	-	-
