# Supplementary material for: Integration of transcriptome and metabolome analyses reveals sorghum roots responding to cadmium stress through regulation of the flavonoid biosynthesis pathway
Source: Front Plant Sci. 2023 Feb 23;14:1144265. doi: 10.3389/fpls.2023.1144265 (PMC9996021; doi:10.3389/fpls.2023.1144265)
Supplement: Supplementary Table 7 — KEGG classification of DEMs. [file Table_7.xlsx]

## Sheet: Sheet1
Kegg_pathway	ko_ID	Sig_compound	compound	Sig_compound_all	compound_all	IndexList	CIDList	Pathway
Flavonoid biosynthesis	ko00941	13	35	55	459	Hajp006320;pme3475;Lmyn006227;pme1201;pme1662;mws0914;MWSHY0137;MWS20151;pme2960;mws0044;mws0064;MWSHY0174;Lmzp002365	C01514+C09614+C10044+C00774+C09833+C09826+C00509+C01477+C06561+C01617+C05631+C09727+C16422	https:\\www.genome.jp\dbget-bin\www_bget?map00941
Flavone and flavonol biosynthesis	ko00944	5	22	55	459	Hajp006320;pme2459;MWS20151;MWSHY0121;MWSHY0114	C01514+C03951+C01477+C03515+C01470	https:\\www.genome.jp\dbget-bin\www_bget?map00944
Metabolic pathways	ko01100	38	332	55	459	Hajp006320;pme0026;pme0519;mws1038;MWSHY0137;MWS20151;Zmgn002106;mws0281;mws1346;pme2960;pme1286;pmf0096;pme2589;mws0044;mws0064;mws1080;pme2237;Zmjn001813;pme2024;pme0193;mws0277;mws0264;pme3011;mws1155;MWS0132;mws0214;MA10039641;pme2563;pma3101;ML10172161;mws1333;MWS0813;mws0572;Lmrn003000;mws0875;pme1119;MWSHY0174;MWS4285	C01514+C00047+C00089+C00831+C00509+C01477+C03519+C00158+C00956+C06561+C00021+C00209+C00322+C01617+C05631+C01235+C01697+C02656+C00780+C00064+C00296+C01083+C00334+C00392+C00127+C00794+C00243+C00669+C05841+C00168+C05402+C02237+C02376+C05607+C01419+C00294+C09727+C00186	https:\\www.genome.jp\dbget-bin\www_bget?map01100
Biosynthesis of secondary metabolites	ko01110	26	190	55	459	Hajp006320;pme0026;pme0519;pme1201;pme1662;mws1038;MWSHY0137;MWS20151;mws0281;mws1346;Lmbn003524;pmn001689;pme2960;pme2589;mws0906;mws0044;Lmbp102601;mws0064;HJN003;pme2024;mws0264;Lmbp000123;ML10172161;Lmrn003000;MWSHY0174;MWS4285	C01514+C00047+C00089+C00774+C09833+C00831+C00509+C01477+C00158+C00956+C16322+C21924+C06561+C00322+C00761+C01617+C09315+C05631+C01175+C00780+C01083+C17213+C00168+C05607+C09727+C00186	https:\\www.genome.jp\dbget-bin\www_bget?map01110
Lysine biosynthesis	ko00300	3	9	55	459	pme0026;mws1346;pme2589	C00047+C00956+C00322	https:\\www.genome.jp\dbget-bin\www_bget?map00300
Lysine degradation	ko00310	3	15	55	459	pme0026;mws1346;pme2589	C00047+C00956+C00322	https:\\www.genome.jp\dbget-bin\www_bget?map00310
D-Amino acid metabolism	ko00470	3	24	55	459	pme0026;pme0193;MWS0813	C00047+C00064+C02237	https:\\www.genome.jp\dbget-bin\www_bget?map00470
Biotin metabolism	ko00780	2	3	55	459	pme0026;Zmjn001813	C00047+C02656	https:\\www.genome.jp\dbget-bin\www_bget?map00780
Tropane, piperidine and pyridine alkaloid biosynthesis	ko00960	2	12	55	459	pme0026;Lmrn003000	C00047+C05607	https:\\www.genome.jp\dbget-bin\www_bget?map00960
Aminoacyl-tRNA biosynthesis	ko00970	2	20	55	459	pme0026;pme0193	C00047+C00064	https:\\www.genome.jp\dbget-bin\www_bget?map00970
2-Oxocarboxylic acid metabolism	ko01210	5	28	55	459	pme0026;mws0281;mws1346;pme2589;Lmbp000123	C00047+C00158+C00956+C00322+C17213	https:\\www.genome.jp\dbget-bin\www_bget?map01210
Biosynthesis of amino acids	ko01230	6	52	55	459	pme0026;mws0281;mws1346;pme1286;pme2589;pme0193	C00047+C00158+C00956+C00021+C00322+C00064	https:\\www.genome.jp\dbget-bin\www_bget?map01230
ABC transporters	ko02010	9	48	55	459	pme0026;pme0519;pme0193;mws0264;mws1155;mws0214;MA10039641;mws1333;pme1119	C00047+C00089+C00064+C01083+C00392+C00794+C00243+C05402+C00294	https:\\www.genome.jp\dbget-bin\www_bget?map02010
Galactose metabolism	ko00052	6	16	55	459	pme0519;mws1080;pme2237;mws0214;MA10039641;mws1333	C00089+C01235+C01697+C00794+C00243+C05402	https:\\www.genome.jp\dbget-bin\www_bget?map00052
Starch and sucrose metabolism	ko00500	2	9	55	459	pme0519;mws0264	C00089+C01083	https:\\www.genome.jp\dbget-bin\www_bget?map00500
Linoleic acid metabolism	ko00591	1	17	55	459	Lmbn004685	C20186	https:\\www.genome.jp\dbget-bin\www_bget?map00591
Pantothenate and CoA biosynthesis	ko00770	1	11	55	459	mws1038	C00831	https:\\www.genome.jp\dbget-bin\www_bget?map00770
Phenylalanine metabolism	ko00360	2	18	55	459	Zmgn002106;Lmrn003000	C03519+C05607	https:\\www.genome.jp\dbget-bin\www_bget?map00360
Citrate cycle (TCA cycle)	ko00020	1	8	55	459	mws0281	C00158	https:\\www.genome.jp\dbget-bin\www_bget?map00020
Alanine, aspartate and glutamate metabolism	ko00250	3	13	55	459	mws0281;pme0193;pme3011	C00158+C00064+C00334	https:\\www.genome.jp\dbget-bin\www_bget?map00250
Glyoxylate and dicarboxylate metabolism	ko00630	4	15	55	459	mws0281;pmf0096;pme0193;ML10172161	C00158+C00209+C00064+C00168	https:\\www.genome.jp\dbget-bin\www_bget?map00630
Carbon metabolism	ko01200	2	25	55	459	mws0281;ML10172161	C00158+C00168	https:\\www.genome.jp\dbget-bin\www_bget?map01200
Biosynthesis of cofactors	ko01240	7	60	55	459	mws0281;pme1286;pme2589;Zmjn001813;pme0193;MWS0132;pme2563	C00158+C00021+C00322+C02656+C00064+C00127+C00669	https:\\www.genome.jp\dbget-bin\www_bget?map01240
alpha-Linolenic acid metabolism	ko00592	2	13	55	459	Lmbn003524;pmn001689	C16322+C21924	https:\\www.genome.jp\dbget-bin\www_bget?map00592
Cysteine and methionine metabolism	ko00270	1	18	55	459	pme1286	C00021	https:\\www.genome.jp\dbget-bin\www_bget?map00270
Purine metabolism	ko00230	3	23	55	459	pmf0096;pme0193;pme1119	C00209+C00064+C00294	https:\\www.genome.jp\dbget-bin\www_bget?map00230
Tryptophan metabolism	ko00380	2	19	55	459	pme2589;pme2024	C00322+C00780	https:\\www.genome.jp\dbget-bin\www_bget?map00380
Phenylpropanoid biosynthesis	ko00940	2	24	55	459	mws0906;HJN003	C00761+C01175	https:\\www.genome.jp\dbget-bin\www_bget?map00940
Biosynthesis of various plant secondary metabolites	ko00999	1	23	55	459	Lmbp102601	C09315	https:\\www.genome.jp\dbget-bin\www_bget?map00999
Arginine biosynthesis	ko00220	1	11	55	459	pme0193	C00064	https:\\www.genome.jp\dbget-bin\www_bget?map00220
Pyrimidine metabolism	ko00240	2	20	55	459	pme0193;mws0572	C00064+C02376	https:\\www.genome.jp\dbget-bin\www_bget?map00240
Vitamin B6 metabolism	ko00750	1	9	55	459	pme0193	C00064	https:\\www.genome.jp\dbget-bin\www_bget?map00750
Nitrogen metabolism	ko00910	1	2	55	459	pme0193	C00064	https:\\www.genome.jp\dbget-bin\www_bget?map00910
Nucleotide metabolism	ko01232	2	29	55	459	pme0193;pme1119	C00064+C00294	https:\\www.genome.jp\dbget-bin\www_bget?map01232
Phenylalanine, tyrosine and tryptophan biosynthesis	ko00400	1	12	55	459	mws0277	C00296	https:\\www.genome.jp\dbget-bin\www_bget?map00400
Arginine and proline metabolism	ko00330	1	19	55	459	pme3011	C00334	https:\\www.genome.jp\dbget-bin\www_bget?map00330
beta-Alanine metabolism	ko00410	1	11	55	459	pme3011	C00334	https:\\www.genome.jp\dbget-bin\www_bget?map00410
Butanoate metabolism	ko00650	1	6	55	459	pme3011	C00334	https:\\www.genome.jp\dbget-bin\www_bget?map00650
Nicotinate and nicotinamide metabolism	ko00760	2	16	55	459	pme3011;pma3101	C00334+C05841	https:\\www.genome.jp\dbget-bin\www_bget?map00760
Fructose and mannose metabolism	ko00051	3	8	55	459	mws1155;mws0214;MWS4285	C00392+C00794+C00186	https:\\www.genome.jp\dbget-bin\www_bget?map00051
Glutathione metabolism	ko00480	3	12	55	459	MWS0132;pme2563;mws0875	C00127+C00669+C01419	https:\\www.genome.jp\dbget-bin\www_bget?map00480
Glucosinolate biosynthesis	ko00966	1	9	55	459	Lmbp000123	C17213	https:\\www.genome.jp\dbget-bin\www_bget?map00966
Glycine, serine and threonine metabolism	ko00260	1	13	55	459	ML10172161	C00168	https:\\www.genome.jp\dbget-bin\www_bget?map00260
Anthocyanin biosynthesis	ko00942	1	2	55	459	pmb0557	C16289	https:\\www.genome.jp\dbget-bin\www_bget?map00942
Glycolysis / Gluconeogenesis	ko00010	1	8	55	459	MWS4285	C00186	https:\\www.genome.jp\dbget-bin\www_bget?map00010
Pyruvate metabolism	ko00620	1	8	55	459	MWS4285	C00186	https:\\www.genome.jp\dbget-bin\www_bget?map00620
Propanoate metabolism	ko00640	1	4	55	459	MWS4285	C00186	https:\\www.genome.jp\dbget-bin\www_bget?map00640
