# Supplementary material for: Integration of transcriptome and metabolome analyses reveals sorghum roots responding to cadmium stress through regulation of the flavonoid biosynthesis pathway
Source: Front Plant Sci. 2023 Feb 23;14:1144265. doi: 10.3389/fpls.2023.1144265 (PMC9996021; doi:10.3389/fpls.2023.1144265)
Supplement: Supplementary Table 8 — KEGG enrichment of DEGs and DEMs. [file Table_8.xls]

KEGG_map	Description	DiffRatio_meta	BgRatio_meta	P-value_meta	Adjusted P-value_meta	Index_meta	CID_meta	Count_meta	DiffRatio_gene	BgRatio_gene	P-value_gene	Adjusted P-value_gene	Index_gene	KO_gene	Count_gene
ko01110	Biosynthesis of secondary metabolites	26/55	190/459	0.211985311	1	Hajp006320;pme0026;pme0519;pme1201;pme1662;mws1038;MWSHY0137;MWS20151;mws0281;mws1346;Lmbn003524;pmn001689;pme2960;pme2589;mws0906;mws0044;Lmbp102601;mws0064;HJN003;pme2024;mws0264;Lmbp000123;ML10172161;Lmrn003000;MWSHY0174;MWS4285	C01514+C00047+C00089+C00774+C09833+C00831+C00509+C01477+C00158+C00956+C16322+C21924+C06561+C00322+C00761+C01617+C09315+C05631+C01175+C00780+C01083+C17213+C00168+C05607+C09727+C00186	26	297/819	2311/8890	0	0	Sobic.003G221800.v3.2;Sobic.003G355400.v3.2;Sobic.009G160800.v3.2;Sobic.009G183300.v3.2;Sobic.003G420800.v3.2;Sobic.004G004500.v3.2;Sobic.004G262100.v3.2;Sobic.002G385700.v3.2;Sobic.001G231700.v3.2;Sobic.001G231600.v3.2;Sobic.010G072100.v3.2;Sobic.006G014700.v3.2;Sobic.002G195400.v3.2;Sobic.006G268200.v3.2;Sobic.006G012800.v3.2;Sobic.009G118700.v3.2;Sobic.004G094000.v3.2;Sobic.003G421100.v3.2;Sob…	K00002+K00002+K00002+K00006+K00006+K00016+K00021+K00026+K00059+K00059+K00083+K00083+K00083+K00218+K00232+K00279+K00279+K00279+K00279+K00422+K00430+K00430+K00430+K00430+K00430+K00430+K00430+K00430+K00430+K00430+K00430+K00430+K00430+K00430+K00430+K00430+K00430+K00430+K00430+K00430+K00430+K00430+K00430+K00430+K00430+K00430+K00430+K00430+K00430+K00430+K00430+K00430+K00430+K00454+K00487+K00547+K00547+…	297
ko00480	Glutathione metabolism	3/55	12/459	0.163914622	1	MWS0132;pme2563;mws0875	C00127+C00669+C01419	3	37/819	157/8890	5.84E-08	7.00E-06	Sobic.004G341200.v3.2;Sobic.004G171400.v3.2;Sobic.001G317600.v3.2;Sobic.001G319600.v3.2;Sobic.001G318000.v3.2;Sobic.005G212700.v3.2;Sobic.001G318500.v3.2;Sobic.001G319100.v3.2;Sobic.001G319500.v3.2;Sobic.001G065900.v3.2;Sobic.007G022200.v3.2;Sobic.001G317200.v3.2;Sobic.002G361001.v3.2;Sobic.002G361100.v3.2;Sobic.003G264500.v3.2;Sobic.001G319700.v3.2;Sobic.001G319300.v3.2;Sobic.002G035700.v3.2;Sob…	K00383+K00799+K00799+K00799+K00799+K00799+K00799+K00799+K00799+K00799+K00799+K00799+K00799+K00799+K00799+K00799+K00799+K00799+K00799+K00799+K00799+K00799+K00799+K00799+K00799+K00799+K00799+K00799+K00799+K00799+K00799+K00799+K00799+K00799+K00799+K00799+K18592	37
ko00941	Flavonoid biosynthesis	13/55	35/459	5.09E-05	0.002392586	Hajp006320;pme3475;Lmyn006227;pme1201;pme1662;mws0914;MWSHY0137;MWS20151;pme2960;mws0044;mws0064;MWSHY0174;Lmzp002365	C01514+C09614+C10044+C00774+C09833+C09826+C00509+C01477+C06561+C01617+C05631+C09727+C16422	13	33/819	145/8890	7.17E-07	8.60E-05	Sobic.003G337400.v3.2;Sobic.005G136300.v3.2;Sobic.005G137100.v3.2;Sobic.005G137000.v3.2;Sobic.001G035600.v3.2;Sobic.008G030100.v3.2;Sobic.010G059900.v3.2;Sobic.001G166300.v3.2;Sobic.008G144401.v3.2;Sobic.004G200900.v3.2;Sobic.001G192200.v3.2;Sobic.004G200800.v3.2;Sobic.005G149600.v3.2;Sobic.002G108400.v3.2;Sobic.006G226800.v3.2;Sobic.006G209000.v3.2;Sobic.006G209300.v3.2;Sobic.010G066601.v3.2;Sob…	K00487+K00660+K00660+K00660+K01859+K01859+K05278+K05278+K05280+K05280+K05280+K05280+K05280+K05280+K08695+K13065+K13065+K13065+K13065+K13082+K13082+K13083+K22440+K22440+K22440+K22440+K22440+K22440+K22440+K22440+K22440+K22440+K23180	33
ko02010	ABC transporters	9/55	48/459	0.10227937	1	pme0026;pme0519;pme0193;mws0264;mws1155;mws0214;MA10039641;mws1333;pme1119	C00047+C00089+C00064+C01083+C00392+C00794+C00243+C05402+C00294	9	27/819	118/8890	6.54E-06	0.00078494	Sobic.003G267300.v3.2;Sobic.007G119800.v3.2;Sobic.004G073600.v3.2;Sobic.007G120000.v3.2;Sobic.003G267700.v3.2;Sobic.003G281400.v3.2;Sobic.006G022200.v3.2;Sobic.006G054200.v3.2;Sobic.010G169000.v3.2;Sobic.006G021900.v3.2;Sobic.003G160200.v3.2;Sobic.003G216232.v3.2;Sobic.006G114100.v3.2;Sobic.004G087800.v3.2;Sobic.009G122300.v3.2;Sobic.010G165500.v3.2;Sobic.004G087700.v3.2;Sobic.003G216166.v3.2;Sob…	K05658+K05658+K05658+K05658+K05658+K05658+K05665+K05665+K05665+K05665+K05665+K05681+K05681+K05681+K05681+K05681+K05681+K05681+K05681+K05681+K05681+K05681+K05681+K05681+K05681+K05681+K05681	27
ko00940	Phenylpropanoid biosynthesis	2/55	24/459	0.808343257	1	mws0906;HJN003	C00761+C01175	2	52/819	313/8890	1.71E-05	0.0020514	Sobic.010G072100.v3.2;Sobic.006G014700.v3.2;Sobic.002G195400.v3.2;Sobic.002G416600.v3.2;Sobic.002G416900.v3.2;Sobic.009G033300.v3.2;Sobic.002G003500.v3.2;Sobic.009G144900.v3.2;Sobic.008G010400.v3.2;Sobic.005G011300.v3.2;Sobic.009G033500.v3.2;Sobic.006G243600.v3.2;Sobic.006G277500.v3.2;Sobic.008G010500.v3.2;Sobic.003G152100.v3.2;Sobic.004G359300.v3.2;Sobic.009G186500.v3.2;Sobic.005G011200.v3.2;Sob…	K00083+K00083+K00083+K00430+K00430+K00430+K00430+K00430+K00430+K00430+K00430+K00430+K00430+K00430+K00430+K00430+K00430+K00430+K00430+K00430+K00430+K00430+K00430+K00430+K00430+K00430+K00430+K00430+K00430+K00430+K00430+K00430+K00430+K00430+K00430+K00430+K00487+K01904+K09753+K09753+K09753+K09753+K09755+K09755+K10775+K12355+K13064+K13065+K13065+K13065+K13065+K18368	52
ko01100	Metabolic pathways	38/55	332/459	0.770766177	1	Hajp006320;pme0026;pme0519;mws1038;MWSHY0137;MWS20151;Zmgn002106;mws0281;mws1346;pme2960;pme1286;pmf0096;pme2589;mws0044;mws0064;mws1080;pme2237;Zmjn001813;pme2024;pme0193;mws0277;mws0264;pme3011;mws1155;MWS0132;mws0214;MA10039641;pme2563;pma3101;ML10172161;mws1333;MWS0813;mws0572;Lmrn003000;mws0875;pme1119;MWSHY0174;MWS4285	C01514+C00047+C00089+C00831+C00509+C01477+C03519+C00158+C00956+C06561+C00021+C00209+C00322+C01617+C05631+C01235+C01697+C02656+C00780+C00064+C00296+C01083+C00334+C00392+C00127+C00794+C00243+C00669+C05841+C00168+C05402+C02237+C02376+C05607+C01419+C00294+C09727+C00186	38	394/819	3698/8890	4.61E-05	0.005529203	Sobic.003G221800.v3.2;Sobic.003G355400.v3.2;Sobic.009G160800.v3.2;Sobic.002G008701.v3.2;Sobic.004G004500.v3.2;Sobic.004G262100.v3.2;Sobic.002G385700.v3.2;Sobic.003G036200.v3.2;Sobic.009G069600.v3.2;Sobic.001G231700.v3.2;Sobic.001G231600.v3.2;Sobic.010G072100.v3.2;Sobic.006G014700.v3.2;Sobic.002G195400.v3.2;Sobic.001G320300.v3.2;Sobic.004G265000.v3.2;Sobic.006G268200.v3.2;Sobic.006G012800.v3.2;Sob…	K00002+K00002+K00002+K00012+K00016+K00021+K00026+K00029+K00029+K00059+K00059+K00083+K00083+K00083+K00108+K00122+K00218+K00232+K00306+K00306+K00383+K00413+K00422+K00423+K00423+K00430+K00430+K00430+K00430+K00430+K00430+K00430+K00430+K00430+K00430+K00430+K00430+K00430+K00430+K00430+K00430+K00430+K00430+K00430+K00430+K00430+K00430+K00430+K00430+K00430+K00430+K00430+K00430+K00430+K00430+K00430+K00430+…	394
ko00592	alpha-Linolenic acid metabolism	2/55	13/459	0.475182932	1	Lmbn003524;pmn001689	C16322+C21924	2	20/819	91/8890	0.000182222	0.02186661	Sobic.006G012800.v3.2;Sobic.004G078600.v3.2;Sobic.001G429900.v3.2;Sobic.001G077400.v3.2;Sobic.010G084400.v3.2;Sobic.010G084700.v3.2;Sobic.010G084600.v3.2;Sobic.003G104900.v3.2;Sobic.004G007500.v3.2;Sobic.008G170100.v3.2;Sobic.010G047800.v3.2;Sobic.001G365100.v3.2;Sobic.003G038000.v3.2;Sobic.003G239500.v3.2;Sobic.007G036900.v3.2;Sobic.010G160033.v3.2;Sobic.001G295700.v3.2;Sobic.009G014600.v3.2;Sob…	K00232+K00454+K01047+K01723+K05894+K05894+K05894+K08241+K10528+K16818+K16818+K16818+K16818+K16818+K16818+K16818+K16818+K16818+K18857+K22389	20
ko00944	Flavone and flavonol biosynthesis	5/55	22/459	0.109546794	1	Hajp006320;pme2459;MWS20151;MWSHY0121;MWSHY0114	C01514+C03951+C01477+C03515+C01470	5	9/819	48/8890	0.029105552	1	Sobic.008G144401.v3.2;Sobic.004G200900.v3.2;Sobic.001G192200.v3.2;Sobic.004G200800.v3.2;Sobic.005G149600.v3.2;Sobic.002G108400.v3.2;Sobic.007G152600.v3.2;Sobic.003G047500.v3.2;Sobic.003G366700.v3.2	K05280+K05280+K05280+K05280+K05280+K05280+K13083+K22771+K22772	9
ko00591	Linoleic acid metabolism	1/55	17/459	0.890431044	1	Lmbn004685	C20186	1	4/819	18/8890	0.077225309	1	Sobic.004G078600.v3.2;Sobic.001G429900.v3.2;Sobic.003G385500.v3.2;Sobic.006G248300.v3.2	K00454+K01047+K15718+K15718	4
ko00270	Cysteine and methionine metabolism	1/55	18/459	0.90406519	1	pme1286	C00021	1	16/819	122/8890	0.093889118	1	Sobic.004G004500.v3.2;Sobic.002G385700.v3.2;Sobic.001G453100.v3.2;Sobic.008G161700.v3.2;Sobic.001G470000.v3.2;Sobic.005G152100.v3.2;Sobic.001G447500.v3.2;Sobic.004G095700.v3.2;Sobic.001G256700.v3.2;Sobic.001G193600.v3.2;Sobic.005G067500.v3.2;Sobic.005G067300.v3.2;Sobic.004G313100.v3.2;Sobic.001G395900.v3.2;Sobic.005G100800.v3.2;Sobic.006G187900.v3.2	K00016+K00026+K00547+K00547+K00640+K00815+K00826+K01738+K01739+K01761+K05933+K05933+K05933+K05953+K08963+K20772	16
ko00052	Galactose metabolism	6/55	16/459	0.006993131	0.328677162	pme0519;mws1080;pme2237;mws0214;MA10039641;mws1333	C00089+C01235+C01697+C00794+C00243+C05402	6	12/819	90/8890	0.122373405	1	Sobic.006G114700.v3.2;Sobic.009G071800.v3.2;Sobic.006G160700.v3.2;Sobic.003G222500.v3.2;Sobic.005G210100.v3.2;Sobic.006G122400.v3.2;Sobic.001G044800.v3.2;Sobic.010G057400.v3.2;Sobic.003G052300.v3.2;Sobic.003G179700.v3.2;Sobic.002G423600.v3.2;Sobic.001G391300.v3.2	K00850+K00850+K01193+K01835+K06611+K06617+K06617+K06617+K06617+K12309+K18819+K18819	12
ko00910	Nitrogen metabolism	1/55	2/459	0.225523494	1	pme0193	C00064	1	10/819	77/8890	0.168397145	1	Sobic.001G491500.v3.2;Sobic.003G234500.v3.2;Sobic.007G155000.v3.2;Sobic.007G154800.v3.2;Sobic.007G155100.v3.2;Sobic.004G009400.v3.2;Sobic.003G188200.v3.2;Sobic.003G270800.v3.2;Sobic.004G009500.v3.2;Sobic.004G312500.v3.2	K01455+K01673+K01674+K01674+K01674+K02575+K02575+K02575+K02575+K10534	10
ko00500	Starch and sucrose metabolism	2/55	9/459	0.294330459	1	pme0519;mws0264	C00089+C01083	2	36/819	333/8890	0.174852699	1	Sobic.003G213800.v3.2;Sobic.003G358000.v3.2;Sobic.001G100000.v3.2;Sobic.002G381400.v3.2;Sobic.001G303900.v3.2;Sobic.002G303950.v3.2;Sobic.010G089600.v3.2;Sobic.001G353300.v3.2;Sobic.002G190500.v3.2;Sobic.004G350900.v3.2;Sobic.001G431600.v3.2;Sobic.001G310800.v3.2;Sobic.010G126900.v3.2;Sobic.002G175550.v3.2;Sobic.008G007200.v3.2;Sobic.007G206800.v3.2;Sobic.010G170150.v3.2;Sobic.002G350800.v3.2;Sob…	K00700+K00847+K00975+K01087+K01087+K01087+K01087+K01087+K01176+K01176+K01176+K01176+K01176+K01176+K01176+K01176+K01176+K01176+K01176+K01176+K01176+K01176+K01177+K01179+K01179+K01188+K01188+K01193+K01214+K01835+K05350+K16055+K16055+K19891+K19892+K19892	36
ko00942	Anthocyanin biosynthesis	1/55	2/459	0.225523494	1	pmb0557	C16289	1	1/819	2/8890	0.175774181	1	Sobic.010G070200.v3.2	K12930	1
ko00630	Glyoxylate and dicarboxylate metabolism	4/55	15/459	0.09206564	1	mws0281;pmf0096;pme0193;ML10172161	C00158+C00209+C00064+C00168	4	13/819	127/8890	0.387644705	1	Sobic.002G385700.v3.2;Sobic.004G265000.v3.2;Sobic.001G491500.v3.2;Sobic.005G042000.v3.2;Sobic.002G324000.v3.2;Sobic.001G515300.v3.2;Sobic.001G514900.v3.2;Sobic.004G015400.v3.2;Sobic.001G515400.v3.2;Sobic.001G517700.v3.2;Sobic.002G036000.v3.2;Sobic.001G065600.v3.2;Sobic.004G001300.v3.2	K00026+K00122+K01455+K01602+K01637+K01913+K01913+K01913+K01913+K03781+K11517+K11517+K15893	13
ko00960	Tropane, piperidine and pyridine alkaloid biosynthesis	2/55	12/459	0.432189167	1	pme0026;Lmrn003000	C00047+C05607	2	5/819	45/8890	0.400883535	1	Sobic.005G136300.v3.2;Sobic.005G137100.v3.2;Sobic.005G137000.v3.2;Sobic.005G152100.v3.2;Sobic.005G202700.v3.2	K00660+K00660+K00660+K00815+K08081	5
ko00650	Butanoate metabolism	1/55	6/459	0.537125487	1	pme3011	C00334	1	4/819	35/8890	0.405277462	1	Sobic.001G515300.v3.2;Sobic.001G514900.v3.2;Sobic.004G015400.v3.2;Sobic.001G515400.v3.2	K01913+K01913+K01913+K01913	4
ko00010	Glycolysis / Gluconeogenesis	1/55	8/459	0.642809245	1	MWS4285	C00186	1	18/819	187/8890	0.459028686	1	Sobic.003G221800.v3.2;Sobic.003G355400.v3.2;Sobic.009G160800.v3.2;Sobic.004G004500.v3.2;Sobic.006G114700.v3.2;Sobic.009G071800.v3.2;Sobic.002G160300.v3.2;novel.424;Sobic.009G169000.v3.2;Sobic.006G205000.v3.2;Sobic.004G062000.v3.2;Sobic.010G236100.v3.2;Sobic.003G222500.v3.2;Sobic.001G515300.v3.2;Sobic.001G514900.v3.2;Sobic.004G015400.v3.2;Sobic.001G515400.v3.2;Sobic.005G103500.v3.2	K00002+K00002+K00002+K00016+K00850+K00850+K00895+K00895+K01568+K01792+K01792+K01803+K01835+K01913+K01913+K01913+K01913+K18857	18
ko00620	Pyruvate metabolism	1/55	8/459	0.642809245	1	MWS4285	C00186	1	12/819	126/8890	0.496805146	1	Sobic.003G221800.v3.2;Sobic.003G355400.v3.2;Sobic.009G160800.v3.2;Sobic.004G004500.v3.2;Sobic.002G385700.v3.2;Sobic.003G036200.v3.2;Sobic.009G069600.v3.2;Sobic.001G515300.v3.2;Sobic.001G514900.v3.2;Sobic.004G015400.v3.2;Sobic.001G515400.v3.2;Sobic.005G103500.v3.2	K00002+K00002+K00002+K00016+K00026+K00029+K00029+K01913+K01913+K01913+K01913+K18857	12
ko00380	Tryptophan metabolism	2/55	19/459	0.688701332	1	pme2589;pme2024	C00322+C00780	2	9/819	100/8890	0.580447257	1	Sobic.009G192600.v3.2;Sobic.001G517700.v3.2;Sobic.002G120300.v3.2;Sobic.003G012400.v3.2;Sobic.006G012200.v3.2;Sobic.004G149100.v3.2;Sobic.010G106700.v3.2;Sobic.002G273600.v3.2;Sobic.009G064400.v3.2	K01593+K03781+K11816+K11816+K11816+K23947+K23947+K24541+K24541	9
ko00051	Fructose and mannose metabolism	3/55	8/459	0.058937567	1	mws1155;mws0214;MWS4285	C00392+C00794+C00186	3	7/819	85/8890	0.677934379	1	Sobic.003G358000.v3.2;Sobic.006G114700.v3.2;Sobic.009G071800.v3.2;Sobic.002G160300.v3.2;novel.424;Sobic.010G236100.v3.2;Sobic.001G027800.v3.2	K00847+K00850+K00850+K00895+K00895+K01803+K19355	7
ko00760	Nicotinate and nicotinamide metabolism	2/55	16/459	0.591895349	1	pme3011;pma3101	C00334+C05841	2	2/819	27/8890	0.725322118	1	Sobic.003G432100.v3.2;Sobic.009G134300.v3.2	K00858+K01240	2
ko00780	Biotin metabolism	2/55	3/459	0.03910683	1	pme0026;Zmjn001813	C00047+C02656	2	2/819	29/8890	0.761410164	1	Sobic.001G231700.v3.2;Sobic.001G231600.v3.2	K00059+K00059	2
ko00966	Glucosinolate biosynthesis	1/55	9/459	0.686369093	1	Lmbp000123	C17213	1	1/819	15/8890	0.765651224	1	Sobic.001G447500.v3.2	K00826	1
ko00230	Purine metabolism	3/55	23/459	0.535892606	1	pmf0096;pme0193;pme1119	C00209+C00064+C00294	3	9/819	118/8890	0.770836177	1	Sobic.006G138800.v3.2;Sobic.001G465900.v3.2;Sobic.008G091400.v3.2;Sobic.003G281200.v3.2;Sobic.009G054900.v3.2;Sobic.003G222500.v3.2;Sobic.008G070350.v3.2;Sobic.005G086000.v3.2;Sobic.008G022100.v3.2	K00759+K00860+K00940+K00948+K00951+K01835+K01945+K14641+K14641	9
ko00360	Phenylalanine metabolism	2/55	18/459	0.658650561	1	Zmgn002106;Lmrn003000	C03519+C05607	2	4/819	56/8890	0.771118238	1	Sobic.005G152100.v3.2;Sobic.009G192600.v3.2;Sobic.006G148900.v3.2;Sobic.006G148800.v3.2	K00815+K01593+K10775+K13064	4
ko00999	Biosynthesis of various plant secondary metabolites	1/55	23/459	0.95087458	1	Lmbp102601	C09315	1	7/819	94/8890	0.774897769	1	Sobic.009G114000.v3.2;Sobic.002G261600.v3.2;Sobic.006G146200.v3.2;Sobic.001G395900.v3.2;Sobic.008G109400.v3.2;Sobic.006G096400.v3.2;Sobic.004G071200.v3.2	K01188+K01188+K05350+K05953+K18054+K22374+K23279	7
ko00300	Lysine biosynthesis	3/55	9/459	0.081029842	1	pme0026;mws1346;pme2589	C00047+C00956+C00322	3	1/819	18/8890	0.824732638	1	Sobic.001G471100.v3.2	K10206	1
ko00640	Propanoate metabolism	1/55	4/459	0.40090233	1	MWS4285	C00186	1	2/819	36/8890	0.857106593	1	Sobic.004G004500.v3.2;Sobic.006G012800.v3.2	K00016+K00232	2
ko00240	Pyrimidine metabolism	2/55	20/459	0.716600741	1	pme0193;mws0572	C00064+C02376	2	5/819	81/8890	0.878439909	1	Sobic.008G091400.v3.2;Sobic.009G134300.v3.2;Sobic.010G007500.v3.2;Sobic.005G086000.v3.2;Sobic.008G022100.v3.2	K00940+K01240+K13800+K14641+K14641	5
ko00750	Vitamin B6 metabolism	1/55	9/459	0.686369093	1	pme0193	C00064	1	1/819	23/8890	0.892022796	1	Sobic.010G117900.v3.2	K05275	1
ko00260	Glycine, serine and threonine metabolism	1/55	13/459	0.814156919	1	ML10172161	C00168	1	5/819	89/8890	0.922394505	1	Sobic.001G320300.v3.2;Sobic.003G109300.v3.2;Sobic.002G253500.v3.2;Sobic.006G147700.v3.2;Sobic.004G001300.v3.2	K00108+K00306+K00306+K01620+K15893	5
ko01232	Nucleotide metabolism	2/55	29/459	0.885906882	1	pme0193;pme1119	C00064+C00294	2	6/819	104/8890	0.926410488	1	Sobic.006G138800.v3.2;Sobic.008G091400.v3.2;Sobic.009G134300.v3.2;Sobic.010G007500.v3.2;Sobic.005G086000.v3.2;Sobic.008G022100.v3.2	K00759+K00940+K01240+K13800+K14641+K14641	6
ko00400	Phenylalanine, tyrosine and tryptophan biosynthesis	1/55	12/459	0.788081997	1	mws0277	C00296	1	2/819	51/8890	0.955754126	1	Sobic.005G152100.v3.2;Sobic.006G112600.v3.2	K00815+K01609	2
ko01200	Carbon metabolism	2/55	25/459	0.826806085	1	mws0281;ML10172161	C00158+C00168	2	24/819	351/8890	0.956658693	1	Sobic.002G385700.v3.2;Sobic.003G036200.v3.2;Sobic.009G069600.v3.2;Sobic.004G265000.v3.2;Sobic.006G012800.v3.2;Sobic.001G470000.v3.2;Sobic.006G114700.v3.2;Sobic.009G071800.v3.2;Sobic.003G281200.v3.2;Sobic.001G491500.v3.2;Sobic.005G042000.v3.2;Sobic.002G324000.v3.2;Sobic.004G095700.v3.2;Sobic.010G236100.v3.2;Sobic.001G515300.v3.2;Sobic.001G514900.v3.2;Sobic.004G015400.v3.2;Sobic.001G515400.v3.2;Sob…	K00026+K00029+K00029+K00122+K00232+K00640+K00850+K00850+K00948+K01455+K01602+K01637+K01738+K01803+K01913+K01913+K01913+K01913+K03781+K05298+K05298+K11517+K11517+K15893	24
ko00310	Lysine degradation	3/55	15/459	0.263149553	1	pme0026;mws1346;pme2589	C00047+C00956+C00322	3	3/819	72/8890	0.967588656	1	Sobic.003G109300.v3.2;Sobic.002G253500.v3.2;Sobic.001G491300.v3.2	K00306+K00306+K11426	3
ko00770	Pantothenate and CoA biosynthesis	1/55	11/459	0.758424261	1	mws1038	C00831	1	1/819	45/8890	0.987228955	1	Sobic.001G447500.v3.2	K00826	1
ko00410	beta-Alanine metabolism	1/55	11/459	0.758424261	1	pme3011	C00334	1	1/819	51/8890	0.99287214	1	Sobic.006G012800.v3.2	K00232	1
ko01240	Biosynthesis of cofactors	7/55	60/459	0.600898147	1	mws0281;pme1286;pme2589;Zmjn001813;pme0193;MWS0132;pme2563	C00158+C00021+C00322+C02656+C00064+C00127+C00669	7	18/819	319/8890	0.99350897	1	Sobic.003G221800.v3.2;Sobic.003G355400.v3.2;Sobic.009G160800.v3.2;Sobic.002G008701.v3.2;Sobic.001G231700.v3.2;Sobic.001G231600.v3.2;Sobic.001G447500.v3.2;Sobic.003G432100.v3.2;Sobic.008G091400.v3.2;Sobic.002G384400.v3.2;Sobic.002G074400.v3.2;Sobic.002G004700.v3.2;Sobic.002G256100.v3.2;Sobic.010G007500.v3.2;Sobic.004G193800.v3.2;Sobic.009G035100.v3.2;Sobic.009G035200.v3.2;Sobic.010G039500.v3.2	K00002+K00002+K00002+K00012+K00059+K00059+K00826+K00858+K00940+K03146+K03809+K03809+K08679+K13800+K14759+K19222+K19222+K22912	18
ko00020	Citrate cycle (TCA cycle)	1/55	8/459	0.642809245	1	mws0281	C00158	1	1/819	58/8890	0.996392117	1	Sobic.002G385700.v3.2	K00026	1
ko00970	Aminoacyl-tRNA biosynthesis	2/55	20/459	0.716600741	1	pme0026;pme0193	C00047+C00064	2	2/819	84/8890	0.997248393	1	Sobic.008G052000.v3.2;Sobic.004G037000.v3.2	K02433+K22503	2
ko01210	2-Oxocarboxylic acid metabolism	5/55	28/459	0.234655672	1	pme0026;mws0281;mws1346;pme2589;Lmbp000123	C00047+C00158+C00956+C00322+C17213	5	1/819	62/8890	0.997555632	1	Sobic.001G447500.v3.2	K00826	1
ko00330	Arginine and proline metabolism	1/55	19/459	0.916029849	1	pme3011	C00334	1	1/819	68/8890	0.998637342	1	Sobic.002G068600.v3.2	K00472	1
ko01230	Biosynthesis of amino acids	6/55	52/459	0.613904062	1	pme0026;mws0281;mws1346;pme1286;pme2589;pme0193	C00047+C00158+C00956+C00021+C00322+C00064	6	11/819	271/8890	0.999678031	1	Sobic.001G470000.v3.2;Sobic.001G447500.v3.2;Sobic.006G114700.v3.2;Sobic.009G071800.v3.2;Sobic.003G281200.v3.2;Sobic.006G112600.v3.2;Sobic.006G147700.v3.2;Sobic.004G095700.v3.2;Sobic.001G256700.v3.2;Sobic.010G236100.v3.2;Sobic.001G471100.v3.2	K00640+K00826+K00850+K00850+K00948+K01609+K01620+K01738+K01739+K01803+K10206	11
