# Supplementary material for: Integration of transcriptome and metabolome analyses reveals sorghum roots responding to cadmium stress through regulation of the flavonoid biosynthesis pathway
Source: Front Plant Sci. 2023 Feb 23;14:1144265. doi: 10.3389/fpls.2023.1144265 (PMC9996021; doi:10.3389/fpls.2023.1144265)
Supplement: Supplementary Table 9 — Co-expression network of DEGs and DEMs. [file Table_9.xls]

Node	Type	Regulation
Sobic.002G107400.v3.2	gene	1
Sobic.005G129700.v3.2	gene	1
Sobic.002G320200.v3.2	gene	2
Sobic.007G156300.v3.2	gene	1
Sobic.001G155300.v3.2	gene	2
Sobic.001G447500.v3.2	gene	1
sbi00280	map	0
sbi00290	map	0
sbi00260	map	0
sbi00640	map	0
Sobic.001G256700.v3.2	gene	2
Sobic.003G179700.v3.2	gene	1
Sobic.002G350700.v3.2	gene	1
Sobic.003G384200.v3.2	gene	1
sbi00051	map	0
sbi00601	map	0
sbi00604	map	0
sbi00603	map	0
Sobic.001G516000.v3.2	gene	1
Sobic.006G078200.v3.2	gene	1
Sobic.002G055600.v3.2	gene	1
Sobic.002G055700.v3.2	gene	1
Sobic.003G244600.v3.2	gene	1
Sobic.005G099000.v3.2	gene	1
Sobic.005G177500.v3.2	gene	1
Sobic.005G177600.v3.2	gene	1
Sobic.006G132100.v3.2	gene	1
Sobic.006G132300.v3.2	gene	1
Sobic.006G132400.v3.2	gene	1
Sobic.006G132500.v3.2	gene	1
Sobic.006G132700.v3.2	gene	1
Sobic.001G250200.v3.2	gene	1
Sobic.003G420800.v3.2	gene	1
Sobic.009G183300.v3.2	gene	1
Sobic.003G360700.v3.2	gene	1
Sobic.007G030501.v3.2	gene	1
Sobic.009G162000.v3.2	gene	1
Sobic.003G218500.v3.2	gene	1
Sobic.001G288200.v3.2	gene	1
Sobic.009G251400.v3.2	gene	1
Sobic.001G295700.v3.2	gene	2
Sobic.001G365100.v3.2	gene	2
Sobic.003G038000.v3.2	gene	2
Sobic.003G239500.v3.2	gene	1
Sobic.007G036900.v3.2	gene	1
Sobic.008G170100.v3.2	gene	2
Sobic.009G014600.v3.2	gene	1
Sobic.010G047800.v3.2	gene	1
Sobic.010G160033.v3.2	gene	2
Sobic.002G012700.v3.2	gene	1
Sobic.001G349800.v3.2	gene	1
Sobic.008G183400.v3.2	gene	1
Sobic.001G429900.v3.2	gene	1
Sobic.004G078600.v3.2	gene	1
Sobic.003G249000.v3.2	gene	1
Sobic.003G265100.v3.2	gene	1
Sobic.010G193300.v3.2	gene	1
sbi00591	map	0
map07034	map	0
Sobic.003G385500.v3.2	gene	1
Sobic.006G248300.v3.2	gene	1
sbi00564	map	0
sbi00561	map	0
Sobic.004G004500.v3.2	gene	1
sbi00270	map	0
sbi00030	map	0
Sobic.009G169000.v3.2	gene	1
sbi00760	map	0
Sobic.003G036200.v3.2	gene	1
Sobic.009G069600.v3.2	gene	1
Sobic.006G012800.v3.2	gene	1
sbi00410	map	0
sbi00660	map	0
Sobic.002G160300.v3.2	gene	1
sbi00010	map	0
novel.424	gene	1
Sobic.003G358000.v3.2	gene	2
sbi00520	map	0
Sobic.006G114700.v3.2	gene	2
Sobic.009G071800.v3.2	gene	1
Sobic.006G160700.v3.2	gene	1
Sobic.001G027800.v3.2	gene	1
Sobic.010G236100.v3.2	gene	1
Sobic.001G519800.v3.2	gene	1
Sobic.006G105900.v3.2	gene	1
Sobic.003G126100.v3.2	gene	1
sbi00513	map	0
Sobic.002G130000.v3.2	gene	1
sbi00909	map	0
sbi00906	map	0
sbi00100	map	0
Sobic.007G047400.v3.2	gene	2
Sobic.010G092100.v3.2	gene	2
Sobic.009G154200.v3.2	gene	2
Sobic.006G135100.v3.2	gene	2
Sobic.002G224500.v3.2	gene	2
Sobic.001G111366.v3.2	gene	2
Sobic.001G111500.v3.2	gene	2
Sobic.003G099000.v3.2	gene	1
Sobic.004G264200.v3.2	gene	2
Sobic.009G036400.v3.2	gene	2
Sobic.009G214700.v3.2	gene	1
Sobic.001G341400.v3.2	gene	1
Sobic.002G316500.v3.2	gene	1
Sobic.002G342800.v3.2	gene	2
Sobic.002G372100.v3.2	gene	1
Sobic.003G392800.v3.2	gene	1
Sobic.005G123000.v3.2	gene	1
Sobic.006G083201.v3.2	gene	1
Sobic.010G017400.v3.2	gene	2
Sobic.001G100000.v3.2	gene	1
Sobic.003G222500.v3.2	gene	2
sbi00500	map	0
Sobic.007G126100.v3.2	gene	2
Sobic.001G303900.v3.2	gene	1
Sobic.001G353300.v3.2	gene	1
Sobic.002G303950.v3.2	gene	1
Sobic.002G381400.v3.2	gene	1
Sobic.010G089600.v3.2	gene	2
Sobic.007G144300.v3.2	gene	1
Sobic.006G119000.v3.2	gene	2
Sobic.010G220300.v3.2	gene	1
Sobic.002G327900.v3.2	gene	1
Sobic.002G261600.v3.2	gene	1
Sobic.009G114000.v3.2	gene	1
Sobic.006G146200.v3.2	gene	1
Sobic.005G210100.v3.2	gene	1
Sobic.001G044800.v3.2	gene	1
Sobic.003G052300.v3.2	gene	1
Sobic.006G122400.v3.2	gene	2
Sobic.010G057400.v3.2	gene	2
Sobic.002G193600.v3.2	gene	1
Sobic.010G106100.v3.2	gene	2
Sobic.001G012000.v3.2	gene	1
Sobic.002G110200.v3.2	gene	1
Sobic.003G010300.v3.2	gene	1
Sobic.005G127000.v3.2	gene	2
Sobic.007G003400.v3.2	gene	2
Sobic.007G003500.v3.2	gene	1
Sobic.007G003600.v3.2	gene	1
Sobic.007G034900.v3.2	gene	2
map00523	map	0
Sobic.004G062000.v3.2	gene	1
Sobic.006G205000.v3.2	gene	1
Sobic.003G281200.v3.2	gene	2
sbi00750	map	0
Sobic.001G293800.v3.2	gene	2
Sobic.003G213800.v3.2	gene	2
Sobic.006G015800.v3.2	gene	2
Sobic.001G073800.v3.2	gene	1
Sobic.001G310800.v3.2	gene	2
Sobic.001G431600.v3.2	gene	1
Sobic.002G175550.v3.2	gene	1
Sobic.002G190500.v3.2	gene	1
Sobic.002G350800.v3.2	gene	1
Sobic.004G350900.v3.2	gene	1
Sobic.005G075400.v3.2	gene	1
Sobic.007G206800.v3.2	gene	1
Sobic.008G007200.v3.2	gene	1
Sobic.009G236200.v3.2	gene	1
Sobic.009G236300.v3.2	gene	1
Sobic.010G126900.v3.2	gene	1
Sobic.010G170150.v3.2	gene	1
Sobic.003G400700.v3.2	gene	1
Sobic.001G303600.v3.2	gene	2
Sobic.007G212100.v3.2	gene	1
Sobic.002G008600.v3.2	gene	1
Sobic.001G063200.v3.2	gene	1
Sobic.010G185000.v3.2	gene	1
Sobic.003G138400.v3.2	gene	1
Sobic.003G200700.v3.2	gene	1
Sobic.003G248400.v3.2	gene	1
Sobic.004G065900.v3.2	gene	2
Sobic.009G034800.v3.2	gene	1
Sobic.009G234100.v3.2	gene	1
Sobic.009G234900.v3.2	gene	1
Sobic.010G209100.v3.2	gene	2
Sobic.007G196600.v3.2	gene	1
Sobic.002G081800.v3.2	gene	2
Sobic.003G313700.v3.2	gene	1
Sobic.004G095600.v3.2	gene	1
Sobic.005G076301.v3.2	gene	1
Sobic.005G076500.v3.2	gene	1
Sobic.005G092600.v3.2	gene	1
Sobic.005G119400.v3.2	gene	1
Sobic.005G218201.v3.2	gene	1
Sobic.005G223925.v3.2	gene	1
Sobic.005G228250.v3.2	gene	2
Sobic.010G248400.v3.2	gene	1
Sobic.006G001600.v3.2	gene	2
Sobic.006G146500.v3.2	gene	2
Sobic.006G146700.v3.2	gene	1
Sobic.002G075400.v3.2	gene	1
Sobic.001G083800.v3.2	gene	2
Sobic.003G068100.v3.2	gene	1
Sobic.004G288200.v3.2	gene	1
Sobic.005G127800.v3.2	gene	1
Sobic.005G187800.v3.2	gene	2
Sobic.005G205100.v3.2	gene	1
Sobic.010G176700.v3.2	gene	1
Sobic.010G070200.v3.2	gene	2
sbi00941	map	0
Sobic.006G181300.v3.2	gene	1
sbi00950	map	0
sbi00400	map	0
Sobic.009G192600.v3.2	gene	2
sbi00940	map	0
Sobic.005G152100.v3.2	gene	1
Sobic.006G148800.v3.2	gene	1
Sobic.006G148900.v3.2	gene	1
sbi00960	map	0
Sobic.001G193600.v3.2	gene	1
Sobic.001G453100.v3.2	gene	1
Sobic.008G161700.v3.2	gene	1
sbi00360	map	0
map01059	map	0
sbi00966	map	0
sbi00130	map	0
sbi00350	map	0
Sobic.002G273600.v3.2	gene	1
Sobic.009G064400.v3.2	gene	1
Sobic.007G145600.v3.2	gene	1
Sobic.003G337400.v3.2	gene	1
Sobic.005G103500.v3.2	gene	1
Sobic.004G007500.v3.2	gene	1
Sobic.003G360600.v3.2	gene	1
Sobic.001G452100.v3.2	gene	1
Sobic.004G247500.v3.2	gene	1
sbi00062	map	0
sbi01040	map	0
Sobic.001G319900.v3.2	gene	1
Sobic.010G019500.v3.2	gene	1
Sobic.005G122800.v3.2	gene	1
Sobic.010G040700.v3.2	gene	1
Sobic.010G045400.v3.2	gene	1
sbi00061	map	0
Sobic.002G111500.v3.2	gene	1
sbi00071	map	0
Sobic.002G154900.v3.2	gene	2
Sobic.009G031100.v3.2	gene	2
Sobic.007G174800.v3.2	gene	2
Sobic.009G134300.v3.2	gene	2
Sobic.005G086000.v3.2	gene	1
Sobic.010G007500.v3.2	gene	1
Sobic.008G022100.v3.2	gene	2
Sobic.008G091400.v3.2	gene	2
Sobic.009G054900.v3.2	gene	2
Sobic.006G138800.v3.2	gene	1
sbi00740	map	0
sbi00790	map	0
Sobic.001G417700.v3.2	gene	1
Sobic.006G273800.v3.2	gene	2
Sobic.002G008701.v3.2	gene	1
Sobic.002G256100.v3.2	gene	1
sbi00053	map	0
sbi00040	map	0
sbi00052	map	0
Sobic.001G002500.v3.2	gene	1
Sobic.002G139400.v3.2	gene	2
Sobic.001G513700.v3.2	gene	2
Sobic.003G412200.v3.2	gene	1
Sobic.004G094600.v3.2	gene	1
Sobic.004G140000.v3.2	gene	1
Sobic.007G051800.v3.2	gene	2
Sobic.004G237800.v3.2	gene	1
Sobic.006G217300.v3.2	gene	1
Sobic.008G125700.v3.2	gene	2
Sobic.005G110457.v3.2	gene	1
Sobic.006G157700.v3.2	gene	2
Sobic.003G221800.v3.2	gene	1
Sobic.003G355400.v3.2	gene	1
Sobic.009G160800.v3.2	gene	2
Sobic.001G514900.v3.2	gene	2
sbi00020	map	0
Sobic.001G515300.v3.2	gene	2
Sobic.001G515400.v3.2	gene	2
Sobic.004G015400.v3.2	gene	2
map01056	map	0
Sobic.003G149400.v3.2	gene	1
Sobic.003G348700.v3.2	gene	1
Sobic.008G000100.v3.2	gene	1
sbi00562	map	0
Sobic.001G077400.v3.2	gene	2
Sobic.007G090469.v3.2	gene	2
Sobic.001G339000.v3.2	gene	2
sbi00900	map	0
Sobic.004G323100.v3.2	gene	2
Sobic.001G522500.v3.2	gene	1
Sobic.004G323200.v3.2	gene	2
Sobic.002G247300.v3.2	gene	2
Sobic.003G145400.v3.2	gene	1
Sobic.003G302466.v3.2	gene	1
Sobic.009G155050.v3.2	gene	2
Sobic.001G259600.v3.2	gene	2
Sobic.001G259700.v3.2	gene	2
Sobic.001G259900.v3.2	gene	2
Sobic.001G482600.v3.2	gene	2
Sobic.002G214800.v3.2	gene	1
Sobic.003G410300.v3.2	gene	1
Sobic.006G056400.v3.2	gene	1
Sobic.007G130000.v3.2	gene	2
Sobic.009G238600.v3.2	gene	1
Sobic.004G097800.v3.2	gene	2
Sobic.006G187900.v3.2	gene	2
Sobic.004G313100.v3.2	gene	1
Sobic.005G067300.v3.2	gene	1
Sobic.005G067500.v3.2	gene	1
Sobic.001G395900.v3.2	gene	1
Sobic.004G095700.v3.2	gene	1
Sobic.001G470000.v3.2	gene	2
map00720	map	0
sbi00770	map	0
sbi00480	map	0
map00680	map	0
sbi00920	map	0
Sobic.001G172400.v3.2	gene	1
Sobic.001G385132.v3.2	gene	1
Sobic.003G109832.v3.2	gene	1
Sobic.003G228100.v3.2	gene	1
Sobic.003G228200.v3.2	gene	1
Sobic.003G228300.v3.2	gene	1
Sobic.003G228400.v3.2	gene	1
Sobic.003G228500.v3.2	gene	1
Sobic.003G228600.v3.2	gene	1
Sobic.003G228700.v3.2	gene	1
Sobic.003G229100.v3.2	gene	1
Sobic.002G216400.v3.2	gene	1
Sobic.002G216500.v3.2	gene	1
Sobic.007G148900.v3.2	gene	2
Sobic.006G114600.v3.2	gene	2
sbi00340	map	0
Sobic.008G070350.v3.2	gene	1
sbi00250	map	0
sbi00230	map	0
sbi00240	map	0
Sobic.001G192200.v3.2	gene	1
Sobic.007G152600.v3.2	gene	2
Sobic.002G108400.v3.2	gene	1
Sobic.004G200800.v3.2	gene	1
Sobic.004G200900.v3.2	gene	1
Sobic.005G149600.v3.2	gene	1
Sobic.008G144401.v3.2	gene	1
Sobic.001G166300.v3.2	gene	1
Sobic.010G059900.v3.2	gene	1
Sobic.002G366100.v3.2	gene	1
Sobic.002G366200.v3.2	gene	1
Sobic.001G035600.v3.2	gene	1
Sobic.008G030100.v3.2	gene	1
Sobic.001G354200.v3.2	gene	1
Sobic.001G354400.v3.2	gene	1
Sobic.003G298500.v3.2	gene	1
Sobic.005G216100.v3.2	gene	1
Sobic.005G216200.v3.2	gene	1
Sobic.005G224400.v3.2	gene	2
Sobic.007G058400.v3.2	gene	1
Sobic.007G058600.v3.2	gene	1
Sobic.007G058800.v3.2	gene	1
Sobic.007G059100.v3.2	gene	1
Sobic.004G108200.v3.2	gene	1
sbi00944	map	0
map00943	map	0
Sobic.001G248600.v3.2	gene	2
Sobic.001G491500.v3.2	gene	2
sbi00630	map	0
sbi00620	map	0
sbi00910	map	0
Sobic.004G265000.v3.2	gene	1
Sobic.004G312500.v3.2	gene	1
Sobic.003G188200.v3.2	gene	1
Sobic.003G270800.v3.2	gene	1
Sobic.004G009400.v3.2	gene	1
Sobic.004G009500.v3.2	gene	1
Sobic.003G303900.v3.2	gene	1
Sobic.004G297400.v3.2	gene	2
Sobic.001G391300.v3.2	gene	1
Sobic.002G423600.v3.2	gene	1
Sobic.002G385700.v3.2	gene	2
Sobic.005G136300.v3.2	gene	1
Sobic.005G137000.v3.2	gene	1
Sobic.005G137100.v3.2	gene	1
Sobic.006G209000.v3.2	gene	1
Sobic.006G209300.v3.2	gene	1
Sobic.010G066601.v3.2	gene	1
Sobic.010G066700.v3.2	gene	1
Sobic.004G288500.v3.2	gene	1
Sobic.006G177000.v3.2	gene	1
Sobic.001G213300.v3.2	gene	1
Sobic.001G510400.v3.2	gene	1
Sobic.003G040300.v3.2	gene	1
Sobic.001G377900.v3.2	gene	2
Sobic.002G134100.v3.2	gene	1
Sobic.002G237500.v3.2	gene	2
Sobic.005G063300.v3.2	gene	1
Sobic.007G169900.v3.2	gene	1
Sobic.004G001300.v3.2	gene	2
Sobic.002G324000.v3.2	gene	1
Sobic.001G065600.v3.2	gene	1
Sobic.002G036000.v3.2	gene	1
Sobic.001G320300.v3.2	gene	1
Sobic.006G147700.v3.2	gene	1
Sobic.002G253500.v3.2	gene	2
Sobic.003G109300.v3.2	gene	1
Sobic.001G482000.v3.2	gene	1
Sobic.006G104300.v3.2	gene	1
Sobic.002G008300.v3.2	gene	1
Sobic.004G341200.v3.2	gene	1
Sobic.001G065800.v3.2	gene	1
Sobic.001G065900.v3.2	gene	1
Sobic.001G066000.v3.2	gene	1
Sobic.001G317000.v3.2	gene	1
Sobic.001G317200.v3.2	gene	1
Sobic.001G317400.v3.2	gene	1
Sobic.001G317600.v3.2	gene	1
Sobic.001G317700.v3.2	gene	1
Sobic.001G318000.v3.2	gene	1
Sobic.001G318200.v3.2	gene	1
Sobic.001G318300.v3.2	gene	1
Sobic.001G318500.v3.2	gene	1
Sobic.001G319100.v3.2	gene	1
Sobic.001G319300.v3.2	gene	1
Sobic.001G319500.v3.2	gene	1
Sobic.001G319600.v3.2	gene	1
Sobic.001G319700.v3.2	gene	1
Sobic.001G412700.v3.2	gene	1
Sobic.001G412800.v3.2	gene	1
Sobic.001G514400.v3.2	gene	2
Sobic.002G035700.v3.2	gene	1
Sobic.002G361001.v3.2	gene	1
Sobic.002G361100.v3.2	gene	1
Sobic.003G164800.v3.2	gene	1
Sobic.003G264400.v3.2	gene	1
Sobic.003G264500.v3.2	gene	1
Sobic.003G425701.v3.2	gene	1
Sobic.003G425850.v3.2	gene	1
Sobic.003G426000.v3.2	gene	1
Sobic.003G426300.v3.2	gene	1
Sobic.004G171400.v3.2	gene	1
Sobic.005G212700.v3.2	gene	1
Sobic.007G022200.v3.2	gene	1
Sobic.009G043600.v3.2	gene	1
Sobic.009G044000.v3.2	gene	1
Sobic.004G149100.v3.2	gene	1
Sobic.002G120300.v3.2	gene	1
Sobic.003G012400.v3.2	gene	1
Sobic.006G012200.v3.2	gene	2
Sobic.010G106700.v3.2	gene	2
Sobic.001G296400.v3.2	gene	2
Sobic.006G125800.v3.2	gene	1
Sobic.001G264500.v3.2	gene	1
Sobic.001G438100.v3.2	gene	1
Sobic.001G453200.v3.2	gene	1
Sobic.001G495500.v3.2	gene	1
Sobic.004G086800.v3.2	gene	2
Sobic.004G341300.v3.2	gene	1
Sobic.005G168700.v3.2	gene	1
Sobic.009G241000.v3.2	gene	1
Sobic.010G107200.v3.2	gene	1
Sobic.001G056500.v3.2	gene	2
Sobic.001G517700.v3.2	gene	1
Sobic.005G042000.v3.2	gene	1
sbi00710	map	0
Sobic.007G173800.v3.2	gene	2
Sobic.006G127300.v3.2	gene	2
Sobic.006G268200.v3.2	gene	2
Sobic.002G310600.v3.2	gene	1
Sobic.003G118266.v3.2	gene	1
Sobic.002G249900.v3.2	gene	2
Sobic.003G342100.v3.2	gene	2
Sobic.004G340200.v3.2	gene	1
Sobic.007G141200.v3.2	gene	1
sbi00945	map	0
Sobic.009G112500.v3.2	gene	1
Sobic.004G193800.v3.2	gene	2
Sobic.001G196300.v3.2	gene	1
Sobic.005G088400.v3.2	gene	2
Sobic.003G203600.v3.2	gene	1
Sobic.004G037000.v3.2	gene	1
Sobic.002G195400.v3.2	gene	1
Sobic.006G014700.v3.2	gene	1
Sobic.010G072100.v3.2	gene	1
Sobic.001G379400.v3.2	gene	1
Sobic.001G444500.v3.2	gene	1
Sobic.002G003500.v3.2	gene	1
Sobic.002G357000.v3.2	gene	2
Sobic.002G391800.v3.2	gene	1
Sobic.002G416600.v3.2	gene	1
Sobic.002G416700.v3.2	gene	1
Sobic.002G416800.v3.2	gene	1
Sobic.002G416900.v3.2	gene	1
Sobic.003G050300.v3.2	gene	2
Sobic.003G121000.v3.2	gene	1
Sobic.003G152100.v3.2	gene	1
Sobic.004G105700.v3.2	gene	1
Sobic.004G359300.v3.2	gene	2
Sobic.005G011200.v3.2	gene	1
Sobic.005G011300.v3.2	gene	1
Sobic.005G011500.v3.2	gene	1
Sobic.006G243600.v3.2	gene	1
Sobic.006G277500.v3.2	gene	1
Sobic.008G010400.v3.2	gene	1
Sobic.008G010500.v3.2	gene	1
Sobic.008G114700.v3.2	gene	2
Sobic.009G033300.v3.2	gene	1
Sobic.009G033500.v3.2	gene	1
Sobic.009G055100.v3.2	gene	1
Sobic.009G144900.v3.2	gene	2
Sobic.009G145700.v3.2	gene	2
Sobic.009G186500.v3.2	gene	2
Sobic.010G115700.v3.2	gene	1
Sobic.010G161600.v3.2	gene	1
Sobic.010G161800.v3.2	gene	1
Sobic.010G162000.v3.2	gene	1
Sobic.010G245500.v3.2	gene	2
Sobic.004G153300.v3.2	gene	1
sbi00785	map	0
Sobic.003G226300.v3.2	gene	1
Sobic.003G286600.v3.2	gene	1
Sobic.004G008200.v3.2	gene	1
Sobic.004G008800.v3.2	gene	1
Sobic.001G084200.v3.2	gene	1
Sobic.001G236400.v3.2	gene	1
Sobic.002G305600.v3.2	gene	1
Sobic.004G191000.v3.2	gene	1
Sobic.004G191100.v3.2	gene	1
Sobic.004G229800.v3.2	gene	1
Sobic.006G101200.v3.2	gene	2
Sobic.006G153100.v3.2	gene	1
Sobic.007G135000.v3.2	gene	1
Sobic.001G063000.v3.2	gene	1
Sobic.002G370000.v3.2	gene	2
Sobic.002G394700.v3.2	gene	1
Sobic.002G394900.v3.2	gene	2
Sobic.003G065300.v3.2	gene	1
Sobic.003G065501.v3.2	gene	1
Sobic.005G089200.v3.2	gene	1
Sobic.007G156600.v3.2	gene	1
Sobic.007G157100.v3.2	gene	1
Sobic.009G136400.v3.2	gene	1
Sobic.001G464300.v3.2	gene	1
Sobic.002G255200.v3.2	gene	1
Sobic.006G131900.v3.2	gene	1
Sobic.006G217800.v3.2	gene	1
Sobic.008G109400.v3.2	gene	1
Sobic.006G096400.v3.2	gene	1
Sobic.006G112600.v3.2	gene	2
map00403	map	0
sbi00402	map	0
Sobic.004G080000.v3.2	gene	1
Sobic.003G141800.v3.2	gene	1
Sobic.010G005000.v3.2	gene	1
Sobic.002G138400.v3.2	gene	1
Sobic.002G138500.v3.2	gene	1
Sobic.003G148300.v3.2	gene	1
Sobic.006G086900.v3.2	gene	2
Sobic.006G236300.v3.2	gene	1
Sobic.007G146200.v3.2	gene	1
Sobic.010G261100.v3.2	gene	1
Sobic.002G068600.v3.2	gene	1
sbi00470	map	0
Sobic.006G226800.v3.2	gene	1
sbi00942	map	0
